# Supplementary material for: Phased secondary small interfering RNAs in Panaxnotoginseng
Source: BMC Genomics. 2018 Jan 19;19(Suppl 1):41. doi: 10.1186/s12864-017-4331-0 (PMC5780745; doi:10.1186/s12864-017-4331-0)
Supplement: Supplementary file 1 — Supplementary Tables. This is an MS Excel file with multiple sheets. This file includes 8 supplementary tables. (XLS 5603 kb) [file 12864_2017_4331_MOESM1_ESM.xls]

## Sheet: Table_S1
Table S1. The small RNA profiles generated in this study.
Sample_ID	Total_Reads	Tissue
r3	11086533	root
r15	11382457	root
r19	11461777	root
r52	11487507	root
r60	11432109	root
M1	11332287	mixture of the whole plant
M2-1	11402467	mixture of the whole plant

## Sheet: Table_S2
Table S2. Primer sequences used in the RLM 5'-RACE experiments.
primer name	primer seq
TR99526|c0_g8_I1REV1	aacaaaaccacgcttgaagatc
TR99526|c0_g8_I1REV2	cataatcgacacgattcaagtg
TR103191| c10_g7_i6 REV1	tccttgcaaagcgcatccaccaat
TR103191| c10_g7_i6 REV2	caatatactgaaagtatgcatatct
TR102616|c0_g2_i2REV1	aggcgcagacagtatcactcgacg
TR102616|c0_g2_i2REV2	acatgatagcagccactcac

## Sheet: Table_S3
Table S3. The 204 identified 21 nt PHAS loci in P. notoginseng.
PHAS_ID	ID	PHAS_seq	Start	End	Total_Reads	Phased_Reads	P_value	Corrected_P_Value	PhaseScore	comments	comments	overlap with 24nt?	panax_blast_refseq	E_value	Match to nt database	E-value	phas_blast_nr_protein_database_annotation	evalue	blast_repbase	E_value	Match to TIGR Repeat database	E-value of TIGR Repeats	blast_ath_cds	E_value	blast_panax_miRNA	E_value	miRNA trigger 1	miRNA length (nt)	mismatch	miRNA trigger 2	miRNA length (nt)	mismatch	miRNA trigger 3	miRNA length (nt)	mismatch	miRNA trigger 4	miRNA length (nt)	mismatch	miRNA trigger 5	miRNA length (nt)	mismatch	miRNA trigger 6	miRNA length (nt)	mismatch	miRNA trigger 7	miRNA length (nt)	mismatch
P21_TR100012_c0_g1_i1_1	TR100012|c0_g1_i1	cgaatttttcgttaacaacaggtatttgtttcaccgtattaaagatggtttaaccgacgacggttacactaatgatcttaaatattggaacacttctttcgctagattacatctagtccaaaaagatgaacctgataaagtcagattagtatttggcgctcccactcttttgcttcaggctgaaatggctttcatatggccaattcaagtttcgttgttgaaccgtggaatacattcgtcccctatgctatggggttacgaaactattaccggtggttggaatcgtcttaacacatggttcactcactaccaccccaggttatcgacatttttcgccctcgactggtctcaatttgatcagaaggcgagacacaccgttattgacgacatacataatgt…	460	1261	87	9	0.0107	0.0151	11	protein coding gene	RNA dependent RNA polymerase		NA		NA		>gi|116563996|gb|ABJ99996.1| putative RdRp [Vicia faba partitivirus 1]	0	NA				NA
P21_TR100012_c0_g1_i1_2	TR100012|c0_g1_i1	ttatgattttaactatcctttcaaagatgggttacaatctaactaacatagctattaaagtcgaaggagatgattcaatcggcggaatgaactatctagttcctccacccttgttcccctcattccttgaaacttttgcttcatacgcaaaagactatttcggagcaactctaaacgaaaagaaatcagaaatttctcgtaccctagaaggtatgactgttcttaagtatcgcaacttaggcagtataccatctcgtccatgggaagaactccttgctatgctctatcacccagagcgttctcaagccctccccaacctaatggcccgcgccattggaatcgcatatgccaattgtggcatgagcccacgagtctaccgtatctgtgaagatatttaca…	1083	1720	38	5	0.0262	0.0309	5.48	protein coding gene	RNA dependent RNA polymerase		NA		NA		>gi|116563996|gb|ABJ99996.1| putative RdRp [Vicia faba partitivirus 1]	0	NA				NA
P21_TR100086_c1_g1_i1_1	TR100086|c1_g1_i1	gggaatactcatgctggttcactagcagctaccagattcttgccatgtgggatgctcgctgatgaccaccaacgggtgtcggtggaaccctattttgcagacttccttgatgagtttgaaaccctatcttgcacacctttaagtcgtccattttctgttcctttaaacagccgacatgatattccttctcacactgatcacaaatgattacagtgcgtgggcc	1	223	12	7	1.23e-07	1.63e-06	18.6	protein coding gene	Prunus persica hypothetical protein (PRUPE_ppa001370mg) mRNA		>ref|XM_007203947.1| Prunus persica hypothetical protein (PRUPE_ppa001370mg) mRNA, complete cds Length=2532	5e-15	>ref|XM_008243134.1| PREDICTED: Prunus mume uncharacterized LOC103339786 (LOC103339786), mRNA Length=3490	5e-15			NA				NA
P21_TR100086_c1_g7_i1_1	TR100086|c1_g7_i1	cctatcttgcacacctttaagtcgtccattttcttctgttcctttaaacagccgacatgatattccttttcacactgatcgcaaatgattacagtgcgtgggcaaaatccggatttactgaaatcatggccttttggtgaattaccaatccgattgaattatttcattggttgatgaacaagtcatcatgattcccaccttcgtcttcctcctc	1	214	3	4	1.8e-05	6.67e-05	6.09	protein coding gene	hypothetical protein MIMGU_mgv1a001359mg		>ref|XM_006604536.1| PREDICTED: Glycine max uncharacterized LOC100802562 (LOC100802562), mRNA	3e-12	>ref|XM_006604536.2| PREDICTED: Glycine max increased DNA methylation 1-like (LOC100802562), mRNA Length=3065	3e-12	gi|604342557|gb|EYU41581.1| hypothetical protein MIMGU_mgv1a001359mg [Erythranthe guttata]	3e-12	NA				NA
P21_TR100086_c1_g9_i3_1	TR100086|c1_g9_i3	atactcatgctggttcactagcagctaccagattcttgccatgtgggatgctcgctgatgaccaccaacgggtgtcggtggaaccctattttgcagacctccttgatgagtttgaaaacctatcttgcacacctttaagtcgtccattttctgttcctttaaacagccgacatgatattccttttcacactgatcgcaaatgattacagtgcgtgggc	1	218	8	6	1.39e-07	1.7e-06	13.7	unknown			>ref|XM_006604536.1| PREDICTED: Glycine max uncharacterized LOC100802562 (LOC100802562), mRNA	3e-08	>ref|XM_006604536.2| PREDICTED: Glycine max increased DNA methylation 1-like (LOC100802562), mRNA Length=3065	3e-08			NA				NA
P21_TR100219_c4_g2_i2_1	TR100219|c4_g2_i2	aatttcttgggaatcctacaagatccgttcgttcttttttctctgacagatggtcagaacttcatctgggttcgaatcctactgagaggtccactagagatcagaaattgttgaagaaacaacaagatctttcttttgtcccttcgaggcgatcggaaaagaaagaaatggttaatatattcaagataattacgtatttacaaaataccgtctcaattcatcctatttcatcatatccgggatgtgatatggttccgaaggatgaaccggatatggatagttccaataagatttcattcttgaacaaaaatccattttttgatttatttcatctattccatgaccggaacaggggaggatacacgttacaccacgattttgaatcagaagagagatttc…	41	713	49	6	0.02	0.0247	14	protein coding gene	hypothetical chloroplast RF21 (chloroplast)		>gb|HQ664579.1| Ilex cornuta ribosomal protein L2 (rpl2) and ribosomal protein L23 (rpl23) genes, complete cds; tRNA-Ile (trnI-CAU) gene, complete sequence; hypothetical chloroplast RF2 (ycf2) gene, complete cds; tRNA-Leu (trnL-CAA) gene, complete sequence; NADH-plastoquinone oxidoreductase subunit 2 (ndhB) and ribosomal protein S7 (rps7) genes, complete cds; ribosomal protein S12 (rps12) gene, e…	0	>gb|HQ664579.1| Ilex cornuta ribosomal protein L2 (rpl2) and ribosomal protein L23 (rpl23) genes, complete cds; tRNA-Ile (trnI-CAU) gene, complete sequence; hypothetical chloroplast RF2 (ycf2) gene, complete cds; tRNA-Leu (trnL-CAA) gene, complete sequence; NADH-plastoquinone oxidoreductase subunit 2 (ndhB) and ribosomal protein S7 (rps7) genes, complete cds; ribosomal protein S12 (rps12) gene, e…	0	>gi|913021657|gb|AKU70820.1| hypothetical chloroplast RF21 (chloroplast) [Panax notoginseng]_x0001_gi|913021677|gb|AKU70840.1| hypothetical chloroplast RF21 (chloroplast) [Panax notoginseng]	0	NA				ATCG01280.1 | Symbols: YCF2.2 | Chloroplast Ycf2;ATPase, AAA type, core | chrC:145291-152175 REVERSE LENGTH=6885 TR100219|c4_g2_i2	0
P21_TR100301_c0_g1_i1_1	TR100301|c0_g1_i1	acaaccaaggatatggctgcaaatgaaggcacaattaatgtttacgatcatgtaacttttaacaatgatggacaaagcccgggtaatcttttggacaacgagtgcattccaatgtatagaaataatgttaggagatggggatgacgaatgtaattaaggatacattagcgaaagccaaaatcattgcaaaattcatttataatcatgcttttgttttgacacttcgaagaatcatacacatggatgtgacctagttaagcagcctaaaagtaggtctacggcgccctccggaaccctagagaatatcttgttagaa	256	571	9	4	0.000408	0.000909	5.77	unknown			NA		NA				NA				NA
P21_TR100511_c6_g1_i1_1	TR100511|c6_g1_i1	ctgataaattttgactgtcattttctcctctggaatgagaagcatcagacttttcatctaactgatctaaacgtgcctggatggcatcggtaagaacttttaactgagagctagaataactggaaacatcagtgaccttatgtggactagagggagcgaccgactttagtgtttcagacgctttaactgaagatttactggaagactcaatggctggagattttgtaactgaaggggtcaagggagtagatggagaaggtgggaattccttctgaacttgaccaactatcctatcgacaccaaatttatcccaccatttgatataaaaacggcgagagacctgagaaattggggagataattgtttgggctgacctaattcctatggaagaaggaggct…	170	680	44	5	0.0469	0.0483	5.32	unknown			NA		NA				NA				NA
P21_TR100669_c5_g7_i1_1	TR100669|c5_g7_i1	catttcgattagggtcgtattctatggttacgattctaccatatatgtctttttcattctgtcgaaaaatcgattttacggtatagacgcttatgacctccccctctatgccctgcggtaatgattcctctggcattacgacctttaccacaatgatgctgtccatagatcaaattatttcgtggattggatttcacttgactgtctacggctcgattgcgtgtgctcggggtagaagttttgtataaatgtatcgccatgctattaagtattttgatttaagttcttttctttctaagaggtggaatagaataacccggttgaagcgtaatgatcatacgtctgtaatgcattgtctgtcccataataggtcccattcttctaccccttcccggaagt…	25	655	56	6	0.0373	0.0409	5.62	protein coding gene	ribosomal protein L23.1		>gb|HQ664607.1| Nerium oleander ribosomal protein L2 (rpl2) and ribosomal protein L23 (rpl23) genes, complete cds; tRNA-Ile (trnI-CAU) gene, complete sequence; hypothetical chloroplast RF2 (ycf2) gene, complete cds; tRNA-Leu (trnL-CAA) gene, complete sequence; NADH-plastoquinone oxidoreductase subunit 2 (ndhB) and ribosomal protein S7 (rps7) genes, complete cds; ribosomal protein S12 (rps12) gene…	0	>emb|LN515489.1| Hesperelaea palmeri complete chloroplast genome, specimen voucher E. Palmer 81 (MO) Length=155820	0	>gi|357471247|ref|XP_003605908.1| ribosomal protein L23.1 [Medicago truncatula]_x0001_gi|355506963|gb|AES88105.1| ribosomal protein L23.1 [Medicago truncatula]	2e-70	NA				ATCG01300.1 | Symbols: RPL23.2 | ribosomal protein L23 | chrC:152506-152787 FORWARD LENGTH=282 TR100669|c5_g7_i1	3e-139
P21_TR100781_c7_g2_i3_1	TR100781|c7_g2_i3	cgaacaacatgaccgatgaacaaaagttgacattggagtcatcatgttgccaactgagaagccatgaattggaagaaactaccattatgactttgaagcactattccttgatttcttctatttcggctcctctttgtcactcacattgcaaacattatcctctttcgtcactcacattgaaaacattatataaatcaatttccaataccttgtaaactcgacaatatacttgggaagttcaagtgcaggtattggtttaatataaggtcaggtgtttgacagggggaacactgtacatcttcaaaaccaagtcagattctcaagcatataaaaccaacacatattccaactacagcaataggcgcattacaaaaagaaatgacaaagctgaagcttcat…	35	691	42	10	3.07e-06	2.03e-05	16.3	unknown			NA		NA				NA				NA
P21_TR100809_c0_g1_i1_1	TR100809|c0_g1_i1	ccaaaactacagcctgttgttactgaagatgcgtcccgtaaaccggaagcgcataaggatatcacatccttggatgcacatactggtgcctcccctcagactgcttctgacttgctcagcccttatgctggcatgtcaattctgtacttgactaggagacttccgtctacctatgtcccttcttctttgatgatgtaccacctggtgcacatcatgaatgacatccttactgatagtcgcagcttccgccgcgcctgtcctgactaccatccctacattctccgcctctactgcggaatcttgttttggattcagtgccttagggtctgcgctcataccgctaccctttctggatcttggcaccaatttctggtgagattcttggacacccaccccctt…	252	1008	73	7	0.0414	0.0445	8.94	protein coding gene	hypothetical protein MIMGU_mgv1a022511mg		NA		NA		gi|604311908|gb|EYU25902.1| hypothetical protein MIMGU_mgv1a022511mg [Erythranthe guttata]	1e-119	NA				NA
P21_TR101029_c6_g2_i1_1	TR101029|c6_g2_i1	tgtggagacagggtatgttcgttatacccttcatgactcgtttaggaataaccaattcatggggcggttggagtgtcacaggaggggctataccgaatccgggtatttggagttacgaaggtgtggccggggcacatattgtgttttctggcttgtgcttcttggcagctatctggcattgggtttattgggatctagaaattttttctgatgaacgtacaggaaaaccttctttggatttgcccaagatctttggaattcatttatttctcgcaggggtggcttgctttggttttggtgcatttcatgtaacaggcttgtatggtcctggaatatgggtgtctgatccttatggactaacgggaaaagtacaatctgtaaatccagcgtggggtgtgg…	2738	3986	52	6	0.0265	0.0309	8.04	protein coding gene	photosystem II 47 kDa protein		>gb|GQ983696.1| Aralia spinosa photosystem II cp47 protein (psbB) gene, partial cds; photosystem II subunit T (psbT) and photosystem II subunit N (psbN) genes, complete cds; and photosystem II subunit H (psbH) gene, partial cds; chloroplast Length=2158	0	>gb|GQ983696.1| Aralia spinosa photosystem II cp47 protein (psbB) gene, partial cds; photosystem II subunit T (psbT) and photosystem II subunit N (psbN) genes, complete cds; and photosystem II subunit H (psbH) gene, partial cds; chloroplast Length=2158	0	>gi|52220835|ref|YP_086991.1| photosystem II 47 kDa protein [Panax ginseng]_x0001_gi|563940304|ref|YP_008814882.1| photosystem II protein 47KD (chloroplast) [Aralia undulata] gi|761380014|ref|YP_009121199.1| photosystem II CP47 chlorophyll apoprotein (chloroplast) [Panax notoginseng] gi|884997670|ref|YP_009155453.1| PsbB (chloroplast) [Panax quinquefolius] gi|75254103|sp|Q68RY1.1|PSBB_PANGI RecNa…	0	NA				ATCG00680.1 | Symbols: PSBB | photosystem II reaction center protein B | chrC:72371-73897 FORWARD LENGTH=1527 TR101029|c6_g2_i1	0
P21_TR101085_c3_g7_i1_1	TR101085|c3_g7_i1	ttgcatcaaggaaagcagattcacgggtacatgatcaagaacgagattgaattgactgtttatatgggcactgcattgatagcactatatggcaaattgggttgtttgggatatgcaataagagtatttaacaaaatgggtgctaaacaggtctgtacttggaatgcactgatttcttctctcgctttaaatggtatggagaaacaggccttagacatgtttcagaaaatgaggagcggagggttgcacccaaatgaggttacttttgttgctgtccttaccgcctgtgctcgtgctaaactcgtggagttgggtttagaattgtttcaatcaatgttgcaagtgtctgaagttgttccaagaatggagcattacggatgtatgattgatatattagga…	863	1514	35	5	0.0186	0.0235	5.01	protein coding gene	pentatricopeptide repeat-containing protein		>ref|XM_010658911.1| PREDICTED: Vitis vinifera putative pentatricopeptide repeat-containing protein At1g10330 (LOC100260189), mRNALength=2882	4e-106	>ref|XM_010658911.1| PREDICTED: Vitis vinifera putative pentatricopeptide repeat-containing protein At1g10330 (LOC100260189), mRNA Length=2882	4e-106	>gi|731409483|ref|XP_010657213.1| PREDICTED: putative pentatricopeptide repeat-containing protein At1g10330 [Vitis vinifera]	0	NA				NA
P21_TR101141_c4_g8_i7_1	TR101141|c4_g8_i7	aggaacaaacattggaatgagatgataaataaatcaattccattccaatgtttgttcttgagattccgtcgtcggcatcaacttatcacggttaaataaatcattccagtcaagtgtttgttgttgaaattctatcaccggcatcaactcatcagtactagtattaggatactcaacgccaaggggtacttgtgattctatacaaggaccaggggattcagccaacttaattaaatcatcccattcccattccgattccaatgtttgttcttgagattccgtcgacgacatcggcatcaactcatcatcagtactagtactactaacacgaaggggcagtacttgtaaatattccataccagaagaagaacccccaccttcatcatgtactagtgccag…	1	461	12	3	0.0155	0.0205	5.45	unknown			NA		NA				NA				NA
P21_TR101350_c2_g2_i1_1	TR101350|c2_g2_i1	gtttctccagatgtgattaccttcaatatactggttgattcgtattgcaaggaagggaaggtaaaagatgcagaaaatgtgttagaaaaaatgattcaaattggagtgaatcctgacgtcgtcacctacagtgcactcatggatgggtactgtttgcgaggagaaatggatggagcattgatggtgttgaatacaatgatgaataaggg	1	209	14	4	0.00277	0.00465	5.36	protein coding gene	hypothetical protein PRUPE_ppa019799mg		NA		NA		>gi|595835724|ref|XP_007207109.1| hypothetical protein PRUPE_ppa019799mg [Prunus persica]_x0001_gi|462402751|gb|EMJ08308.1| hypothetical protein PRUPE_ppa019799mg [Prunus persica]	3e-20	NA				NA
P21_TR101362_c4_g1_i2_1	TR101362|c4_g1_i2	atttgatgaattactcttaaaggttcacagcaaactagtactagttgatgagagttacttcggaaacaaaaagagtaaagtctggggtattttcttaattccaataaaacgaaaccgtatcaagtatgagttgtcgatcagaacatatatggatagaacctataacggggtctcgaaaaacaagtaatttctgctgggccgttatcctttttttagggtcattaggattcttattggttggaacttccagttatcttggtagaaacttgatatctttatttccgtctcagcaaatcctttttttttccacaggggatcgtgatgtctttctatggaatcgcgggtctctttattagctcctatttgtggtgcacactttcgttgaatgtagggggtggt…	220	934	33	5	0.0145	0.0195	7.19	protein coding gene	PETA | photosynthetic electron transfer A		>emb|HF558645.1| Olea europaea subsp. europaea complete chloroplast genome, haplotype E1.4, isolate Stavrovouni 11 Length=155886	0	>emb|HF558645.1| Olea europaea subsp. europaea complete chloroplast genome, haplotype E1.4, isolate Stavrovouni 11 Length=155886	0	>gi|761380001|ref|YP_009121186.1| cytochrome f (chloroplast) [Panax notoginseng]_x0001_gi|638920745|gb|AIA24340.1| cytochrome f (chloroplast) [Panax notoginseng] gi|818214054|gb|AKG26613.1| cytochrome f (chloroplast) [Panax notoginseng] gi|913021625|gb|AKU70788.1| cytochrome f (chloroplast) [Panax notoginseng]	0	NA				ATCG00540.1 | Symbols: PETA | photosynthetic electron transfer A | chrC:61657-62619 FORWARD LENGTH=963 TR101362|c4_g1_i2	0
P21_TR101427_c7_g1_i1_1	TR101427|c7_g1_i1	ctgctttttcttctccgtgaaaagattgggtctaaccctcaagaatttatacaacttccagattcaataaaaataagtgtagataatctgatctcgaccatctacccagagctagaagtgctaagtaaggtcactcccgaattcttaaaagagcgcacaattctatctgctagaaatgatgatgtcaatgatatcaacctagctgcgttggcggtttttccgggagaattacatacattgctactgacaaaatggttgaagatgatgacgtggatcggactattatgcatcagtacccgaatgagtatttgaacacactcaatccccctggaactaccactgttcaaattagatttaaaagagggttgtccaataacgcttctaaggaacattgcaccg…	1	802	43	5	0.0429	0.0458	8.58	protein coding gene	hypothetical protein BN946_scf184952.g8		NA		NA		>gi|691784705|emb|CDO77896.1| hypothetical protein BN946_scf184952.g8 [Trametes cinnabarina]	1e-42	NA				NA
P21_TR101427_c8_g11_i1_1	TR101427|c8_g11_i1	ctattgaatggaaacgtgttcattcaacaagtcgaggatggagaaaagttaacatgatttttgttacaaacaatatttgttggtcgtggacgttgccgatagatagcctttcttttcaaaagtttatgtaccgaagacatggtagagcttgacagatctacaaggtaaatgttattatatgtattttcaggtatatattgaaggatactt	1	210	24	6	0.000415	0.000918	6.89	unknown			NA		NA				NA				NA
P21_TR101427_c8_g4_i1_1	TR101427|c8_g4_i1	gttttgacagccgctcacaaaaaaccagcagcagctgctcctctgtcaaaacgagtatatgaaatctcatgaattcaccctcaaacataatcattatgcccaatgccgatacttactttgttcattgtaatgcttcgattgtcattcatttgggtgataaagataagcaatcagttcgttgttgcttttgacaaattagcgaaatcttcgatcgtgatttctctgtttaaatcgctcctcctatatagtctgctttttcttctccgtgaaaagtcttgggatgataatcctattgaatggaaacgtgttcattcaacaagtcgaggatggagaaaagttaacacaattatgtgtattttataattcttaaatcgtattcaagtaatcacgtgtcaatta…	8	437	23	8	1.85e-06	1.45e-05	17.1	unknown			NA		NA				NA				NA				miR1509a	22	3
P21_TR101440_c8_g4_i1_1	TR101440|c8_g4_i1	ctaaggtagcgaaattccttgtcgggtaagttccgacccgcacgaaaggcgtaacgatctgggcactgtctcggagagaggctcggtgaaatagacatgtctgtgaagatgcggactacctgcacctggacagaaagaccctatgaagcttcactgttccctgggattggctttgggcctttcctgcgcagcttaggtggagggcgaagaaggcctccttccgggggggcccgagccatcagtgagataccactctggaagagctagaattctaaccttgtgtcaggacctacgggccaagggacagtctcaggtagacagtttctatggggcgtaggcctcccaaaaggtaacggaggcgtgcaaaggtttcctcgggccggacggagattggccctc…	1	437	38	6	0.00555	0.0084	5.62	repeats			>gb|HQ664626.1| Tetrastigma yunnanense ribosomal protein L2 (rpl2) and ribosomal protein L23 (rpl23) genes, complete cds; tRNA-Ile (trnI-CAU) gene, complete sequence; hypothetical chloroplast RF2 (ycf2) gene, complete cds; tRNA-Leu (trnL-CAA) gene, complete sequence; NADH-plastoquinone oxidoreductase subunit 2 (ndhB) and ribosomal protein S7 (rps7) genes, complete cds; ribosomal protein S12 (rps1…	0	>gb|HQ664626.1| Tetrastigma yunnanense ribosomal protein L2 (rpl2) and ribosomal protein L23 (rpl23) genes, complete cds; tRNA-Ile (trnI-CAU) gene, complete sequence; hypothetical chloroplast RF2 (ycf2) gene, complete cds; tRNA-Leu (trnL-CAA) gene, complete sequence; NADH-plastoquinone oxidoreductase subunit 2 (ndhB) and ribosomal protein S7 (rps7) genes, complete cds; ribosomal protein S12 (rps1…	0	>gi|543177598|gb|AGV54820.1| cell wall-associated hydrolase [Phaseolus vulgaris]	4e-80	NA		ORSgRGRR00000011	0	ATCG01180.1 | Symbols: RRN23S.2 | chloroplast-encoded 23S ribosomal RNA | chrC:131149-133958 REVERSE LENGTH=2810 TR101440|c8_g4_i3	0			miR5368	19	0
P21_TR101440_c9_g3_i1_1	TR101440|c9_g3_i1	tggcaaaatacggggatgacttgtggctaggggtgaaaggccaaccaagatcggatatagctggttttccgcgaaatctatttcagtagagcgtatgatgtcgatggcccgaggtagagcactcaatgggctagggtggcccatttcgccttaccaaccccagggaaactccgaatacaggcctagatcgtttgtacagacagactttttgggtgctaagatccaaagtcgagagggaaacagcccagatcgtacgctaaggtccctaagcaatcacttagtggaaaaggaagtgatcgagcgatgacaaccaggaggtgggcttggaagcagccatcctttgaagaaagcgtaatagctcactggtctagctccatggcaccgaaaatgtatcagggc…	1351	1960	53	6	0.029	0.0327	5.75	ribosomal RNA	ribosomal RNA	Utricularia gibba clone Scf01146 large subunit ribosomal RNA	>gb|KC997784.1| Utricularia gibba clone Scf01146 large subunit ribosomal RNA (rrnL), tRNA-Met (trnfM-CAT), small subunit ribosomal RNA (rrnS), and tRNA-Pro (trnP-TGG) genes, complete sequence; and NADH dehydrogenase subunit 4L (nad4L) gene, partial cds; mitochondrial Length=13988	0	>gb|KC997784.1| Utricularia gibba clone Scf01146 large subunit ribosomal RNA (rrnL), tRNA-Met (trnfM-CAT), small subunit ribosomal RNA (rrnS), and tRNA-Pro (trnP-TGG) genes, complete sequence; and NADH dehydrogenase subunit 4L (nad4L) gene, partial cds; mitochondrial Length=13988	0	>gi|674887096|emb|CDY45505.1| BnaCnng12640D [Brassica napus]	9e-120	NA				ATMG00020.1 | Symbols: RRN26 | mitochondrial 26S ribosomal RNA protein | chrM:8848-11415 REVERSE LENGTH=2568 TR101440|c9_g3_i2	0			MIR9666	22	3
P21_TR101501_c0_g4_i1_1	TR101501|c0_g4_i1	cgtgaattcattaacacaggtactattgcagcaccatgagtgttcgaggaggatcatcttctcgaggtcatggccgttcctcaggcccagttaatcagtcaaaaggaactattgttcctcacccagttactcagacacataataaattccaggtgcttggcacagtccccaagccctatgcgtcagttcttgctagtcagcctaaaccgtttgacatttttgctaatcaatccaaagcaactgcgtcaaaccctagtaacccagcttcggaatatcgtgctaaatatgatcagcacttgttccacatcgagttaccaatgaaaccaaaaaatgacccagtcaaattagctgcccagtattttcctactggatggcattttcttcctctcgctccttata…	1	475	44	5	0.0469	0.0483	6.97	protein coding gene	uncharacterized protein		NA		NA		>gi|645233402|ref|XP_008223327.1| PREDICTED: uncharacterized protein LOC103323141 [Prunus mume]	1e-17	NA				NA				miR894	20	3.5	miR894	20	3.5
P21_TR101667_c12_g6_i1_1	TR101667|c12_g6_i1	ctattaaggacttgaagaaatttgtttgggtttgtggagttggattctgattttgatgttcctgtagttaagacagaagctcaagttcatagccagaagatattttcagtctaaatttttttaaagttatgagatctttactatgaggaatgcaacagaaaattcactgaaaaagttatatattggtgcgacatggaaatcctcagcattattgctaataaattgaaccaaaatcagttggagaagtttaaggcaacatgttttgggaattttctggagtttggtgagtaccaaatgtattccgatgagaaaagggccaggtttagtttgatataactgcatataaaggtatggagaatatgcttattggaaaaaattttgggacgaagctgtgacgcg…	1	733	48	7	0.00401	0.00638	12.6	unknown			NA		NA				NA				NA
P21_TR101687_c11_g5_i1_1	TR101687|c11_g5_i1	ttgtggcaatatttgagaatgacagctaaaaatattaacaattgagtgaatgagaccgttgagacacatctaatcaccaaccaggatagcgtgatgtcaggcaaagaagaaattagagatatccatgtggtgaatgaagaattaatagttgcacccgagctaatcgtagatgtagcagctaagagtgaggaagaagaggaacttgaggaggatttattaggagaattttatgatcgaaatgtagaattgcaaaatcgtattcatgagttagaagagcaggctgaagaacggcaggcggtcgtggagcaaagggatgcaacaattcaagattttgctactcgatatgcgaggcttgaacagaagctctctctggcagagcatatgatattagagctggaa…	143	1056	87	8	0.0352	0.0387	10.7	protein coding gene	uncharacterized protein	overlap with P24_TR101687_c11_g5_i1z_1	NA		NA		>gi|702514966|ref|XP_010041632.1| PREDICTED: uncharacterized protein LOC104430583 [Eucalyptus grandis]	5e-18	NA				NA
P21_TR101805_c1_g3_i2_1	TR101805|c1_g3_i2	ttggaagcaacacaaacatctcaattttccgaatccagtcgctgccagaaccgccaccattcgtggcctccaacgattccaaaatcgtggaatagaactcgagtccgtcgattacagtctgacgaaacgacgacgacgttatcaggccttcaaaatcgacatgaacaatcacgtgcggcgaaactctccggagatcattcacaaaaccggcaccgatgcggcggaaaatcgtcggcgatagcaggacagcaatcttctctccatcggcaaacttaatagatttgaacgataagaattcaaacgtacgaatcgaaacgaattcaatttcaaatccgattttgagttcgcgcgcgaactggcacaaattctctctcatcaatctggattctatggcgtact…	482	1596	28	5	0.00703	0.0104	15.7	protein coding gene	scarecrow-like protein 15		>ref|XM_010944875.1| PREDICTED: Elaeis guineensis scarecrow-like protein 15 (LOC105060969), mRNA Length=2072	0.0007	>ref|XM_010944875.1| PREDICTED: Elaeis guineensis scarecrow-like protein 15 (LOC105060969), mRNA Length=2072	0.0007	gi|565395013|ref|XP_006363143.1| PREDICTED: scarecrow-like protein 15-like [Solanum tuberosum]	0	NA				NA				miR171a2-3p	21	1	miR171k-5p	21	2.5	miR168b	19	3.5	miR403f-5p	18	3.5
P21_TR101805_c1_g7_i2_1	TR101805|c1_g7_i2	ctcccggaccttccaccatctgaacactccttcgatccaactcccttcgctccctccttagatttcaccctctttgatttctccaacgaccccaatctcttgaaccagtataaccatgcttttgatttcgtggacgagttgatccaactcgccgagtgcttcgagaccaactcaccccaacttgcccacgcgatattggcgcggctcaatcgccgcctccgctctcccacgggaaagccactccaacgagctgctttctacttcaaagaagcgctgcagtctctgctcaccggatcaactcggccttctacttctttagaaatagttcaaaccatcaaggcatacaaaaccttctccaatgtctcaccaatcccgatgttctccaatttcaccgccaat…	602	1422	43	8	0.000315	0.000745	23.6	protein coding gene	scarecrow-like protein 15		>ref|XM_010944875.1| PREDICTED: Elaeis guineensis scarecrow-like protein 15 (LOC105060969), mRNA Length=2072	0.0007	>ref|XM_010944875.1| PREDICTED: Elaeis guineensis scarecrow-like protein 15 (LOC105060969), mRNA Length=2072	0.0007	KT253039.1 Chrysanthemum x morifolium GRAS protein (GRAS16) mRNA, partial cds Length=1581	1e-47	NA				NA				miR171a2-3p	21	1	miR168b	19	3.5	miR403f-5p	18	3.5
P21_TR101919_c5_g15_i1_1	TR101919|c5_g15_i1	cctttgccggctattaaccatttcaataaactattagctgctattgtcagaatgaaaaataactcaactattgtctctctgtttaaagaaatgtgtgcttcacgaattctggttgatctctgtgtatgaggactgtcataagctgttattgtcacttgaatattgtttgcgaggcacagctt	1	182	4	4	3.79e-06	2.21e-05	6.53	unknown			NA		NA				NA				NA
P21_TR101935_c3_g3_i10_1	TR101935|c3_g3_i10	aagttgcacatttagacaactataggatatgttggaagtcattcacatttgggagaagagccaacacaagtccacaacatttgagaagtctctacacaattgtagagaagtatagaaagatttgaatagattagtcataacaaataactaagagaagatcgatgtagagtctagaagttgccacaaacatgtggctaggaaagtttctaagtgaagactaggatgtgggttagtcggctaagctcactataatgtattttagctaagaaactcggccactgtaatcaaccacaataagctatcaaactaaggtcactaagccacaagccctaaatactatcaagacacccactccccactcctttgtactcctccaattctattgtaatagggtttatg…	2690	4013	39	9	1.63e-05	6.54e-05	26.3	unknown			NA		NA				NA				NA				miR1509a	22	2
P21_TR101935_c3_g4_i1_1	TR101935|c3_g4_i1	tgcccgagtctgctcaacttgtttgtagactatttgtacaatttcagcttaacttgtgtattttcacagatcctcttgtttaatgagttcttattcagttcacagctcctaacttcagcacttcttcttaggagtttttttttaattgcccaactagttttgggataccgagagatggaagaaatgaaatgtaaatgggtggaaagaaaagaatgagagctgatgacttccccctagctttgctctgtaatggcctaaacatccagctcatgccctaaagtttcaaattatgcattaagacctgtttggcttgttttttatttaaacaggcaaatcacgatcgaatatttcactgatttgtcgaaataatcacccgtgaacgagaatcggaacattaaa…	1	484	8	4	0.000234	0.000569	7.99	unknown			NA		NA				NA				NA				miR1509a	22	3.5
P21_TR102146_c1_g2_i4_1	TR102146|c1_g2_i4	agacgatatttctcgtctggtactcgaccgaagtgtatgggggagggtaaagttgaggcatcacatgaggaggctgaagttgagcattatttgggggttatagatgttcttggaaactcaggtcatctacatgaaaaacttgggaaagtaaaacatccaggtctgtacaaggacgaagaaaaattgagggatacaaagaaaaaggatcgcaattttctactcaattttaatgagcttgataatgagattaagaaatcatatatattggctcatagtgaaagactagctgttgcttttggtttgataaatacaccggcaagagcaagtttaaggatcatcaagcaacaactcatgtgtcgggtttgtcacagagcattcaagaacatatgcaggattgta…	1944	2574	5	4	1.84e-05	6.67e-05	13.5	protein coding gene	mechanosensitive ion channel protein 1, mitochondrial-like		>ref|XM_003567795.2| PREDICTED: Brachypodium distachyon pentatricopeptide repeat-containing protein At1g15510, chloroplastic (LOC100831637), mRNA Length=3251	3e-08	>ref|XM_003567795.3| PREDICTED: Brachypodium distachyon pentatricopeptide repeat-containing protein At1g15510, chloroplastic (LOC100831637), mRNA Length=3261	3e-08	gi|697102943|ref|XP_009603832.1| PREDICTED: mechanosensitive ion channel protein 1, mitochondrial-like [Nicotiana tomentosiformis]gi|697102945|ref|XP_009603841.1| PREDICTED: mechanosensitive ion channel protein 1, mitochondrial-like [Nicotiana tomentosiformis]gi|697102947|ref|XP_009603845.1| PREDICTED: mechanosensitive ion channel protein 1, mitochondrial-like [Nicotiana tomentosiformis]	0	NA				NA
P21_TR102165_c2_g3_i3_1	TR102165|c2_g3_i3	gttcgctttacgggattgttcgaccctgatttctctgtttaaataatttggtgttcttgccaaagatatcaatggcaaacaacaatataaataatctttcaataggaacttgaggattgttctcaaacaagagcgcaagctatatgtcattgatggacccattcctgtagcactagctaacactgcaccacgtgtagagcataatgcttacaagaagcatcaagatgatgttctggacgtgagttgtctcatgctagcaattatgaactctgagcttcagaagcaacatgagttaatggatgcttatgagatgatcgagcatctcaagaaattgttcgaagggcatgctcgacaggagaggtatgatacaagcaaag	1	377	37	13	1.1e-10	2.44e-08	48.1	protein coding gene	hypothetical protein		NA		NA		gi|763798845|gb|KJB65800.1| hypothetical protein B456_010G1135001, partial [Gossypium raimondii]	7e-32	Copia-1_GR-I Copia Gossypium raimondii PHAS_TR102165_c2_g3_i3z_1	2e-07			NA				miR1509a	22	3.5
P21_TR102258_c6_g3_i1_1	TR102258|c6_g3_i1	cttttgacatattaagttaatgcattgggaaagagattgttgtgtatgttgctgctgagggaataaatgtgaggcaaaaagcaagtgtgcacttgatcagatggttctgaccacgcaggacatagttcagtgtgatgagttggagaaaagagtccataaagtcggtggtagacctgttcgtgaacatgcaaagagtgccattttgcggtctccatatacaacaaagtttggatcggttggttcatcgtctaccgccgtgggttctagtcaaatacttgaaggtctttttgcattccccaaagtatgcatgactatatcgtcaaaatatgaagaggcattatttgaacaatggtttaaaattggactaaacaacagaaaaatatttgttttttgttgttt…	1	489	10	4	0.00066	0.00129	6.37	unknown			NA		NA				NA				NA
P21_TR102419_c3_g19_i1_1	TR102419|c3_g19_i1	atgagcacaaattcatcagggagttcatcacgcagttgcaaatgtggagttccttcacctgtgaaggtttcatggaccaaaacaaatcccaggagacgatttgttagttgaacaaattataaactaataccatgtaactcgtttgaatggattgatccaccaatgtcaccgggctcaagaattgctcagtattatcgcgaaaacaatgaattaaagtcagaaatagaaattttgaataaaag	1	242	20	7	9.57e-06	4.13e-05	15	unknown			NA		NA				NA				NA
P21_TR102422_c14_g1_i1_1	TR102422|c14_g1_i1	tataggtagtgctcatagatataatcagcaagtggatgtgcacaaccctgtaagtacttggagtgtctgaactggagctttcatttcctatacctctcataccaaaagtagagttctggatctgaatcttcgagagagtgattactatttagctgagtctgaaaactgagcacttgat	1	178	16	5	0.000454	0.000985	11	unknown			NA		NA				NA				NA
P21_TR102422_c14_g3_i1_1	TR102422|c14_g3_i1	cttaatagacaaaccaaggttttacttcgatggtagatcatcttactttataaaaaagcaagcaattgaattactcctgcttgtttacaacttctgtcttatccgcatcgatcgtctcccacagctctttgtagttattaatttttcaaatataattagtgtttaaacagttcttgcccttagatcatcatcttctacgttacataaaatcaacatcaattgaatatgtatatgttcaattatttaatttatgcaccaactactacatacagtatttggaacccagttaatcagggtcaccaaaattaaaaacggtttttcaaaatttgaacatctttaaaatgtggaatttcttattcataaaaacatacctgtaacggaagttccaccatttgataa…	512	1256	13	3	0.0195	0.0241	12.2	unknown			NA		NA				NA				NA				miR156w	21	3	miR396r-5p	19	3.5
P21_TR102422_c14_g4_i1_1	TR102422|c14_g4_i1	ccaagattatataggtagtgctcatagatatactcagcaagtggatgtgcacaaccctgtaagtacttggagtgtctgaactggagctttcatttcctatacctctcataccaaaagtagagttctggatttgaatcttcgagatagtgattactatttagctcagtctgaaaaatgagcacttgatcactcacatcc	1	198	30	7	0.000189	0.000496	15.5	unknown			NA		NA				NA				NA
P21_TR102422_c14_g5_i2_1	TR102422|c14_g5_i2	tgataattgacatgtctgaaacatctaaatgacaaaattttattattttatccctctaaaaaattcaaaattgttgtaaatttatttagtattacttaatataatagttattttgtgacgcccccaaaataggtccacaagatccattctaagtcgttagatatcacattataaaaatcaaatacaaacttcatttatacaactgttgaactgtcgtatagaatacgaccacagttaactgtgagttttaatacaaatgtatttaactctcatggtgcctcgaacacaaccttactatgatactttacatcaaaatataatcaaaaactgttttaagaattaaaatctttgagaagtgttcaaataaaccttcgtacataggaggccatgcgtctaggt…	1	1201	65	10	0.000212	0.00055	29.4	unknown			NA		NA				NA				NA				miR6135r-3p	21	3.5
P21_TR102571_c2_g2_i1_1	TR102571|c2_g2_i1	ttgttacaaacaatatttgttggtcgtggacgttgccgatggatagtctttcttttcaaatgtttatgtaccgaagacatggtagagcttaacagatctacaaagaaaatgttatatatatatgagaccaattaacccaaaacccaagacctaagagctgaattcaaaaatgtttcctccattgagacgatctctctccaaccgaaaaagcgaccatggttttagtctcctcaacagccttacaacttttttgtctgactacatcaattactcaacacccatttcaaatcaagagatggcgtcatttgattcagcttcaaatcccagggaattggtttcaaattctattactggtcgttcctctttcaatataat	1	375	29	6	0.00126	0.0023	10	unknown			NA		NA				NA				NA				miR169ap-3p	18	3.5
P21_TR102600_c2_g3_i2_1	TR102600|c2_g3_i2	gcgttgacagcccttggttgagttatctaaataatacaggcccacagtcttgccttccagcacggaggtgctaacttgcaaacaaaagtggcatgcatgaattaactgaaaaattagcccaaaccgcattttataaaggaaaattactagccacactagcgaatgaaatggacttgcctgattcccctcactggtaattatattgtaacccaaaagcgcagttaaggggattcttcttttttcaagacaattttatcaacgagtgcatcagcttcacgtatttcactagacgtaacctcctcaatcctctagttgcaaatacacaatcttcccatgtttcaggtattcttcaactacatagtgaaattgctgcagaattttagcatttgtataagtggc…	1014	1621	56	7	0.00993	0.0142	15.7	protein coding gene	probable nucleoredoxin 1		NA		NA		>gi|720083970|ref|XP_010243058.1| PREDICTED: probable nucleoredoxin 1 [Nelumbo nucifera]	8e-24	NA				NA
P21_TR102600_c2_g4_i2_1	TR102600|c2_g4_i2	ggtttcttctgcaggcatgacttcattaatgtcaaacaaaaactgcacctcccccatataataaacttgatttcgcccggctctcagtcaaatttaattgtggtctcctaacaggttgattctgaagtccaatttgattgcactgcgtaaaagatgttggtacatcagaaatatgaagtattaattacaagaccgctgcccctaacatagtctaacgcattttagcgcatgatgtcttgaaaaacttttgagtatcaaccctcttgtacaagacaatgttctcctgatatatgtatctaatgaatatagcaaaatctccccgtgtttcaggtattcttcaactacatagtgaaattgctgcagaattttagca	1	373	85	8	0.0308	0.0345	12.6	unknown			NA		NA				NA				NA
P21_TR102633_c10_g3_i2_1	TR102633|c10_g3_i2	ccaaaaacaaatactaacccaatagagcagaacacaatgtgtgaattttttttgaaatagtaatgtaaatatgcaattagtacaacagatataggagtaattggaattgtagaagcggcccactacttcttaaaagaatttcatcaatttgatcataagatgtttcaacttttcttgtaattgcgaactggcccataatttacaataaatacattttaagtaacaaaaaaacattacattttaagtaataaaaaacaaccaagacaacagcaggaagctcattgcgtcttcttcaactctactgcattattcgttgcattactcattgtgttcatccttgccgcaaactcgctcgccaatgacccctttggcaagaacaccaaattatttaaacagaga…	1	430	2	3	0.000356	0.000834	6.52	unknown			NA		NA				NA				NA				miR1509a	22	3.5
P21_TR102654_c8_g2_i1_1	TR102654|c8_g2_i1	gcaagctcacgaagaaatggaagaagcttgcatctgattgtagctaatgtgtgcgctgggtatacatgttgcgaccttcttactattgaaatctttgaaactctgcacattgttgcaaatgaaactgaaaaaaaaattaaagataatttataatttcttcgttacgtgtaatatctcaaaaaataatatgtgcgaaataattacctgaaattcaagtaatcatcaaatgtcaattctcctccgcattcaatatttttgtgtaactggcccagagtttttggcatttgaaagtcctctattggtcttcagttaagtgtgctgagaccttggtcacagaacaaacgcccctttccgtcgacctcaatcttccttgtggttctgaaaatggattgtatcccc…	1	595	28	10	3.81e-08	5.97e-07	46	protein coding gene	hypothetical protein BVRB_001430		NA		NA		gi|731372366|ref|XP_010666328.1| PREDICTED: uncharacterized protein LOC104883495 [Beta vulgaris subsp. vulgaris]gi|870842874|gb|KMS96179.1| hypothetical protein BVRB_001430 [Beta vulgaris subsp. vulgaris]	9e-22	NA				NA
P21_TR102758_c4_g2_i1_1	TR102758|c4_g2_i1	cctcgcaaacaatatccatgcaggagcccattgtaggtgactgcatcaggattctcacctcatagtcataagttgtgccggactgttccatttttgttagccgatattgtttcatttcatagtactagtactactactcaaatcttgaggaacccatttaatccgaatcctaaatttgtccctagaaaattatatcaattattgtctgataaatgcagatccggatttgctaagctcaatgatgctcttactgtattcgatggaatgctcaaaatgcaccctttgccggctattaaccatttcaataaactattagctgctattgtcaaaatgaaacataactcaactgttgtctctctgtttaaagaaatgagtgctgcctgtcaaaaggtgttattg…	225	625	13	6	7.35e-06	3.29e-05	10.5	protein coding gene	putative pentatricopeptide repeat-containing protein At1g12700, mitochondrial		NA		NA		>gi|470120094|ref|XP_004296143.1| PREDICTED: putative pentatricopeptide repeat-containing protein At1g12700, mitochondrial [Fragaria vesca subsp. vesca]	7e-17	NA				NA				miR2111b	21	3.5
P21_TR102758_c4_g4_i1_1	TR102758|c4_g4_i1	atcttgaggaacccatttaatccgaatcctaaatttgtctctagaaaataataataaatgcaaatgcggatttgctaagctcaatgctgcccttattattgaatttcatgaatcctcaaaatgcaacctttgccagctattaaccatttcaataaactattagctgctattgtcagaatgaaaaataactcaactattgtctctctgtttaaagaaatgtgtgcttcacgaattctggttgatctctgtgtatgagg	1	257	11	5	5.6e-05	0.000179	11	unknown			NA		NA				NA				NA
P21_TR102832_c6_g14_i1_1	TR102832|c6_g14_i1	tcgcctgagagctgctgtgagaatatctgaatcagagaagaatcctggaaagctctactatgactgtccaagggagaaggacaagggaaaatgtaagttttgggactggtgcaatccaattgggtatggcgaacccaactccgctgttgaagcacacgtgcagctgcgcatcaatgatgatgcttgacttggag	1	194	21	4	0.0133	0.0182	5.16	unknown			NA		NA				NA				NA
P21_TR102832_c6_g16_i1_1	TR102832|c6_g16_i1	atgctgaaaatccaattcatattgatgaagaggagttgaatgaaggtgaaattgagcaacatgatgtcgataaggttcaacaaaggcatgtctacttcaagcaacatgagcattcaaactcatgatacccgatttcgaaacaagatgtgttattatcgcctgagagctgctgtgagaa	1	178	12	6	4.08e-06	2.21e-05	14.5	unknown			NA		NA				NA				NA
P21_TR102832_c6_g17_i2_1	TR102832|c6_g17_i2	aaagctctcgttttcacgatctggtttcccctcaatcgcgctcatctcgccggacgaaatcgcgcaaagctctcgcatgttcgtcgtctctgtctccggccgaaaactcgcagcactattgtctcccaaggtactctgaatctcgtgggctctgtcaaaccaagaacaaccgcgatttaggagtcaaacaagataaggttcaacaaaggcatgtctacttcaagcaacatgagcattcaaactcatgatacccgatttcgaaacaagatgtgttattatcgcctgagagctgctgtgagaa	121	421	12	6	4.08e-06	2.21e-05	14.5	unknown			NA		NA				NA				NA
P21_TR102832_c6_g18_i1_1	TR102832|c6_g18_i1	tttcgaaatgagttattctgatctgacttcatttcacaaaatccaaatcgcgtctctctctctctttcaggaagccaaatcgcgtctctctctctctcacgaagccaaaaactcgccgtctctctttctttagcccaaagcttccgaccgaactgaatctcactgtctctctgtctccaagataaggttcaacaaaggcatgtctacttcaagcaacatgagcattcaaactcatgatacccgatttcgaaacaagatgtgttattgtcgcctgagagctgctgtgagaa	1	290	10	4	0.00066	0.00129	6.91	unknown			NA		NA				NA				NA				miR156av	20	3
P21_TR102832_c6_g4_i1_1	TR102832|c6_g4_i1	tcatcgtgttcttttgtgggctatccttggaagtgtcggtcatggcacttgtcaagtgattgtaatgattgtgtactctgctaccctaactgtaatgattgtaatgattgtgtactttgctaccctaattgggttaagaaagcactggatgattgtcttgaatatgattgtcttgttgaaaatatggatgttaagtacatttttcactagtgaaacacctttcaattgttactgctacattggtaccttgtccttttggtgcccaaagcatgtaatgttttctttcttctttttgtggcatgtttgaggttaaagtgtttatttcatggaaaattgtatttccaagtttacaagttttattgaccggcagacacctggtaccttggcattgtcatgtat…	1	487	30	9	1.39e-06	1.2e-05	15.8	unknown			NA		NA				NA				NA
P21_TR102832_c6_g5_i1_1	TR102832|c6_g5_i1	aatatctgaatcagagaagaatcctggaaagctctactatgactgtccaagggagaaggacaaaggaaaatgtaagttttgggattggtgcaatccaattgggtatggcgaacccaactccgctgttgaagcacacgtgcagctgcgcatcaatgatgatgcttgacttggagtcattgaaattaatgtggc	1	192	34	7	0.000443	0.000968	8.78	unknown			NA		NA				NA				NA
P21_TR102849_c0_g13_i1_1	TR102849|c0_g13_i1	tagtttgtgctgtactttctcttggtttagtcatgaatgaagatggacataaagaaagatggtatgatggtgaattaccagttttttacaactctttcttgttatctctgtctcagctataatgtctacaaaatgttccaagtctgcaacaaaattttagtgcctaaccactagaatcaagaacaatttatcagcagttgcttacagatgagacagagatgataagaaagagtggtagaaaaatgcttccaccatcataccatccttctttaagcccatcttctttcatgcctaaaccaagggatggttcagcacacaccaggagaatgagaatagttggatctttcaaaccttattaattaattggttttgagatctagcagaagccacagtttcaac…	365	1037	22	4	0.0158	0.0207	8.97	protein coding gene	Phoenix dactylifera calcium-transporting ATPase 8, plasma membrane-type-like		>ref|XR_603182.1| PREDICTED: Phoenix dactylifera calcium-transporting ATPase 8, plasma membrane-type-like (LOC103701502), transcript variant X6, misc_RNA Length=3565	7e-09	>ref|XR_603182.1| PREDICTED: Phoenix dactylifera calcium-transporting ATPase 8, plasma membrane-type-like (LOC103701502), transcript variant X6, misc_RNA Length=3565	7e-09			NA				NA
P21_TR102864_c1_g2_i10_1	TR102864|c1_g2_i10	taccttcatgtacaaagtagttggttaataattttataatatatttgacattataaaagtaaaatattttaaaactacacataccgcaactttaacgaattctgagtacattttccgtaacttcatatacttggtatcattgtagaacgggtcaatgatggtaaccatccaatcttcaactgagaatagcaacaagacaaaatggctttgatatgtactacacaccggcatgaatatatatataccggcattcgtgtaaaggtgggccaacatcttggttcacatacggattgcaaaaactccatgcatgattctcttcagttgggggcacatagctctgcccaagatgcatgaagaatgaattcatgaaagcaaattgggaccacctttttattcccc…	399	1088	18	3	0.0477	0.0484	7.86	unknown			NA		NA				NA				NA
P21_TR102892_c15_g4_i1_1	TR102892|c15_g4_i1	tctccaattgctccatagagactaaaaagaacagtacattaattgtctatcattctatacttgtaaataggatagttgcaaagctttcaactatcattacataaaaagtctaaatacatcaactattttatccttgtaaataggatagttgcaaagctttcaactatcattacataaaaaatctaaatacatcaactattctatccttgtaaataggatagttgcaaagtagcctaaatacatcaactatcattatgtcattatgtcatcatttgcggataaaaaagtttcgaagcctcatctatcattttgtccttacaataaaaaagttttaaaaaattgtctatcattctatccttgcacaaccacaaggatgctttactaactaccaaaatttaa…	1	940	81	12	4.25e-05	0.000146	41.6	unknown			NA		NA				NA				NA				miR1509a	22	3
P21_TR102892_c15_g7_i6_1	TR102892|c15_g7_i6	ggggaataagcatcggctaactctgtgccagcagccgcggtaatacagaggatgcaagcgttatccggaatgattgggcgtaaagcgtctgtaggtggctttttaagtccgccgtcaaatcccagggctcaaccctggacaggcggtggaaactaccaagctggagtacggtaggggcagagggaatttccggtggagcggtgaaatgcgtagagatcggaaagaacaccaacggcgaaagcactctgctgggccgacactgacactgagagacgaaagctaggggagcgaatgggattagataccccagtagtcctagccgtaaacgatggatactaggcgctgtgcgtatcgacccgtgcagtgctgtagctaacgcgttaagtatcccgcctgggg…	284	1226	58	6	0.0437	0.0463	5.62	repeats		overlap with P24_TR102892_c15_g7_i6z_1	>gb|HQ664579.1| Ilex cornuta ribosomal protein L2 (rpl2) and ribosomal protein L23 (rpl23) genes, complete cds; tRNA-Ile (trnI-CAU) gene, complete sequence; hypothetical chloroplast RF2 (ycf2) gene, complete cds; tRNA-Leu (trnL-CAA) gene, complete sequence; NADH-plastoquinone oxidoreductase subunit 2 (ndhB) and ribosomal protein S7 (rps7) genes, complete cds; ribosomal protein S12 (rps12) gene, e…	0	>gb|EF550997.1| Panax ginseng 16S ribosomal RNA gene, partial sequence; chloroplast Length=1449	0	gi|527209896|gb|EPS74505.1| hypothetical protein M569_00222, partial [Genlisea aurea]	4e-78	SSU-rRNA_Lma PHAS_TR102892_c15_g7_i6z_1	1e-07	ORSgRGRR00000001	0	ATCG00920.1 | Symbols: RRN16S.1 | chloroplast-encoded 16S ribosomal RNA | chrC:101012-102502 FORWARD LENGTH=1491 TR102892|c15_g7_i6	0			MIR6173	20	0
P21_TR102892_c9_g1_i1_1	TR102892|c9_g1_i1	taccaaaatttaaacttttggacactttctatgattttcagcttcttgcaatattcacaaaccacaatccaacgtaccaaattcaataaaaaattaaggatctaaatggtcgagatataacaaaaactgaaaattcaacctaccaaattctttaaacagagaaatcacggccga	1	174	70	12	8.06e-06	3.52e-05	30.1	unknown			NA		NA				NA				NA				miR1509a	22	3
P21_TR102953_c7_g8_i2_1	TR102953|c7_g8_i2	gataaggaatgcaagcattgtttaagttgatcaatttcacaggaagcagaatcaagtcacatgttaagatgtcttctgaacctgttgcacgaaagcgcgggttgggtcggggccctaatcatgtgccgaaggccccggctaatccggatgatcgcattcttatacagatccgtcctcctccagaaagcactgattttcaagatagtaaaattgtgaagtgcatttcacaattatgcttacagaactggcctacgccagtgattacatgggcgagcacacctctcgcccataaggatgcagtttgggctgaatttcagaagcggtatagttg	1	331	7	5	2.88e-06	1.99e-05	7.19	unknown			NA		NA				NA				NA
P21_TR103007_c1_g1_i2_1	TR103007|c1_g1_i2	tcaactagaatcttttcaaaaaactcccttgttttaggaagaaagacaggaagatcatgagagtacgaaagatagagatctgctatctgctcaggggttttaaccgcatccatatcttcaatatcaaccacctctctaattaaggtgtcgacgtattgagagtccaaatctttaatcatagaaacttgctcatgagcttttcctttattaaactgcttctttgatccagaagactgccctctaagataatcagaagagggtctttccattgctggttttgctgaacgtcttggagacctgacaatttgtaaaacacaaatattaggaacaagttgcagaaattctctagttaagaaatccggtaaagagttagaatctcctttaatgaattcgatatca…	1	491	53	6	0.029	0.0327	5.61	protein coding gene	hypothetical protein VITISV_018870		>gb|AC246717.3| Solanum lycopersicum strain Heinz 1706 chromosome 2 clone hba-6j21 map 2, complete sequence Length=149095	5e-15	>gb|EU748555.1| Jatropha curcas RAPD marker OPM-12 genomic sequence Length=1083	1e-16	>gi|147791774|emb|CAN66051.1| hypothetical protein VITISV_018870 [Vitis vinifera]	2e-45	Caulimovirus-7B_JC Caulimoviridae Jatropha curcas PHAS_TR103007_c1_g1_i2z_1	2e-19			NA				miR6135k2-3p	20	3.5
P21_TR103021_c15_g14_i1_1	TR103021|c15_g14_i1	caaaggagcaggagtagcaggagtaacagccgcggaggggaggagggagaagccaagaaattgacgatcgagcgcagagagagcagagcagattttcaattttactcgttgggtattagatgtagaatgggttagggtggagaggtataaggtttggcaaggtataaggtggagagaatgagaagaagagcaaatgactgaagcaaatgagaagaagtatgctacggtttagtagtagtgaagctaacttatctaatcaatggccagatctatcccaaagttttgagggtctagatcttttattaggcaagcgggaaacttagtattttcaaaattaattgtattttgtatagatagatatatatatagagagagagaggcaggatcttaggcggactc…	1	599	92	8	0.0482	0.0484	10.8	unknown			NA		NA				NA				NA				miR394a-5p	20	3.5
P21_TR103021_c15_g4_i1_1	TR103021|c15_g4_i1	atgtggtctaggatttggtatctaacagtaataaaaggagtagcagcgatcaaaggagtaggagtaaaatttttcaattttactcgttgggtattagatgtagaatgggttagggtggagaggtataaggtttggcaaggtataaggtggagagaatgagaagaagagcaaatgactgaagcaaatgagaagaagtatgctacggtttagtagtagtgaagctaacttatctaatcaatggccagatctatcccaaagttttgagggtctagatcttttattaggcaagcgggaaacttagtattttcaaaattaattgtattttgtatagatagatatatatatagagagagagaggcaggatcttaggcggactcaactgacggactaaactgaagc…	1	577	92	8	0.0482	0.0484	10.8	unknown			NA		NA				NA				NA
P21_TR103058_c3_g1_i2_1	TR103058|c3_g1_i2	taagagcaatgatactaattgtaattatatgatctcatgttcaaatcacatacttgaagctatataattatgattattgcatgtcatgcctttctataaattctgatgtaatattctcttctcatctaaatcccctcgaatgtaacttgaggtttctttatgtcatgtgataatcgatgacaagatgaagatgacaagatgaggaacacgatggaaagatgatgatggataggagacacatacatgaggaaggtccaatgattttgaagatcttttaccaccttagactgaccttcaatcttttcattagcttgaaaagattgacaaaggattgggccataattgtgatatttgattttgcactttatttatgcttgtatacgatatgatatgataaat…	87	696	5	3	0.000874	0.00167	5.14	repeats			NA		NA				Copia-20_TC-I Copia Theobroma cacao PHAS_TR103058_c3_g1_i2z_1	1e-12			NA				miR6140i-3p	23	3.5	MIR399g	19	3.5
P21_TR103136_c3_g2_i5_1	TR103136|c3_g2_i5	gactggagaaaaattgatctctcattcacaaatttcttatatagcagagaaatgcacactctcatgcataaacttgcttcaaaagtcatttcccatattggttttcccattggtggtcgagatttggttctacctatgaccttcttcccgatcccctgaaagttcaactcaatcatttttgcaatcacaaaaaattagattcagcatatgaaggtgtcccagtccttcttcagtttgtaagtaaatataagattccctggattctccgatgggaatacagcattcaaaaccccaccagtgaaatcagtcacaatgcttcccctacatctccgtcggtagatccttttccccttgtcacccgccaatggtttgtcaaatggtgggataaatttgacgtca…	148	799	58	6	0.0437	0.0463	7.39	protein coding gene	villin-4-like		NA		NA		>gi|657961386|ref|XP_008372288.1| PREDICTED: villin-4-like [Malus domestica]	2e-11	NA				NA				miR403f-5p	18	3
P21_TR103168_c0_g1_i1_1	TR103168|c0_g1_i1	cctccggtatttggtagtttctggtccttgaccccagctgatggcgagtcctctacggccggcgctagcttttagtgggcacggttgcggaggccagggtcgtctgcgtataaggccggaccacgaagccatgatccgtgttgtgacccgatggattaacgcccatccggtaacactggcggggagtaggaggctacccggcgtataaatgcaaaggcgcccctgatcaacgccgaccaccaaaaggcctgtcgtgggccggtcggcgttgtcaagtgttcattcacctcctcctgcggtatagtgggacttacgcaggaggtaatcctggggtaaccagcgggcctgtggtgcggctcagtagctgggtgtctctgccaaccgggggccgaagtgcca…	149	2788	112	10	0.0192	0.0239	10.1	protein coding gene	PArp-RdRp		NA		NA		>gi|766989346|gb|AJT39589.1| PArp-RdRp, partial [dsRNA virus environmental sample]	3e-33	NA				NA
P21_TR103168_c0_g1_i1_2	TR103168|c0_g1_i1	cacctgcagcgcagccacccgcccaaggataagcggtgatcggagtgatactaccgattgctacggggtgggtgttgtctctgccgcgggactgccctattgggggcagggcctgtggtggggatactcctgccgggtgtgctgcaagagtggctgtccgatgtgcggtgggtttggtctctcctacgacaagggggaccgggcccactcgtacttacggggggcgagacccgtcaccggtctcgcaagatcagacccccagtgcgttgtcgcgtgcgtcggaccaggcgggaacgacgatgactggaccccgcaggctaacagcgtacatgcacaggtgggggcagcctggttcgtgcctacgtgggtagtagccccacctgcggctgaaccttcgct…	3191	6361	110	9	0.0495	0.0495	16.5	protein coding gene	PArp-RdRp		NA		NA		>gi|766989346|gb|AJT39589.1| PArp-RdRp, partial [dsRNA virus environmental sample]	3e-33	NA				NA
P21_TR103172_c2_g10_i1_1	TR103172|c2_g10_i1	aggacatagctaagtgtaatgagttggagaagagtgtccacaaagtcggtggtagacctgtacgtgaacctgcaaagagtgtctttttacgttctacatatacagcagcgttcggatcggctggttcatcatctactgtagtgggtgctgctagtcaaacacctgctcgtttaagtgcatttcccaaatcatgcatggagatgccgttaaaatttgaagaggcattgtttgaagaataattcaaaattggagtaaacaacagaaaaagacaaatttcctagaaagaacgatattatcatgccttcttttgtatttggatacattgcaatatcatcgaagatgtggttctataaattaaagacgcctggacagtggtta	1	378	31	5	0.0111	0.0154	10.6	unknown			NA		NA				NA				NA
P21_TR103172_c2_g11_i1_1	TR103172|c2_g11_i1	ataatgacatgccgtcttttgacatattaagccaatgtactgggaaagagattgttgtgtatgatgctgataaggtgaagaaaggtgaggcagcaagcaggtatgttcttgattttatggttcttgattttatggttctcaccacacaggacatagctaagtgtaatgagttggagaagagtgtccacaaagtcggtggtagacctgtacgtgaacctgcaaagagtgtctttttacgttctacatatacagcagcgttcggatcggctggttcatcatctactgtagtgggtgctgctagtcaaacacctgc	1	313	23	5	0.00281	0.00467	5.43	unknown			NA		NA				NA				NA
P21_TR103172_c2_g2_i3_1	TR103172|c2_g2_i3	ggaagaaggatagaaagaggaaaaggatcgtggagggtgattctgttaagaacttgaagaagtttgttgtgcagagcaaggggaaggaaaaggggaaggatgtaggtaataaatcgagtaagaataaaagtaatttggtgatacatagtgatatcaaacattccgaaatgcaattagattctgattttgatgtcactgttaagaatgaagctcaagtttttatccagaagataattccaacccaacgaattttaaagttatggaatctttattacgaggaatgtaacagaaaattcaccaaaaaagtgatatattggtgcgacatggaagtccccagtatcattgcaaataaattgaataagagtctgcttgataaatttaaggcaacatgttttgaga…	1	413	28	11	1.61e-09	5.55e-08	49.1	unknown			NA		NA				NA				NA
P21_TR103172_c2_g4_i3_1	TR103172|c2_g4_i3	cataaagatcagtgacaataaaacggcatgggaggaattggcaagattaagacaaattttctagaaacaacgatattatcatgccttcttttgtatttggatacattgcaatatcatcgaagatgtggttctataaattaaagacgcctggacagtggttagacgacgatcacatcaatgttgcattgtattatttccgtaaactggcaagacatttcgaaagtgttcgtataagggaccacggattgttggtttcacagcaagatcaccgttcttttcgaggagtataaaaaaaaattgtgacaaaattgttctgtctggggagggtgatgttgctgaatacatacatgggatgtttatggatgtcaatacaccatggaggaatgttgat	1	391	73	12	1.31e-05	5.57e-05	24.5	unknown			NA		NA				NA				NA				miR482f-5p	22	1	miR397g	20	3.5
P21_TR103172_c2_g5_i1_1	TR103172|c2_g5_i1	tgttgtgtatgatgctgataaggtgaagaaaggtgaggcagcaagcaggtatgttcttgattttatggttattgattttatggttctcaccacacaggacatagctaagtgtaatgagttggagaagagtgtccacaaagtcggtggtagacctgtacgtgaacctgcaaagagtgtctttttacgttctacatatacagcagcgttcggatcggctggttcatcatctactgtagtgggtgctgctagtcaaacacctgc	1	261	23	5	0.00281	0.00467	5.43	unknown			NA		NA				NA				NA
P21_TR103172_c2_g6_i1_1	TR103172|c2_g6_i1	ataatgacatgccgtcttttgacatattaagccaatgtactgggaaagagattgttgtgtatgatgctgataaggacatagctaagtgtaatgagttggagaagagtgtccacaaagtcggtggtagacctgtacgtgaacctgcaaagagtgtctttttacgttctacatatacagcagcgttcggatcggctggttcatcatctactgtagtgggtgctgctagtcaaacacctgc	1	238	25	6	0.00053	0.00112	7.38	unknown			NA		NA				NA				NA
P21_TR103172_c2_g7_i1_1	TR103172|c2_g7_i1	tgacatattaagccaatgtactgagaaagaaattgttgtgtatgatgctgataaggacatagctaagtgtaatgagttggagaagagtgtccacaaagtcggtggtagacctgtacgtgaacctgcaaagagtgtctttttacgttctacatatacagcagcgttcggatcggctggttcatcatctactgtagtgggtgctgctagtcaaacacctgc	1	219	25	6	0.00053	0.00112	7.38	unknown			NA		NA				NA				NA
P21_TR103172_c2_g8_i2_1	TR103172|c2_g8_i2	tcgtggagaataatgatgtgaatgtaattgagattgctaatgaagttgaacgtgctgttatggttgaagaacctgatggaaaaaaaaataatgatgatgaagatgtcaagattgacaataataatgacatgccgtcttttgacatattaagccaatgtactgggaaagaaattgttgtgtatgatgctgataaggacatagctaagtgtaatgagttggagaagagtgtccacaaagtcggtggtagacctgtacgtgaacctgcaaagagtgtctttttacgttctacatatacagcagcgttcggatcggctggttcatcatctactgtagtgggtgctgctagtcaaacacctgc	1	358	12	4	0.00146	0.00258	7.38	unknown			NA		NA				NA				NA
P21_TR115234_c0_g1_i1_1	TR115234|c0_g1_i1	atatatatatatggtaatgtaaatgcttcctcaactgactactgtgggtacttggactatatattcttaaatatgtacttctcttaattattatttttttgatcagtgcaattgatttcttttgttcttgacttacaactaatcaaatttgtaggacataaaaggtgaggttaacttggtgaatcagaaatctttgcctacacatccttcatctatttatgggcaagcaattctgcagtcaaag	1	244	7	4	0.000121	0.000328	9.47	unknown			NA		NA				NA				NA
P21_TR119537_c0_g1_i1_1	TR119537|c0_g1_i1	agcgtgagagctcggttcctcctactaagtaggagtaccttcgttctaaataacgaaggccctgcgccatacattttggcgaaccagggagcgggtttcgtagtgaaaccagcaggtacctctcttctgcgccagagtagggacgcgtatttgtacgccccgactctcccagaggagactcgtacctctggctccggagaaagaagatccggagtcagactctctccttgacatgagga	1	239	91	8	0.0453	0.0476	7.15	unknown			NA		NA				NA				NA
P21_TR12762_c0_g1_i1_1	TR12762|c0_g1_i1	cggagtcggaggtgaaaacctcccgtttttgtgggtcagtagccaggacgtgggcccagcaaaagagacgcccggatttaggttcggtcttttgtttaaactttcgtcttttctcttccttcagtcgtggatttccatctggttcttacactgccaaggggacctggtgaagtatgacgcctgtatcgtacggtggcccagttcccgtcatctcccaatacgagtaattcccggatgcgcggggtggcgcggggaccgtcggtcacgatgcgggggccctctacgactcggatggaccaatgtggcacccgggaggtggctctgtcattgctgggggaaggggaagccgggggagcacgttcctg	1	365	24	5	0.00345	0.00555	7.07	unknown			NA		NA				NA				NA
P21_TR129467_c0_g1_i1_1	TR129467|c0_g1_i1	ttttttttaaaaaaaaaaaacgagctttaaggaaagctcagaatcgctcgcgttccctggatatcttccttgggcggttttgagtgaggtggttgcaggaggtattttaaaatacctagctgttcccaccaccttaaaccatgcgagatgtgggggggccgatatcggtcccaaatgctccctgcgctatcgcagtgagaacccataagcatggggtaccctgactaagggggtgcttgttgacaccgacagctatgcgtcagggcgtcgtggagattctccacggcgagacaaatgcctcctgtcctaggaggggttatgcccaaccaaggtgataattcccttggggttgcagatctctgctgttgttctacgtggagaactatctgcggcggtata…	1	639	126	10	0.0439	0.0465	17	unknown			NA		NA				NA				NA
P21_TR157400_c0_g1_i1_1	TR157400|c0_g1_i1	gaaattggaaaactcaagattacatgtggaatcaaaatgtttacttctaatatttaatatcgagtaactaaatctaattcaaactaatagtcttaagggcaccagtgcgggtgtgccattcaaagttcaaaattacacgtgagtaatagcaccaatcgattatcctatatctaggaaagtttggtaaaactatttccacttcagtctcctccgtggtaggggtaggagtttcggtcgcagcgggggttgaagatccagatgcgccagccgtgagtaaagatgttccggttgaacgtggtcgtctgactttacgtctttgagttgcagcgccaatttggttgtcaattgcgtcacatatctcatgtggtagagtgtaagcagcttcagattcaatggtct…	132	1268	63	7	0.0191	0.0239	10.7	protein coding gene	putative coat protein		NA		NA		>gi|338808378|gb|AEJ07891.1| putative coat protein [Pepper cryptic virus 1]	8e-128	NA				NA
P21_TR163114_c0_g1_i1_1	TR163114|c0_g1_i1	tcacattcaatgggtaagatggcctccactccgtgaaccaattggaaaggagtaaagcctgtagccgttttgaccaaggttcgataggcccataatgccggaaacaacattagatgccagttggttttctttttgttaacagtcctcttttttgataaccttgtttaccgcttcaacttgcccattagactgagggtagtatggagacgactgctcttgtcgaaatccaagtttggcagatagttccttcatcatggtcttttcaaaatgagagccatgatccgtgacgatttcttttggcactccgaacctagctatgacctgattgaatatgaacaacgctgctgtctcgccatccttcttgaacgtaggcatggcttgcttttccccagcggtgtt…	44	470	12	5	9.31e-05	0.000272	5.84	protein coding gene	Integrase, catalytic region; Ribonuclease H		>ref|XR_844869.1| PREDICTED: Populus euphratica uncharacterized LOC105138832 (LOC105138832), ncRNA Length=8531	2e-05	>ref|XR_844869.1| PREDICTED: Populus euphratica uncharacterized LOC105138832 (LOC105138832), ncRNA Length=8531	2e-05	>gi|87162496|gb|ABD28291.1| Integrase, catalytic region; Ribonuclease H [Medicago truncatula]	1e-23	NA				NA
P21_TR176905_c0_g1_i1_1	TR176905|c0_g1_i1	agtatgtttctcaacctctatacttcgtttttaccttctgcttttcccttttttatacaagtatatgttttgctaaggtcatattacataacaccaaatcattctagctaattcgtgcctattaaactctgtcaatcatgaaatatcatttttgtcactgatttcttaatttacgctcaaatacacaggagattcctcaaaggattagagaagtatggtaagctagggacattatggtttggcaacaa	60	307	19	4	0.00918	0.0133	7.12	unknown			NA		NA				NA				NA
P21_TR1771_c0_g1_i1_1	TR1771|c0_g1_i1	caagaattgaatcaaatgatgcatgtacaactaggatctatggtatgggtggaataggtaaaacaactctttcaaaaagtcattccaacagaagatacaagttgttttcgaaagagatagtaagatactgtaaagggcttccattagctcttgaagttataggccgttatttggtcgaggatattatcaagaggttgtgcaag	1	203	46	9	7.06e-05	0.000212	10.2	protein coding gene			>ref|XM_010052328.1| PREDICTED: Eucalyptus grandis TMV resistance protein N-like (LOC104439240), mRNA Length=2657	5e-05	>ref|XM_010052328.1| PREDICTED: Eucalyptus grandis TMV resistance protein N-like (LOC104439240), mRNA Length=2657	6e-05	NB-LRR		NA				NA				MIR2118c	22	2
P21_TR17824_c0_g1_i1_1	TR17824|c0_g1_i1	agtggattcactggtattctcagatcttggtgggagaaacatcttacagaagatattagaatatcaattattcatgttatccaaagagatgatgacggcaaccctatcttcgacgaagaagttggtatgggaccgccagatggagttaatactttaattttcaccataattaaacattttattggaactcctag	1	194	74	8	0.0134	0.0183	11.4	protein coding gene	uncharacterized protein LOC103339275		NA		NA		>gi|645271133|ref|XP_008240770.1| PREDICTED: uncharacterized protein LOC103339275 [Prunus mume]	2e-20	NA				NA
P21_TR2248_c0_g1_i1_1	TR2248|c0_g1_i1	ctaatactatcattcgaaccatcactccgttccctgacttgccccagctacgttctcatttcctttggcaagaacaccaaattatttaaacagagaaatcagggtcgaacaatcccgtaaagcgaaccattccatagagctctgcaacgcagatctaatttctctttaggcggg	1	174	18	6	6.85e-05	0.000207	5.01	unknown			NA		NA				NA				NA				miR1509a	22	3.5
P21_TR2248_c0_g2_i1_1	TR2248|c0_g2_i1	gttctcttaatatatgtatgtaatgtatatagcacaatcttcccgtgtttcaggtattcttcaactataaagttaaattgcagcagaattttagcatctgtataagcgtccatgattttaagctttcccaacacactctactggtgaagtcatagacaccggtccatttggccatgttagcacgggctgagaaatccttgtatatgtaatcctttggcaagaacaccaaattatttaaacagagaaatcagggtcgaacaatcccgtaaagcgaaccattccatagagctctgcaacgcagatctaatttctctttaggcggg	1	323	99	13	6.14e-05	0.000191	25.7	unknown			NA		NA				NA				NA				miR1509a	22	3.5
P21_TR22825_c0_g1_i1_1	TR22825|c0_g1_i1	gaaaatcagaaactgagttgttactacctttaatatactcaagatcaaaatcaaaaatacttaatatggcttgccatctagcgaacgaatgcttagaggcaacgttttcaacgtctttctcaagaatgaatttagctgacttgtagtctattctaactaaaaatttttgattcagtaaatctatctgaaatttcttaatacataatacaagtgataaaatctcttttttaatagtactgtattttaattgtgtagggttccatg	1	264	33	5	0.0145	0.0195	6.54	protein coding gene	hypothetical protein VITISV_018870		NA		NA		>gi|147791774|emb|CAN66051.1| hypothetical protein VITISV_018870 [Vitis vinifera]	4e-36	Caulimovirus-2_FV Caulimoviridae Fragaria vesca PHAS_TR22825_c0_g1_i1z_1	7e-12			NA				miR6135r-5p	21	3
P21_TR28155_c0_g1_i1_1	TR28155|c0_g1_i1	ttcagtgcaggaagcaaagtcatcattgttacaagagatgcgaagctgcttaaagaagcacaagtagatcatttatatgaaatgaaggtattgaataacgacgagtctttggagctctttaggtggaatgcatttggagaaggcattccatttccgtctgaagattacaaattgctttcaatagatacaacaacatattgtggaggtcttccattagctcttg	1	223	26	7	6.84e-05	0.000207	7.22	protein coding gene	serine/threonine-protein kinase/endoribonuclease IRE1a-like		NA		NA		>gi|658054664|ref|XP_008363086.1| PREDICTED: serine/threonine-protein kinase/endoribonuclease IRE1a-like [Malus domestica]	1e-16	NA				NA
P21_TR28401_c0_g1_i1_1	TR28401|c0_g1_i1	actcaagttaattttaatttattattaaccggattaattcaccaataacatatcacacatctaattattaattaacactaactactgaaaaagatccaaaagcgtgggcacttccttctcctctccatcaccgtcaccggtcggaacgatgctgtttccggctggattagaggaacctatcataataggagcagtctgattgttagccattggtcgaaggaacggtagggcttgcggttcgtgaactatatggagaggaagtacttttccgcccttgagaatcatgtcgacggccaacaaacacaccggccattttccggtgaaatacagtccgattacgccggtgagcggattaaccgtacggccggccgcttcaagaagaaatgagcggaacacacc…	1	408	30	6	0.00153	0.00267	16.9	protein coding gene	hypothetical protein M569_17073, partial		NA		NA		>gi|527183256|gb|EPS57743.1| hypothetical protein M569_17073, partial [Genlisea aurea]	1e-12	NA				NA
P21_TR36905_c1_g1_i3_1	TR36905|c1_g1_i3	gtaagggtccaatcttttggttgggttgactcattatcgcgcaaagtttgtgagaaatgaggaggtgagaacatagcaggatttagtcgggatatggagtgacggttctagaaatatgtttagttgtcctcactatttctgtaaaatagtatttgaataattataatgaggacttatttgagtgtggatattgtctagaaga	1	202	13	7	2.58e-07	2.7e-06	20	unknown			NA		NA				NA				NA				miR156aab	20	3
P21_TR37887_c0_g1_i1_1	TR37887|c0_g1_i1	tgcagcggggcgtgtagctagtgctgaagcttcaacggaaggagttgtctccatgtcttcgtttccggaagtcgaggtgctcgtttcaggagcgggcctctttgagccggctggtgcgagggctgatataatatcggctggtaagtgccagacgcggtgagcgattgtacgatattcagcagctccgtaaaagcggcgaggtgtgagtcggtgatattgggttgcattgatggtagcggggaggatgttaccaggaaagaattgccaatcgtcgacatcacgaggtgccaatctcggggtgcaggggataccgaggatttgtgcagctacaaggtcttctttagagaagtgaccttcttggggaaaccatgcgtaagcttggttaagcctccaatctag…	299	1491	80	8	0.0216	0.0262	10.6	protein coding gene	coat protein		NA		NA		>gi|389581807|ref|YP_006390090.1| coat protein [Persimmon cryptic virus]_x0001_gi|388877113|emb|CCH50610.1| coat protein [Persimmon cryptic virus]	0	NA				NA
P21_TR38904_c1_g1_i1_1	TR38904|c1_g1_i1	cacataccacatggaaccatgataaaatcaaacaaatagtcgaaaccaatgcatgctgatgctccccacgtgtcattcatgggtcccagtgggctgacttggctttttgatcaggattaatccaagtcccatacataaagtttcccttatttagattaaacataaaactcttaaaacttgacataactagctagcaagtaatagcattgcagccaaacatgcccccacaaacttttgagtaccagtaacgtcacaaactgctattttagccctcagttggtgcagttgcttcttctgtgccaaccttctcttcagcttcaacactagccttgttctcttcttcattaatggcaacttcatcttttagaacttctggttcagcttcaggctctgcttccg…	262	871	18	4	0.00748	0.011	5.55	unknown			NA		NA				NA				NA
P21_TR40671_c0_g1_i1_1	TR40671|c0_g1_i1	gcccctggggtcagcccgaggagacggacataatcgcctggcgaaactcgacttatattaccgacgtaagctccttctaacataaatggaaaaagaaaaaagctaaagcccttagcgcaagcactaagcaagtaaactaccttttgcttttgtcgacctgaagctgcagtgaaggggattagattactgaggatagtaatgagactggaaaggggagcataaaagactatctgaggaagtagtttcagtctccgttttcttgaaagagaaggggaatctttgaagcggggtagagtaatggtaaactcatcagtctcatgatctgaagactacaggttcgaatccagtccccgcctaaagagag	12	375	26	4	0.0284	0.0326	7.67	protein coding gene	Malus x domestica transcriptional corepressor LEUNIG-like		>ref|XM_008391921.1| PREDICTED: Malus x domestica transcriptional corepressor LEUNIG-like (LOC103452433), mRNA Length=1610	4e-06	>ref|XM_008391921.1| PREDICTED: Malus x domestica transcriptional corepressor LEUNIG-like (LOC103452433), mRNA Length=1610	4e-06			NA				NA
P21_TR40827_c0_g1_i1_1	TR40827|c0_g1_i1	gttcgagtccttccgtcccagatcccttccttagcgcaagcactaagcaagtaaactacctctcgcttcaacctaaagtttacagtctcgtaccaaagcaatgaaacatggagccatatgcttaacacaagcatgtcgaacgaagaacctttttttattgattcgcaccagtcttgttctttcttcatcgagtagcccttctcattgacagttcgaagattgaaatctttaaagctttcttactagttagcttaggccatagagcttccactcccttacgtgtaaagtcctttcgaaaggtgtaggattccgaaagtagccccctccttagaagggctttccttccttagcgcaagcactaagcaagtaaactaccttcttttcttgtagtgaacggct…	1	401	23	4	0.0185	0.0235	6.52	protein coding gene	Fragaria vesca subsp. americana isolate mt67326 mitochondrial		>ref|XM_008391921.1| PREDICTED: Malus x domestica transcriptional corepressor LEUNIG-like (LOC103452433), mRNA Length=1610	5e-05	>gb|GU363534.1| Fragaria vesca subsp. americana isolate mt67326 mitochondrial sequence Length=67326	9e-08			NA				NA
P21_TR43146_c0_g1_i1_1	TR43146|c0_g1_i1	tgaagtgtaataacttcctgaaggtatacctttgtgtgaccagtaaattttaccatctggcgctgcgattttcttgtgtataaacaattgcctgcaaatctcaaaacattgttcagtttcaaaattacaaaattcaattttatgtttaattatatcaaacgcagtgttgatttcaaatctgctaactgttgcatcaaatgagctccagtctaaagcatataaccaattacaatttcctgcaatatgggataaaatttgtggtacgctaactgttggatctgatccgacatgaaagaatgtttccccgattttaaatgcatcgagtagtggttgtgcacatgttccttcaagtagaatgtagtggaatgctcttccccatacgcttctaactttcgtctt…	494	1250	78	8	0.0185	0.0235	6.4	protein coding gene	RNA dependent RNA polymerase		NA		NA		>gi|389581809|ref|YP_006390091.1| RNA dependent RNA polymerase [Persimmon cryptic virus]_x0001_gi|388877111|emb|CCH50609.1| RNA dependent RNA polymerase [Persimmon cryptic virus]	0	NA				NA
P21_TR45893_c0_g2_i1_1	TR45893|c0_g2_i1	gatatacatggtgatatcaagcatactgaagtgcagttggattctgattttgatgtccctgtagttaaaaccgaaggtgaagttcatagtcagaagataattctcacacaaaaaattctaaaggtgtgctaatttaaattttgttattgttagtatcatataactgttcggttacttctttaatatgtttttggttattgttagcttatgattt	1	214	5	4	1.84e-05	6.67e-05	5.13	unknown			NA		NA				NA				NA
P21_TR46829_c0_g1_i1_1	TR46829|c0_g1_i1	ctcttatctagttcacccccctttagcgaaggaccgggcaacgattcggtccgtcgctatatatagaatcgtcgtcttagcttttagcgacatacaacatatagcgacggacaacatataacaacggaacgaacatataacgacggaccaaatcgtcgtccggtccgtcgctaaagggggtgaacaaggtgagctagataagggatgagcttaagatccggac	1	223	20	5	0.00142	0.00253	5.38	miRNA			NA		NA				NA				NA		miR6136q2	4e-07	miR6136g-3p	24	3	miR6136f2-5p	21	3
P21_TR48335_c0_g2_i1_1	TR48335|c0_g2_i1	gtgtgttttgagatactatacaatcaatcggaggggtggatcaaatccaatcaaaagggggaaaggctttcttttcggaaaaggattaagaaaaacaggattcaagatacaagtacaaaaaaagaagttcagtaatccaactctaagcgggaaatttttcatctatttttttgtatcgttttggcgatatggccgagtggtaaggcgggggactgcaaatcctttttccccagttcaaatccgggtgtcgcctgatcaacaaaagactcgaaatctattattctgttctgctgatatataactcaccgaattattccacagcagaagcagtagaaacggactgtgcattcggtctggaggttttctaaaactaaaataaaagattgtaaatctttgtat…	108	843	44	5	0.0469	0.0483	6.69	protein coding gene	electron transporter, transferring electrons within cytochrome b6/f complex of photosystem IIs		>gb|AY275932.1| Panax notoginseng tRNA-Cys (trnC) gene, partial sequence; PetN (petN) and PsbM (psbM) genes, complete cds; and tRNA-Asp (trnD) gene, partial sequence; chloroplast genes for chloroplast products Length=2722	0	>gb|AY275932.1| Panax notoginseng tRNA-Cys (trnC) gene, partial sequence; PetN (petN) and PsbM (psbM) genes, complete cds; and tRNA-Asp (trnD) gene, partial sequence; chloroplast genes for chloroplast products Length=2722	0	>gi|297840943|ref|XP_002888353.1| hypothetical protein ARALYDRAFT_893970 [Arabidopsis lyrata subsp. lyrata]_x0001_gi|297334194|gb|EFH64612.1| hypothetical protein ARALYDRAFT_893970 [Arabidopsis lyrata subsp. lyrata]	1e-15	NA				ATCG00210.1 | Symbols: YCF6 | electron transporter, transferring electrons within cytochrome b6/f complex of photosystem IIs | chrC:28089-28178 FORWARD LENGTH=90 TR48335|c0_g2_i1	2e-29
P21_TR50674_c0_g1_i1_1	TR50674|c0_g1_i1	actcccataaacttaaagttttaaagtatttgagaaaaataatttgaagtccttagtattcaacaagcgtaaaaagcttatcgaaacaaacttttcagacgggtccaggcacacaaaacagcctattatgaacagaacgtatgctctaatataacaaaaaaactcttcgggatcatccaatgctctagtcgggacatcctcgaagttcttcctaagtcatgccaggctcacgcatcctgttttaccgaccttaccctcgtttctcaagtatgtctgacatacaccttcaaaatcaccatcccatccactaaccgcgtcaccgtcgacatttagtcctgtcatataaactatgtcttcaaggccgaacaatacgttctagccaccaaatttaaaaagccg…	82	785	57	7	0.011	0.0154	31.4	protein coding gene	hypothetical protein PRUPE_ppa023391mg		NA		NA		>gi|595791137|ref|XP_007199317.1| hypothetical protein PRUPE_ppa023391mg [Prunus persica]_x0001_gi|462394717|gb|EMJ00516.1| hypothetical protein PRUPE_ppa023391mg [Prunus persica]	6e-22	NA				NA				MIR482f-5p	22	1
P21_TR50859_c0_g1_i1_1	TR50859|c0_g1_i1	attaccattgcgcataatatactaaagaagatctctggctcaaagcagagggagaaaagacctgcttcttccatgtctcataaatcatgccttttgtttccattagaaaataagctcaacataccatcaatcatcaaacagtccctcgtcgtcatgatagtcattgtcagaaatgccgctgccaccagagaatacataagaatcatcgtaatcggacacaatatcaatatcagataatccagaagggtactcctcttcaaaggaatcccaatcatgaatttcagcatcaaatccgtagtcctcagtagagtcaaatgggcgcctcagatctcttacctgctcggaacatctttttcctaaatcagctcctagtttaacattgaaacactgccgcagatc…	176	911	4	3	0.000361	0.000841	6.52	protein coding gene	PREDICTED: putative F-box/LRR-repeat protein 23		NA		NA		>gi|747097366|ref|XP_011096646.1| PREDICTED: putative F-box/LRR-repeat protein 23 [Sesamum indicum]	2e-120	NA				NA
P21_TR5494_c0_g1_i1_1	TR5494|c0_g1_i1	aattattcttggttgacccaatagaccccaaagaaaaacgagaagattactatcatattcttcccaatggtaagtcttctcttgacatatcattatctctactgtctccaattgagaattatactttaaacaaacaccaagattatataggtagtgctcgtatatatacccagcaagtggatgagcacatccctgtcttatgatg	1	205	15	4	0.00367	0.00588	6.12	unknown			NA		NA				NA				NA
P21_TR5494_c0_g2_i1_1	TR5494|c0_g2_i1	aattattcttggttgacccaatagaccccaaagaaaaacgagaagattactatcatattcttcccaatggtgaatcttctcttaacatatcattatctctactgtctctaattgagaattatactttaaacaaacaccaagattatataggtagtgctcgtatatatactcagcaagtggatgagcacatccctgtcttatgatg	1	205	17	5	0.000624	0.00127	9.16	unknown			NA		NA				NA				NA
P21_TR61160_c0_g1_i1_1	TR61160|c0_g1_i1	tttcattcttcaatgtcatctcctcaattttttctaccaactcttgatttttcttttctacaatagctttatgggtaaaatgaaaatatatggctcacaaaacttattgatcgcagattggaagaactatgtacgagttctgaaacaaattccctaatttccaccatctcctaaacttctcatatgaagactcattctggcctatttaaacagggaaatcacgatcgaatatttcactgatttgtcgaaagatcaactctcataatcacccaaatgaatgag	1	282	12	6	4.08e-06	2.21e-05	11.7	unknown			NA		NA				NA				NA				miR1509a	22	2.5
P21_TR61160_c0_g2_i1_1	TR61160|c0_g2_i1	tttcattcttcaatgtcatctcctcaattttttctaccaactcttgatttttcttttctacaatagctttatgggtaaaatgaaaatatatggctcacaaaacttattgatcgcagattggaagaactatgtacgagttctgaaacaagttccctaatttccaccatctcctaaacttctcatatgaagactcattctggcctatttaaacagggaaatcacgatcgaatatttcactgatttgtcgaaagatcaactctcataatcacccaaatgaatgag	1	282	12	6	4.08e-06	2.21e-05	11.7	unknown			NA		NA				NA				NA				miR1509a	22	2.5
P21_TR61160_c0_g3_i1_1	TR61160|c0_g3_i1	tttcattcttcaatgtcatctcctcaattttttctaccaactcttgatttttcttttctacaatagctttatgggtaaaatgaaaatatatggctcacaaaacttattgatcgcagattggaatgtacgagttctgaaacaagttccctaatttccaccatctcctaaacttctcatatgaagactcattctggcctatttaaacagggaaatcacgatcgaatatttcactgatttgtcgaaagatcaactctcataatcacccaaatgaatgag	1	276	13	6	7.35e-06	3.29e-05	9.58	unknown			NA		NA				NA				NA				miR1509a	22	2.5
P21_TR62669_c0_g2_i1_1	TR62669|c0_g2_i1	atttttgagcgcatgtttatcatatcgataaagcggctttcgtcttcttttccggaaagccagtcatcggaatagttataatagatagaacgcaaaggaaaaaccgccaacaggcacagaaagaggtagaaagcaaacaagcaaccgtaaccgaaaccggtacaaaagcattcgtaaccggcccttacttccgtcccgtaccttaccatcccttactccttgccagcctgccagcgggaatagtaataatagaaaagaaagcaagcacactcgcacccgcccgaaaccttagagatgcgcgtcgaacttgagtttcaagagacgataatcgagaatataaacttctggtatactgctgcaaacttttcaattctccatgaaagtcatttaccgtaggat…	1	534	22	4	0.0158	0.0207	5.16	unknown			>gb|KP246491.1| Dendropanax morbifer microsatellite DpR212 sequence Length=511	1e-20	>gb|KP246491.1| Dendropanax morbifer microsatellite DpR212 sequence Length=511	2e-20			NA				NA
P21_TR65446_c0_g1_i1_1	TR65446|c0_g1_i1	atcagaactccgaagttaagcgtgcttaggcgagagtagtgctaggatgggtgaccccctgggaagccctcgtgttgcacctccttttatatatatatttttgtgtagtccggtgaaaaaagagcggtctagtgaacgtgtctcggaaaactagcatgcacgacagaaacgtcaatgcgttccacccacatgtgggaatataggaataaaagcggagaatcctaacgggtgcgatcataccagcactaatgcaccggatcccatcagaactccgaagt	1	278	14	4	0.00277	0.00465	5.92	ribosomal RNA	Phytolacca americana clone 1 5S ribosomal RNA gene		>gb|EU234584.1| Phytolacca americana clone 1 5S ribosomal RNA gene, partial sequence; 5S ribosomal RNA non-transcribed spacer genomic sequence; and 5S ribosomal RNA gene, partial sequence Length=261	4e-91	>gb|EU234584.1| Phytolacca americana clone 1 5S ribosomal RNA gene, partial sequence; 5S ribosomal RNA non-transcribed spacer genomic sequence; and 5S ribosomal RNA gene, partial sequence Length=261	4e-91			Sat-1_Mad Satellite Malus domestica PHAS_TR65446_c0_g1_i1z_1	8e-21	TRSiRGRR00500322	2e-30	NA
P21_TR65962_c0_g2_i1_1	TR65962|c0_g2_i1	aaagctacgcttctgcattggatcgagctacggtacgttgctttttactgctccaagagatcaatgaatcaacaaatgtgatgtatataagatgcggggatttctaataataagggccggaaccgacactctatagagaaaggtccctccattgattcatgagtgcagcaatcgattcggtatccaagtttttcccattaatgactcaagtgaatccgtatggacccggtggaaagattttatactcctaccacccttagtgagttagagggccattcgctttaatcgaattagcggaaatagcctttgatgaattctcaacagcagttcggcttggatggagggaaatagcctctagttaagcccgtcaggctttttaaggctgctttcttacttatg…	468	992	41	6	0.00825	0.012	6.59	protein coding gene	Gag-pro, putative		NA		NA		>gi|590719266|ref|XP_007051009.1| Gag-pro, putative [Theobroma cacao]_x0001_gi|508703270|gb|EOX95166.1| Gag-pro, putative [Theobroma cacao]	1e-20	NA				NA				MIR482g	21	3.5
P21_TR67987_c0_g1_i1_1	TR67987|c0_g1_i1	ctattgcgtaagctcatcttttatttgcatttctttttctgatctatctctttcttcttctgctcctcatatcaatttctaagcaagattatcgtaacagaggttgagctttccctctagaaatcttgaagccattgtacatggtttttatatcaaccaatagctgatccaacaaattgcatgacatggtggttgttgatggcatatcaatatttatccgggtaaaataagtcaaccggaattatacgggatgatcgtttcaaaaattctcataaaaacgcttgaagagatcaagcagaacaatgaaattttagtagaatctatctcgatgattgaactgaatccaaagctaccatattgaggaaatcttttattcctttgaccaaggaagagcatgag…	87	969	42	11	2.38e-07	2.56e-06	33.6	unknown			NA		NA				NA				NA
P21_TR68769_c0_g2_i1_1	TR68769|c0_g2_i1	gcctgtttcatttatggaagaaggctattaactaaacatggcgaaacagataagccagtgcatgagttagatgatccaaatttgtaatcatggcttggaggtgtgaagaagggtagacttcagaggaaaagtggagttctcgtcgtggttcctattgtccatctttagttgcagatgagaactctattaaatcgtggttcctattgtccatctt	1	214	43	5	0.0429	0.0458	5.14	unknown			NA		NA				NA				NA
P21_TR69481_c0_g1_i1_1	TR69481|c0_g1_i1	ggtggcgcatgctgaggaaaatatgttcggtgcatcttttctcggctaaggctcttgatgattttcgccatgtgcgccaggaggaggtagccatactcgtgcgtgccctagccggtgttggaaagacgccggtgaatttgggatcattgctcaatgtatgcaccaccaactccctaggacgggtgatgctaggcaggagggtgtttagtgacggcagcagttgcgtcgatcctaaagccgacgagttcaaagaaatggtggtggagctaatggtgctagccggtgtgtttaacatcggtgattttatccccgccctcgactggctagacttgcaaggcgtggccaaaaagatgaagaagctacacgctcggttcgacttgtttttgaatcaaatcttgg…	1	608	47	6	0.0164	0.0214	5.18	protein coding gene	flavonoid-3'-hydroxylase		>gb|KM576699.1| Penstemon murrayanus flavonoid 3',5'-hydroxylase (F3'5'H) pseudogene mRNA, partial sequence Length=1464	0.0007	>gb|KM576699.1| Penstemon murrayanus flavonoid 3',5'-hydroxylase (F3'5'H) pseudogene mRNA, partial sequence Length=1464	0.0007	>gi|325551319|gb|ADZ28515.1| flavonoid-3'-hydroxylase [Camellia nitidissima]	0	NA				NA
P21_TR73222_c0_g1_i1_1	TR73222|c0_g1_i1	tttgagctatctggtattccacctgcaccaaggggtgtgccacagatcactgtctgcttcgatattgatgcaaatggtattctgaatgtctcagccgaggataaaaccactggccagaagaacaaaattacaatcaccaatgataagggcaggctctctaaagaggagattgagaagatggtgcaagaagccgagaagtataaatccgaggatgaggagcataagaagaaggtcgaggctaagaatgccttagaaaattatgcttacaacatgaggaacacggtcaaagacgagaagataagctccaaccttgatgctgcagacaagaagaagatcgaggatgcaattgaacaggctattcagtggcttgatgggaatcagctcggggaagctgatgaa…	1509	2244	6	3	0.00169	0.00294	7.43	protein coding gene	heat shock cognate 70 kDa protein 2-like		>ref|XM_012234060.1| PREDICTED: Jatropha curcas probable mediator of RNA polymerase II transcription subunit 37c (LOC105647830), mRNA Length=2246	6e-114	>gb|KP245814.1| Betula luminifera heat shock cognate 70 kDa-like protein (HSP70) mRNA, partial cds Length=2109	8e-133	>gi|802547264|ref|XP_012089411.1| PREDICTED: LOW QUALITY PROTEIN: heat shock cognate 70 kDa protein 2-like [Jatropha curcas]	0	NA				AT5G02500.1 | Symbols: HSC70-1, HSP70-1, AT-HSC70-1, HSC70 | heat shock cognate protein 70-1 | chr5:553745-556442 REVERSE LENGTH=2374 TR73222|c0_g1_i1	0			miR168d	20	3	miR172c-5p	21	3.5
P21_TR75277_c1_g1_i1_1	TR75277|c1_g1_i1	gagcactacctatataatcttggagtttggttgaaatataattctcaattggagacaatagagataattatatggcaagagaagactcaccattggaaaaaataggatagcaatcttctcgtttttctttggggtctattgggtcaaccaaggatgattctcaagacatatgatatctattataacttag	1	190	60	9	0.000653	0.00129	7.23	unknown			NA		NA				NA				NA				MIR169ak	21	3.5
P21_TR75277_c1_g2_i1_1	TR75277|c1_g2_i1	gagcactacctatataatcttggagtttggttgaaatataattctcaattagagacaatggagataattatatgacaagagaagactcaccattggaaagaacaggatagcaatcttctcgtttttctttggggtctattgggtcaaccaaggatgattctcaagacatatgatatctattataacttag	1	190	50	9	0.000145	0.000387	18.9	unknown			NA		NA				NA				NA				MIR169ak	21	3.5
P21_TR75277_c1_g3_i1_1	TR75277|c1_g3_i1	actccaagtacttacagggttgtgcacatccacttgctgagtatatctacgagcactacctatataatcttggagtttggttgaaatataattctcaattggagacaatagagataattatatggcaagagaagactcaccattggaaagaacaggatagcaatcttctcgtttttctttggggtctattgggtcaaccaaggatgattctcaagacatatgatatctattataacttag	1	240	81	9	0.00645	0.00968	9.9	unknown			NA		NA				NA				NA				MIR169ak	21	3.5
P21_TR75277_c1_g4_i1_1	TR75277|c1_g4_i1	gagcactacctatataatcttggagtttggttgaaatataattctcaattagagacaatggagataattatatgacaagagaagactcaccattggaaagaacatgatagcaatcttctcgtttttctttggggtctattgggtcaaccaaggatgattctcaagacatatgatatctattataacttag	1	190	57	11	7.35e-06	3.29e-05	24	unknown			NA		NA				NA				NA				MIR169ak	21	3.5
P21_TR76588_c0_g2_i1_1	TR76588|c0_g2_i1	ttttttttttttttttaaaagatggttgttagattgagagcggcccaactggtgtttgatggactagcagagtactggcccgttatcctttcaccgacaggagaggaaagtgatcgctgctctgtgaaaccagccttgcgctttgccctccactctaggagccaagagatccaagccttcgccaagagcccctgacccaactccttacttgaaatgggcaagccagagtatgaccctgcaaagtccaaccgtccggtccaaaccaacctttcaaccatcttaaagctctcacttgagttacaggcctgcgttactagacccagctgggcaagccagagtatgaccct	1	347	73	7	0.0414	0.0445	5.39	protein coding gene	hypothetical protein POPTR_1605s00200g		>ref|XM_010487699.1| PREDICTED: Camelina sativa uncharacterized LOC104764209 (LOC104764209), mRNA Length=299	9e-13	>ref|XM_010487699.1| PREDICTED: Camelina sativa uncharacterized LOC104764209 (LOC104764209), mRNA Length=299	9e-13	>gi|566253227|ref|XP_006387178.1| hypothetical protein POPTR_1605s00200g [Populus trichocarpa]_x0001_gi|550305511|gb|ERP46092.1| hypothetical protein POPTR_1605s00200g [Populus trichocarpa]	3e-14	NA				NA
P21_TR76588_c0_g5_i1_1	TR76588|c0_g5_i1	ttttttttttttttttaaagatggttgttgaattggggaggcccatcaggttatttgacgggcaagctgattaccggcctgtaatcctttcaccgaaaggagagggaagtggtcgctgctctgtgaaaccagcctagcgcagtaccctccactatagtgaccaagagctctaagccttcgcccagaacccatgggtccaaactcctcacttgaaagggcaggccatgcatttaaccaaactagcccaaccatctggaccaaaccagccctccaaccaaccaatagccctcacttgagttacaggctcaagttaataagcccggctattggttggttggagggct	1	344	25	5	0.00417	0.00661	5.38	protein coding gene	Brassica napus probable pectate lyase 12		>ref|XM_013784659.1| PREDICTED: Brassica napus probable pectate lyase 12 (LOC106345454), mRNA Length=1367	9e-08	>ref|XM_013784659.1| PREDICTED: Brassica napus probable pectate lyase 12 (LOC106345454), mRNA Length=1367	9e-08			NA		ARSiTERT00100011	2e-06	NA
P21_TR78035_c0_g8_i1_1	TR78035|c0_g8_i1	ttcgacggcaccgaagcaccccctactaggacctactggtcgataaccatccatcaaccgtgtcaacaaattgtacgaacgtgcacccgatcgaggaccaatgggcaaaaaaacagtttttttgaacacccgccatctttccattaagccgacacatcagcataggccaccaacgttcgaacctttcagcaacactcaaagcaccacctactaagccctacttgccgacaaccatcttg	1	239	37	6	0.00482	0.00756	5.35	ribosomal RNA			>gb|KM036297.1| Panax quinquefolius 18S ribosomal RNA gene, internal transcribed spacer 1, 5.8S ribosomal RNA gene, internal transcribed spacer 2, and 26S ribosomal RNA gene, complete sequence Length=11169	1e-80	>gb|KM036297.1| Panax quinquefolius 18S ribosomal RNA gene, internal transcribed spacer 1, 5.8S ribosomal RNA gene, internal transcribed spacer 2, and 26S ribosomal RNA gene, complete sequence Length=11169	1e-80			NA				NA
P21_TR78039_c1_g1_i1_1	TR78039|c1_g1_i1	gaaaaaatttaatctgtacacagctatcaaagaatgtctgaataaccatgtgatgtgagggaaagaaagaaagaaagaaagaaagaatcaaatcaaatcaaataattggaatacccaatgaaattggaactactagtcgataaggccaatggttgatgattgtcaatatttttcattctcatgggctttccaatgggcttgtgaagatcgtacggcttccaaagataatccaacggacagggtctattctcatcgagccggacccaaggcttgccctttccactccaatgcaacaagctcaccggaccagggtgaagtgacctgcagctccccttcacattgtctccgcccagcccgtgttggttccacttgtggtcaatgggctcgatgtttccaccg…	146	755	8	4	0.000234	0.000569	5.01	protein coding gene	probable galacturonosyltransferase-like 9-like		>ref|XM_006438445.1| Citrus clementina hypothetical protein (CICLE_v10031831mg) mRNA, complete cds Length=2214	2e-64	>ref|XM_006483691.1| PREDICTED: Citrus sinensis probable galacturonosyltransferase-like 9-like (LOC102613476), mRNA Length=2081	2e-64	>gi|565381728|ref|XP_006357215.1| PREDICTED: probable galacturonosyltransferase-like 9-like [Solanum tuberosum]	0	NA				AT1G70090.2 | Symbols: GATL9, LGT8 | glucosyl transferase family 8 | chr1:26400790-26402727 FORWARD LENGTH=1540 TR78039|c1_g1_i1	3e-33
P21_TR78201_c0_g3_i1_1	TR78201|c0_g3_i1	ggtatgagaggtataggaaatgaaagttcagaattttacactccaagtgtttacagatgggattatcgctgttaatggcgtgagaaggagaggaccccagaacagagaagggaaaaatcattaactattatatattgcgggagaattcaaaaagagaaaattgaaaccctaaatgatcccaaaattcattacaaatacatgtggaaaaagaagataaatttagactttgtaatggaggaagatgttgagatgaatgtgacgccccaaaataggtatacattacccattttgagtcgccaaat	1	302	5	4	1.84e-05	6.67e-05	9.48	unknown			NA		NA				NA				NA
P21_TR78823_c0_g1_i1_1	TR78823|c0_g1_i1	gtataggaaatgaaagttcagaattttacactccaagtgtttacaggtcgtgagataaaagataaaactaagttgcaatttgtaagcagcgcatcaggaccacccaccacctagcacgcaggaccaccgcccaccacctactacctacgaccctaccacctaccgcgcacatgcagtaaagaaaaaatcttatctttcctacttcttggcccttaatttgtattatttaatattgggccagcttgttcttaatgatatattcccacttgttttaagggaaaaactgtggaaatgttagccctagatccccaattgatataagagagagagactccgaagcttacacataata	1	352	6	6	5.27e-09	1.3e-07	18.5	unknown			NA		NA				NA				NA				MIR156aj	20	3
P21_TR79529_c0_g1_i1_1	TR79529|c0_g1_i1	attgaataagagtctgcttgataaatttaaggcaacatgttttgagaattttcttgagtttagtgagcaccaaatgtattttcagattattcaccacgctcttgtgagggaggttcaccagagggatgatggtgaaatgtgatttttgtttggagagaaaagggtcaggttcggtttgcttgagttttgtatgatatctgggttgagatggaagggtgag	1	220	17	5	0.000624	0.00127	6.92	protein coding gene	uncharacterized protein LOC104226458		NA		NA		>gi|698578512|ref|XP_009776772.1| PREDICTED: uncharacterized protein LOC104226458, partial [Nicotiana sylvestris]	8e-11	NA				NA
P21_TR81001_c0_g6_i1_1	TR81001|c0_g6_i1	gaattaaaagaatatttaacaaaaaatctatgttctgactctcccaatgctttttggcataggaagaaacacacagttagattaccgtatgcaaaagaatttaaagaacacttaattcccactaaagccaggccaatccagatgagtcatgaacaaatggaattatgtaaaaaagagattaatgatctccttagtaaaggattaattagacatagtaagtcaccatggtcttgcccagccttctatgttaataatgaag	1	259	22	6	0.000244	0.000583	6.3	protein coding gene	hypothetical protein SORBIDRAFT_06g013670		NA		NA		gi|242072704|ref|XP_002446288.1| hypothetical protein SORBIDRAFT_06g013670 [Sorghum bicolor] hypothetical protein SORBIDRAFT_06g013670 [Sorghum bicolor] Length = 1035	8e-30	NA				NA
P21_TR81854_c0_g2_i1_1	TR81854|c0_g2_i1	gtagaaccgttgataaaagaaagagatgctgtgtatgaatcactcacatattcttctgaattatatgtctccgcgggactcatttggaaaactggtagggatatgcaagaacaaactattttttttggaaacattcctctaatgaattctctgggaacttttatagtaaatggaatatatagaattgtgatcaatcaagtattgcaaagccccggtatttattaccggtcagaattggaccataacggaatttcggtgtataccggcaccataatatcagattggggaggaagatcagaattagagattgatagaaaagcaaggatatgggctcgtgtgagtaggaaacaaaaaatatctattctagttttatcatcagctatgggttcgaatctaaga…	1050	1500	26	4	0.0284	0.0326	5.1	protein coding gene	RPOB | RNA polymerase subunit beta		>gb|GQ997109.1| Aucuba japonica voucher FLAS:M.J. Moore 327 RNA polymerase beta subunit protein (rpoB) gene, complete cds; chloroplast Length=3213	0	>gb|KJ796243.1| Viburnum sieboldii voucher Clement & Donoghue 249 RNA polymerase beta subunit (rpoB) gene, partial cds; chloroplast Length=3210	0	>gi|52220802|ref|YP_086958.1| RNA polymerase beta subunit [Panax ginseng]_x0001_gi|68053101|sp|Q68S14.1|RPOB_PANGI RecName: Full=DNA-directed RNA polymerase subunit beta; AltName: Full=PEP; AltName: Full=Plastid-encoded RNA polymerase subunit beta; Short=RNA polymerase subunit beta (chloroplast) [Panax ginseng] gi|51235305|gb|AAT98501.1| RNA polymerase beta subunit (chloroplast) [Panax ginseng]	4e-132	NA				ATCG00190.1 | Symbols: RPOB | RNA polymerase subunit beta | chrC:23111-26329 REVERSE LENGTH=3219 TR81854|c0_g2_i1	0
P21_TR83397_c0_g1_i1_1	TR83397|c0_g1_i1	agttgtaacactcggtggtatgcctttcttaatcatttcagagaaaagatccaaagcatcatctactagcttatccttgcataaaccatcaatgatggtgctgtaaaccacagtattaggttcacaaccacctttttccattatcttgagcaacccgatggccacggaagtgttgcctgttttgcaaagcccattgataatggtcccgtacataactacagaagg	1	225	11	5	5.6e-05	0.000179	7.02	protein coding gene	putative pentatricopeptide repeat-containing protein At1g12700,mitochondrial		NA		NA		gi|743919591|ref|XP_011003821.1| PREDICTED: putative pentatricopeptide repeat-containing protein At1g12700,mitochondrial [Populus euphratica] Length = 497	1e-26	NA				NA
P21_TR83397_c0_g2_i1_1	TR83397|c0_g2_i1	agatccaaagcatcatctactagcttatccttgcataaaccatcaatgatgctgctataaaccacagtattaggttcacaaccacctttttccattatcctgagcaacctaatggccatggaagtgttgcctgttttgcaaagcccattgataatggtcccgtacataactacagaagg	1	179	12	5	9.31e-05	0.000272	8.04	protein coding gene	helicase domain-containing family protein		NA		NA		>gi|566169505|ref|XP_006382722.1| helicase domain-containing family protein [Populus trichocarpa]_x0001_gi|550338089|gb|ERP60519.1| helicase domain-containing family protein [Populus trichocarpa]	1e-19	NA				NA
P21_TR84332_c10_g3_i1_1	TR84332|c10_g3_i1	ttagtatcggtgaacctcgatgacagttcgggcaaaaggagatgagttgttttgaggaatggagggggagggacgaatcggagcgacgcagggctgaatctcagaggatcgtggcagcaaggccactctgcctcttacaataccccgtcgcgtatttaagtcgtctgcaaaggattctacccgccgctcggtgggaattgtacttcatggcgacccgcgcggctcgtccgccgcacgggcttggccaacgacacgtgcctttgggggccgcgaggcccctactgctggtcggcaaacgggcggcgggcgcatgcgtcgcttctagcccggattctgacttagaggcgttcagtcataatccagcgcacggtagcttcgcgccactggcttttcaaccaa…	1	1189	143	12	0.0135	0.0183	20.3	rRNA	LSU-rRNA_Ath PHAS_TR84332_c10_g3_i1z_1	overlap with P24_TR84332_c10_g3_i1z	>gb|KM036297.1| Panax quinquefolius 18S ribosomal RNA gene, internal transcribed spacer 1, 5.8S ribosomal RNA gene, internal transcribed spacer 2, and 26S ribosomal RNA gene, complete sequence Length=11169	0	>gb|KM036297.1| Panax quinquefolius 18S ribosomal RNA gene, internal transcribed spacer 1, 5.8S ribosomal RNA gene, internal transcribed spacer 2, and 26S ribosomal RNA gene, complete sequence Length=11169	0	>gi|922327861|ref|XP_013443323.1| hypothetical protein MTR_0021s0160 [Medicago truncatula]_x0001_gi|657371348|gb|KEH17348.1| hypothetical protein MTR_0021s0160 [Medicago truncatula]	4e-141	LSU-rRNA_Ath PHAS_TR84332_c10_g3_i1z_1	0	ARSgRGRR00000001	0	AT3G41768.1 | Symbols: | rRNA | chr3:14197677-14199484 FORWARD LENGTH=1808 TR84332|c10_g3_i1	0			miR169ap-3p	18	3.5
P21_TR84332_c10_g3_i1_2	TR84332|c10_g3_i1	gagtcaagctcaacagggtcttctttccccgctgattctgccaagcccgttcccttggctgtggtttcgctggatagtagacagggacagtgggaatctcgttaatccattcatgcgcgtcactaattagatgacgaggcatttggctaccttaagagagtcatagttactcccgccgtttacccgcgcttggttgaatttcttcactttgacattcagagcactgggcagaaatcacattgcgttagcatccgcagggaccatcgcaatgctttgttttaattaaacagtcggattccccttgtccgtaccagttctgagtcgactgttcgacgcccggggaaggcccccgaagaggccgttcccagtccgtcccccggccggcacgcggcgacccgc…	1041	3663	162	12	0.039	0.0426	26.9	rRNA	LSU-rRNA_Ath PHAS_TR84332_c10_g3_i1z_1	overlap with P24_TR84332_c10_g3_i1z	>gb|KM036297.1| Panax quinquefolius 18S ribosomal RNA gene, internal transcribed spacer 1, 5.8S ribosomal RNA gene, internal transcribed spacer 2, and 26S ribosomal RNA gene, complete sequence Length=11169	0	>gb|KM036297.1| Panax quinquefolius 18S ribosomal RNA gene, internal transcribed spacer 1, 5.8S ribosomal RNA gene, internal transcribed spacer 2, and 26S ribosomal RNA gene, complete sequence Length=11169	0	>gi|922327861|ref|XP_013443323.1| hypothetical protein MTR_0021s0160 [Medicago truncatula]_x0001_gi|657371348|gb|KEH17348.1| hypothetical protein MTR_0021s0160 [Medicago truncatula]	4e-141	LSU-rRNA_Ath PHAS_TR84332_c10_g3_i1z_1	0	ARSgRGRR00000001	0	AT3G41768.1 | Symbols: | rRNA | chr3:14197677-14199484 FORWARD LENGTH=1808 TR84332|c10_g3_i1	0			miR169ap-3p	18	3.5
P21_TR84332_c10_g3_i1_3	TR84332|c10_g3_i1	acgtgccctcggcctaatggcttcgggcgcaacttgcgttcaaagactcgatgattcacgggattctgcaattcacaccaagtatcgcatttcgctacgttcttcatcgatgcgagagccgagatatccgttgccgagagtcgtttgtgttttagaaagacgcttccgccgcccgcaaacgggggggacgcgtgcagttcaatttgatttccttggcgcattccgcgccggggggtcgttgttcggacgagggccacccaagggcggtccccgaccatgggtttgcaacttggggagcctacgcacccctcatccctcacccggtattgtaacttgttcgcgggtcgttctgctgtgcaggtttcgacaatgatccttccgcaggttcacctacggaaa…	3711	4848	166	12	0.0475	0.0483	12.9	rRNA	SSU-rRNA	overlap with P24_TR84332_c10_g3_i1z	>gb|KM036297.1| Panax quinquefolius 18S ribosomal RNA gene, internal transcribed spacer 1, 5.8S ribosomal RNA gene, internal transcribed spacer 2, and 26S ribosomal RNA gene, complete sequence Length=11169	0	>gb|KM036297.1| Panax quinquefolius 18S ribosomal RNA gene, internal transcribed spacer 1, 5.8S ribosomal RNA gene, internal transcribed spacer 2, and 26S ribosomal RNA gene, complete sequence Length=11169	0	>gi|922327861|ref|XP_013443323.1| hypothetical protein MTR_0021s0160 [Medicago truncatula]_x0001_gi|657371348|gb|KEH17348.1| hypothetical protein MTR_0021s0160 [Medicago truncatula]	4e-141	SSU-rRNA_Ath PHAS_TR84332_c10_g3_i1z_3	0	MRSgRGRR00000216	0	AT3G41768.1 | Symbols: | rRNA | chr3:14197677-14199484 FORWARD LENGTH=1808 TR84332|c10_g3_i1	0
P21_TR84332_c10_g3_i1_4	TR84332|c10_g3_i1	ggtaagtttccccgtgttgagtcaaattaagccgcaggctccactcctggtggtgcccttccgtcaattcctttaagtttcagccttgcgaccatactccccccggaacccaaaaactttgatttctcataaggtgccagtggagtcctaaaagcaacatccactgatccctggtcggcatcgtttatggttgagactaggacggtatctgatcgtcttcgagcccccaactttcgttcttgattaatgaaaacatccttggcaaatgctttcgcagttgttcgtctttcataaatccaagaatttcacctctgactatgaaatacgaatgcccccgactgtccctgttaatcattactccgatcccgaaggccaacgtaataggaccgaaatcctatg…	4673	6749	29	4	0.041	0.0443	17.4	rRNA	SSU-rRNA	overlap with P24_TR84332_c10_g3_i1z	>gb|KF680553.1| Panax ginseng external transcribed spacer 1, partial sequence; 18S ribosomal RNA gene, internal transcribed spacer 1, 5.8S ribosomal RNA gene, and internal transcribed spacer 2, complete sequence; and 28S ribosomal RNA gene, partial sequence Length=5274	0	>gb|KF680553.1| Panax ginseng external transcribed spacer 1, partial sequence; 18S ribosomal RNA gene, internal transcribed spacer 1, 5.8S ribosomal RNA gene, and internal transcribed spacer 2, complete sequence; and 28S ribosomal RNA gene, partial sequence Length=5274	0	>gi|922327861|ref|XP_013443323.1| hypothetical protein MTR_0021s0160 [Medicago truncatula]_x0001_gi|657371348|gb|KEH17348.1| hypothetical protein MTR_0021s0160 [Medicago truncatula]	4e-141	SSU-rRNA_Ath PHAS_TR84332_c10_g3_i1z_4	0	PRSiRGRR00000068	0	AT3G41768.1 | Symbols: | rRNA | chr3:14197677-14199484 FORWARD LENGTH=1808 TR84332|c10_g3_i1	0			miR156	19	3.5	miR169ap-3p	18	3
P21_TR84838_c0_g1_i1_1	TR84838|c0_g1_i1	aacctgtgctgaaagatcaatctcttttgcgatgagtttactcctttttggaattgtccattttggacgaggatgaaagagattggccatcatcggaggctggggtaccggttttctcaccagcgtgttgtaaaatttctatttttcttcctttgattgaagattcatcaaccgctttccgcatcttccttttctttggtatgcccatgaaagaattcttgttcttcctctgaacctgaacaatcaggcttgggagacaaggttggtcgtagatcaagaaagataagaatagattcgattggagcattaggatgtagctagggttgcttctggagcaagcaacctttctttttattgcagctaggcgaagagctaaggatagattataaccccttctat…	1812	2505	24	4	0.0215	0.0262	5.4	protein coding gene	ribosomal protein S10, mitochondrial		>gb|JN375330.1| Phoenix dactylifera mitochondrion, complete genome Length=715001	1e-40	>gb|JN375330.1| Phoenix dactylifera mitochondrion, complete genome Length=715001	1e-40	>gi|823127463|ref|XP_012436112.1| PREDICTED: ribosomal protein S10, mitochondrial [Gossypium raimondii]	9e-39	NA				NA
P21_TR85866_c0_g1_i1_1	TR85866|c0_g1_i1	aattgttcaagaagttgataagggaaaaagagattgaactttctgtagttatgtacgggaccattatcaatgggctttgcaaaacaggcaacacttccgtggccatcaggttggtcaggataatggaacgaggtggttgtgaacctaataatgtggtttataacaccgtcattgatagtttatgcaaggataaactagtagacgatgctttggatcttttctctgaaatgattaagaaaggcataccaccgagtgttataacttacaattcatta	1	275	14	5	0.000221	0.000569	11.4	protein coding gene	putative pentatricopeptide repeat-containing protein At1g12700,mitochondrial		NA		NA		gi|225452994|ref|XP_002263091.1| PREDICTED: putative pentatricopeptide repeat-containing protein At1g12700,mitochondrial [Vitis vinifera] Length = 588	3e-29	NA				NA
P21_TR85866_c0_g2_i1_1	TR85866|c0_g2_i1	aattgttcaagaagttgataagggaaaaagagattgaactttctgtagttatgtacgggaccattatcaatgggcattgcaaaacaggcaacacttccatggccattaggttgctcaggataatgaaaaaaggtggttgtgaacctaatactgttgtttatagcattgtcattgatggtttatgcaaggataaactagtagatgatgctttggatcttttctctgaaatgattaagaaaggcataccaccgagtgttataacttacaattcatta	1	275	8	6	1.39e-07	1.7e-06	15.9	protein coding gene	putative pentatricopeptide repeat-containing protein At1g12700,mitochondrial		NA		NA		gi|697140620|ref|XP_009624411.1| PREDICTED: putative pentatricopeptide repeat-containing protein At1g12700, mitochondrial [Nicotiana tomentosiformis] PREDICTED: putative pentatricopeptide repeat-containing protein At1g12700, mitochondrial [Nicotiana tomentosiformis] PREDICTED: putative pentatricopeptide repeat-containing protein At1g12700, mitochondrial [Nicotiana tomentosiformis] Length = 605	7e-29	NA				NA
P21_TR86043_c0_g1_i1_1	TR86043|c0_g1_i1	gagggagatgctaactcatcatttaagttatttttaagagatgaaaggattagagtgctttgttgcttatgatatttgttctacttataaattctctcgcactcaaaatcctctcatctttcttgatcctccgcctgacaatttttctactgctcaaaaccccatctcttgattctatgtgataaaagaagattttttgttttctgttgtcgtgattctgagttatttctttattacatgaatcatgtattatttttcacaacagattacaaatcattcgatacacctaaaacaccacttacttctgaccatcaatcccgtagtgcgagactccggtgacggcagttatatgtacaaatcatgtacaaaattgccttatcagatcgaacacccctttca…	1	1115	80	10	0.00133	0.0024	24.9	unknown			>ref|XM_012626335.1| PREDICTED: Gossypium raimondii uncharacterized LOC105796587 (LOC105796587), mRNA Length=3015	0.0002	>ref|XM_012626335.1| PREDICTED: Gossypium raimondii uncharacterized LOC105796587 (LOC105796587), mRNA Length=3015	0.0002			NA				NA
P21_TR86139_c0_g1_i1_1	TR86139|c0_g1_i1	tgagtgtagaaagattctggtgcatcctgaggattaggtattgttcctccaatgatcatagtaccaagtacttcctggcgagctctaatatcatccgatttataagtaagcatctcttgcaaaatatgagcaacaccaaatccctctagagcccaaacctccatctctcctacccgttgtccaccttgcttggcccttcctctaaggggttgttgtgtaacaagtgcataatgtccgctggaacgtccatggattttatcatcaacttgatgaattaatttcaagatataaggctttcctattataacaggttgttcaaaaggatcccccgttcttccatcaaatattctactttttcccggatactcgggttcaaatacccacggattcgctgtttgc…	838	1447	21	6	0.000183	0.000486	5.79	protein coding gene	Daphniphyllum oldhamii voucher B04C RNA polymerase beta subunit protein (rpoB) gene		>gb|KC737430.1| Daphniphyllum oldhamii voucher B04C RNA polymerase beta subunit protein (rpoB) gene, complete cds; chloroplast Length=3213	0	>gb|KJ796247.1| Viburnum vernicosum voucher PW Sweeney et al. 2123 RNA polymerase beta subunit (rpoB) gene, partial cds; chloroplast Length=3210	0	>gi|406365329|gb|AFS35502.1| RNA polymerase beta subunit, partial [Fragaria pentaphylla]	3e-86	NA				ATCG00190.1 | Symbols: RPOB | RNA polymerase subunit beta | chrC:23111-26329 REVERSE LENGTH=3219 TR86139|c0_g1_i1	1e-133
P21_TR86726_c0_g1_i1_1	TR86726|c0_g1_i1	agacaatatcggttttatataactaaaaaattttagtcctagcagaattactctactccccaccccacacaccatgtctaagaaatcccctaaccttacatccgctaaagaatttcttcagtcctccggacttgaagaacagtttttgaaggctacaggcctctcctcacttgatgagctagatcccaagaacttccccgagttccaagaccaagccccttctaccatgacgaagccgttcccctcccccgcacctatagcccagaagccacttattaaaagtgttgctgacgcatcaactggattccaccccagttccgcctctgatatgctcagaccatacgttggtttgaaaattaactataaagcgaagaagattccatcttcttattccccttc…	1	1485	86	8	0.033	0.0366	9.22	protein coding gene	hypothetical protein MIMGU_mgv1a022511mg		NA		NA		>gi|604311908|gb|EYU25902.1| hypothetical protein MIMGU_mgv1a022511mg [Erythranthe guttata]	2e-165	NA				NA				miR172z-3p	19	2.5	miR408-3p	21	3.5
P21_TR87800_c0_g1_i1_1	TR87800|c0_g1_i1	gaaggagaatgcatatacagtttgagaaatgcaagcaactcctgtaaaccctaggatttcaaaaagatagtgtggacaaaccacaagatcaaacagaccccctcggggaattttgtattctttttcgccctctttccttaacttggagaggaggtaatggtggtaaaaattaccactaattcctaccaagaacattacaactccggcgtattttagatccatcggcggctcgggaaatgttccggttaggtattgagcgtagatcatgcttacagtgtaaaggaaataactaagggagatgacaattgcaacatcaacgggcatgctgctgctatatttgtgaatgaatatcacctcaaagagcctcttgaagaaatggatggctagagccgtagaaac…	365	1205	7	3	0.00287	0.0047	13.6	protein coding gene	hypothetical protein JCGZ_20167		NA		NA		>gi|802708342|ref|XP_012084489.1| PREDICTED: very-long-chain enoyl-CoA reductase [Jatropha curcas]_x0001_gi|643715484|gb|KDP27529.1| hypothetical protein JCGZ_20167 [Jatropha curcas]	4e-129	NA				NA
P21_TR8856_c0_g1_i1_1	TR8856|c0_g1_i1	gtgaaatgaaaaatatggttgaagttttgagtgacataactcttctgatcaaaagtagggttgaagttttgagtgccataactcctctgatcaaaagagtagggttagaagatttaactgacctcacgtatctcatcaaagagaagatggagaagaagaataacacagaagaggcgaaggatgagacagcgaagatgatacagaagaggcgaaggatgagac	1	222	36	7	0.000649	0.00129	9.26	unknown			NA		NA				NA				NA
P21_TR88598_c0_g2_i1_1	TR88598|c0_g2_i1	gatcaatcgatccggatgccaagcaaatcaactatttggtcttagttcggccgtgatttctctgtttaaagaatttggtaggttggattttcagtttttaccttatctcgaccatttagatcctttatttttaattaaatttggtatgttggattgtggtttgtggatattgtaaaaatttgaaaattcatcgaagcattctaaaagtttaaattttggtaacttgtggatattgcaaaaagaaaatatccgttgaggctgataatatattatatctgtaatcatatctgcaagtaaattaaaaaatttgttataagttgatgatacactacaagagaaaggcggctgaatgcgacaggtgtcactgaactccagtgtgaaaaaataattttggtaact…	1	462	39	10	1.42e-06	1.2e-05	53.2	unknown			NA		NA				NA				NA				miR1509a	22	3
P21_TR88701_c0_g1_i1_1	TR88701|c0_g1_i1	gaactgtgaaggtatctttgctcgagtctcgaggttcatatcaactttactgaatttacttgcttcgcctctgaataagaaatcgttctctggtttattcagaacagagaaatctttttgattttagtttttttgaccatctgagagggtctagaaagtctacttctatatattcatctaaggatatatctttcactacaatacttatatggcaggtaggtctttttatcggaaaactacgtcctcgagctcgaggttttaatttcttcacgatagtaccctcgctgacttcagctttactaataactaaatttgattcgttggaatccatattgtaactagcatttgctgctgcagaataaaccaatttaaaaatgggataacatgctcgataaggca…	28	742	15	3	0.0292	0.0328	5.1	protein coding gene	RPL22 | ribosomal protein L22		>dbj|AB331331.1| Tetrapanax papyriferus chloroplast rpl2, rps19, rpl22, rps3 genes, partial and complete cds Length=1053	0	>dbj|AB331331.1| Tetrapanax papyriferus chloroplast rpl2, rps19, rpl22, rps3 genes, partial and complete cds Length=1053	0	>gi|52220849|ref|YP_087005.1| ribosomal protein L22 [Panax ginseng]_x0001_gi|761380028|ref|YP_009121213.1| ribosomal protein L22 (chloroplast) [Panax notoginseng] gi|884997684|ref|YP_009155467.1| ribosomal protein L22 (chloroplast) [Panax quinquefolius] gi|68053095|sp|Q68RW7.1|RK22_PANGI RecName: Full=50S ribosomal protein L22, chloroplastic gi|51235352|gb|AAT98548.1| ribosomal protein L22 (chlor…	2e-91	NA				ATCG00810.1 | Symbols: RPL22 | ribosomal protein L22 | chrC:83467-83949 REVERSE LENGTH=483 TR88701|c0_g1_i1	2e-72			MIR8638	21	3.5
P21_TR88730_c0_g1_i2_1	TR88730|c0_g1_i2	ttttatcagaataaagaaagaaagacttcctttatatattgagatctgagagtgttttgtctatatgctgaaaccttcaacccttgccatggatttctctctgtttcatttagagatggagtttgaacatttcagtcatgagcaaccactttatggttcttccccaagaatcataacacttggttctcacaatcaccctctcaccctcatttattttctttcacatatctttctgccatggactttattattgttacaactgcagattttttgtccacataggcgtgctactaccacgtcgttaaagacagaattttagatatgtggttaaaatgagatcgaaccacgtgatctgatggatagaaagatcttgatgaacctaatttgatatactttcca…	80	901	89	17	6.22e-10	2.78e-08	34.1	unknown			NA		NA				NA				NA
P21_TR88901_c1_g1_i1_1	TR88901|c1_g1_i1	attgtatcgtctgccaacactgtatgaattatataaacaaactcatatgaggaagaagaagggtagtgaggaaaaaacgcgggcttgtgatgaagcaaagagaaaattggtatgattttcactcgtaaaatcataaactttgtttacttgctggaaagtggagattgttattcgttctataggagaccaagtgcaaacgttttagccatattctttgcatattgatgaagataacttaagtagttttccattttctttgatttaatatagttgtcatctgcaaccaaagatggataataggaaccacgacgagaactccatttttcttctagacgaccaagaagtctacccttcttcacgcctccaagccatgactccaaatttggatcatctaactca…	158	606	37	5	0.0235	0.0282	9.32	unknown			NA		NA				NA				NA
P21_TR89334_c0_g1_i1_1	TR89334|c0_g1_i1	tgcagaagaaaagaataactacttcattccaaattttagtccagtaacaaatccatctttctttcttttttccttttcccatatattggttcaaagaaacaaacacaaggattgtaacttgagtaatacacattttttgcacagaccatctaagaatacatacatcaaactttattctactaagttcccaaattttcacatatgaattccatgttccctataacaacggtaaaatcaataaatatttttgccatctacttctcaacaagtgtcaacaaaaccatccttgttacctccacaaagagcactaaatagttcaaatagcaactttcagaaccatctacttctaaacaagtgtcacaccactcctagttacctccccaaagagcataccatcaa…	212	870	63	7	0.0191	0.0239	15.7	unknown			NA		NA				NA				NA
P21_TR89980_c0_g1_i1_1	TR89980|c0_g1_i1	ctctctcccgaagagttcgacattgttgttaacagctatagacgctcaccttggaatgaagacgctttacgatccgacatcgccaaattaaacagcgaagaacatcacgtcaccaaagatgaacactacttcaaagctattgaacacacacgaaaacttttcacccctaaagagaagttaagacccgtacattttgcggatctgcgccactacccatggcaactatcctccaacattggagccccttttgcttccagcaaagaatggcaacaatatgtaaacaaaaagtttacagaaggaaaatcaagccctggaattcgcgacctatttaaggaagcacacagcacatctctcgaaccagagatgattgatcgacgaatgactaaacgtaatctctac…	1	947	78	8	0.0185	0.0235	8.26	protein coding gene	putative RdRp		NA		NA		>gi|116563996|gb|ABJ99996.1| putative RdRp [Vicia faba partitivirus 1]	0	NA				NA
P21_TR90574_c0_g2_i1_1	TR90574|c0_g2_i1	gccgcacataaaaaaccaaagctcttatctctttcaaagcgagtacatgaaatctaatgattgatactcgcttattatttttaagattccgattgttatttatgccggtgattatgataagtaatcggttccttttatccgatcgtgatttctctgtttaaaaattggattatcatatacgaactcaccccttggagagcttgatgttctcgctatttccggcggtaatgtttacaggttcattttgaaaataatagatgaacggagtaaacacccagcttacaggacaagatatttgcgaaaacctgggtttgctaccccacaatcaagcaaggacatcgttctcctcacgaatgtcaccacggctgagtttggatataaagcattatccatactttc…	1	1004	40	13	3.54e-10	2.44e-08	38.7	unknown			NA		NA				NA				NA				miR1509a	22	3	miR5139	19	4
P21_TR90854_c3_g1_i1_1	TR90854|c3_g1_i1	gattactctggtttcatcgccatcgtctttggtgttgttggcgtcatgtttaggtataagcttggttcgtggcttgctttgatatgttgtgctcattcacttgctaacatgaggaatttggagactgatctgaagcagatctctactgctgttatgtttgctattatgggaattgtgacaaactacttcggacctcctcgacctggtacccaaagttaatattttggatcatagactggtttaaatatagtgcagctaatgtgtgaaacactccgccccagtcaacctactttgggataacgagaaggctagtattgtttatgatccttttctactgtcacattagcatggatttgtgcagcctgtattgaacttctcctaataacgatctttctggct…	1	529	5	4	1.84e-05	6.67e-05	6.52	protein coding gene	hypothetical protein CICLE_v10023002mg		NA		NA		>gi|567896460|ref|XP_006440718.1| hypothetical protein CICLE_v10023002mg [Citrus clementina]_x0001_gi|568847643|ref|XP_006477642.1| PREDICTED: protein Asterix-like [Citrus sinensis] gi|557542980|gb|ESR53958.1| hypothetical protein CICLE_v10023002mg [Citrus clementina] gi|641835641|gb|KDO54615.1| hypothetical protein CISIN_1g034141mg [Citrus sinensis]	8e-24	NA				NA				MIR156ar	19	3	miR166ac	21	4
P21_TR91608_c0_g1_i1_1	TR91608|c0_g1_i1	ttttttttttaccaataaaatctcattttattaaataatttcatataaatcttatttacaaaaattgttcgatcgttgcaatcattacaactataatatgtaattaaggtaattgtaatagctcgtgagggatagacaagaaaggagaacgtgagtggtggggagcgaagaaagaaatttaacaaaccttatatccataattcacaatataaggtttgaaatacaagaagaaagattgacaaaatacaagacgttgggtcttacaaggtcaagaaaaggtcttacaaggtcaagaagagcgaccagtgaacaaaaacaaaaggcaacaagtcaaaaaagaaaaagagaaattgagaaaagttgtggaagaaaagctcaggtaggatagcaccaaattaa…	1	709	30	4	0.0458	0.0476	7.33	TAS3a			>ref|XM_006378492.1| Populus trichocarpa hypothetical protein (POPTR_0010s15940g) mRNA, complete cds Length=1325	2e-15	>ref|XR_001457872.1| PREDICTED: Solanum pennellii uncharacterized LOC107028745 (LOC107028745), ncRNA Length=878	1e-26	TAS3a		NA				NA				miR390a	21	1.5	miR390d-3p	21	4.5
P21_TR91608_c0_g1_i3_1	TR91608|c0_g1_i3	ataaatttatttatttattcatttaataaaaaatattaacaaagtcaatataattaaatcattaataaatgcactactcattacatttcctctaccattaaaaaattaaataaaagcacacctaaaaaaattgaacttcttcctaacttaattttcatggagccttgaatttgagaaatcatgagtctaagaggctaagaagaaagacatactaatgttaatgctacgaaaatactctaattggaaccaatagctcaggagggatagacaaggaaggagaacgcgagttgagcagaaacgaagaaaaatactgaacaaaaacaaaaaaacaaaaaaatagagatggggtcttacaaggtcaagaaaaggtcttacaaggtcaagaagagcgaccagtga…	209	1007	47	6	0.0164	0.0214	7.04	TAS3b			>ref|XM_007147330.1| Phaseolus vulgaris hypothetical protein (PHAVU_006G120500g) mRNA, complete cds Length=1355	1e-16	>ref|XR_182329.2| PREDICTED: Solanum lycopersicum uncharacterized LOC101245791 (LOC101245791), ncRNA Length=913	3e-22	TAS3b		NA				NA				miR390a	21	1.5	miR858b	21	3.5
P21_TR92538_c0_g1_i1_1	TR92538|c0_g1_i1	gctcctcatcttattcttatatatgcatatctttacttttttccttatgaatccatgtacttggagaagaagcaacctgacttctttctatgttatttggggtttggttggaagaagtgagaatgaaatagataagggtcaattatttattctgaagatggaggaaagatttaggtcctttccaattttggttaagggggtcttgggaaaaaaattcttgttgaataggcagcaaaggcaaagtgcaagaaatttgacacctgacaaatctattcacaaagttgataccgatagagacacttgggatgcaccgactcaaaggtctactacatctaatcttcaaggaataatgaatcttcaatgttggtcacattctttcttcccgccaaaagtatgtta…	401	908	20	10	6.44e-10	2.78e-08	22.6	unknown			NA		NA				NA				NA
P21_TR92703_c0_g1_i1_1	TR92703|c0_g1_i1	tttgtaaggctttccttacagcctcacctgaggtcctctctccacctttctaggaaatgaagaagaagcttgttgcttccttcttctagtaagatgaagaagaagctcttcatacttctctcttctatttacagtttatctaggttagatgtaattccttcctcaactgtttataaataatagaaagagattactttaccgattcaccggtcatcttctttaagtttcttctctctgtttaagttttacaatttaaaacttatccgctgttaaatggtatcaaagccacacggttggttcttggttttgttggtggtttcgattaaaaacagttaggtcttgtttttaaatgttttttcaaacttttattttttttgctccaacttgagccgcctaact…	1	880	16	3	0.0348	0.0384	7.71	unknown			NA		NA				NA				NA				miR171a2-5p	21	3.5
P21_TR93166_c0_g1_i1_1	TR93166|c0_g1_i1	ccttgcaaaatatgcatggttttcacaagttatttctgttactaatattaagtgggtcccacattcttcggaaatggtaagatctttggcgcaagaagaaggggttgatccgtatcatcttgacttggttctgcttcctctatttttttaataataccgggtcgggttcttctcctacccgtatcgaatagaacatgccgagccaaaccttcttcatgtaaaacctgcttgatttagatcgggaaaatcgtgcggttttatgaaaccatgtgctatggctcgaatccgtagtcaatcctatttccgatagggacagttgacaactgaatccgacttttcccataattttcatatccgtaatagtgcgaaaagaaggcccggctccaagttgttcaagaa…	909	1539	67	7	0.0266	0.0309	5.88	repeats	repeats		>gb|HQ664619.1| Aextoxicon punctatum ribosomal protein L2 (rpl2) and ribosomal protein L23 (rpl23) genes, complete cds; tRNA-Ile (trnI-CAU) gene, complete sequence; hypothetical chloroplast RF2 (ycf2) gene, complete cds; tRNA-Leu (trnL-CAA) gene, complete sequence; NADH-plastoquinone oxidoreductase subunit 2 (ndhB) and ribosomal protein S7 (rps7) genes, complete cds; ribosomal protein S12 (rps12)…	0	>gb|HQ664579.1| Ilex cornuta ribosomal protein L2 (rpl2) and ribosomal protein L23 (rpl23) genes, complete cds; tRNA-Ile (trnI-CAU) gene, complete sequence; hypothetical chloroplast RF2 (ycf2) gene, complete cds; tRNA-Leu (trnL-CAA) gene, complete sequence; NADH-plastoquinone oxidoreductase subunit 2 (ndhB) and ribosomal protein S7 (rps7) genes, complete cds; ribosomal protein S12 (rps12) gene, e…	0	>gi|548835948|gb|ERM97518.1| hypothetical protein AMTR_s05231p00006790, partial [Amborella trichopoda]	7e-38	NA		ORSgRGRR00000010	3e-136	ATCG01220.1 | Symbols: TRNV.3 | tRNA-Val | chrC:137869-137940 REVERSE LENGTH=72 TR93166|c0_g1_i1	8e-33			miR156ar	19	3.5
P21_TR93831_c0_g1_i1_1	TR93831|c0_g1_i1	agagagattaatgaaagataaaacaaaaatatagctatcagtaaatacctcaattgattcatagttggtaaatgtttgaaagaggttggtaaacttcgtctctgccattttagttatacattcattaatatttatactaacggacagttgtggtgtgtactatcatcagtagaagcatttgtgttgtggggaggaataagctatactcgacgaggaggacctagcaagacttgtgcacaatattcgagaaaacgtactctgtttttttggttccgccagtgatctcactccaaatggaccggttatctcactccaaatggctaaatcgtctgtctccaatattctcgtaaacaacattatcgccagcatagggataacagtctccgatctcaaaaattt…	1	546	22	8	1.24e-06	1.19e-05	20.3	unknown			NA		NA				NA				NA
P21_TR93848_c2_g4_i1_1	TR93848|c2_g4_i1	atttcccatacaatcggttctttttcccgaattttactcttagcaactcctatgttcgaagcaagatgttgtctaattagaccacgaattacaaatgtctggaaaagctctattgctatttcgcggggcaatccacatcgatgtaatgaaagtgacggacccacgacaatgacggaacgccctgaataatcgacccgtttgccaagcagagtctcacgaaatcttccctctttgccttcaattacatctgaaaatgacttgtaaactttattatgaccgtccctcattggttgtccgcggattccattatcaagaagtgtatccacggcttcttgtaccaatttctcctgacacattactaattctcctggcgttgatctacttgttgttaataggtcg…	151	886	43	6	0.0105	0.0149	5.93	protein coding gene	DNA-directed RNA polymerase beta' chain		>gb|GQ997276.1| Ehretia acuminata voucher FLAS:M.J. Moore 317 RNA polymerase beta' subunit protein (rpoC1) gene, complete cds; chloroplast Length=2833	0	>gb|KJ795164.1| Viburnum plicatum voucher Clement & Donoghue 243 RNA polymerase beta subunit (rpoC1) gene, partial cds; chloroplast Length=1620	0	>gi|377823102|gb|AFB77004.1| DNA-directed RNA polymerase beta' chain, partial (chloroplast) [Portulacaria afra]	0	NA				ATCG00180.1 | Symbols: RPOC1 | DNA-directed RNA polymerase family protein | chrC:20251-23084 REVERSE LENGTH=2043 TR93848|c2_g4_i1	0			miR396	20	3
P21_TR93930_c0_g1_i1_1	TR93930|c0_g1_i1	gtttaaataattttgtggtcaaagtggggttcagaaacggaatgaagcaacagactcgagaaaaaaagaaacacgcgggtcaaaagcaaagatccggatcttaaaaaagaaactcgcgaattcattcagaagactccctccttctcttttactcttccaattcgaaccattcgcgaaatcgtaaggtagattcgcgaagtcgctttctgccattcaaacccatctgaaaaccctctcttccattcgcgaagtcgtaaggtaga	1	263	10	7	1.97e-08	4.24e-07	26.5	unknown			NA		NA				NA				NA
P21_TR94033_c0_g1_i4_1	TR94033|c0_g1_i4	agctaaaggaagccctccacaataggtcacaaccctcagagacagctccaagtactcttctaaaggatgatcctgtccaaatgcatgccaactgaataactccaatgattcatcatcatcaaatttctgaagttcatgctccttataaactttatgaccctttagcaaccgtttgtttcttgttgttaaaataattttacttccttggtaaaacaaatgatgcatgtttagtaatggatccagtttcagcctattcttttggtccacatcgtcgataacaagaagaacctttttacatgatatgacatctctaatcttgttgattccttcatcaaggctgcctattttcaccttgtccccctttaacatgtgtgagagaagtgttttgtacaaacgaag…	2290	2962	6	3	0.00169	0.00294	6.09	protein coding gene	TMV resistance protein N-like		>ref|XM_006494797.1| PREDICTED: Citrus sinensis TMV resistance protein N-like (LOC102620345), mRNA Length=3481	5e-05	>ref|XM_006494797.1| PREDICTED: Citrus sinensis TMV resistance protein N-like (LOC102620345), mRNA Length=3481	6e-05	>gi|460369101|ref|XP_004230402.1| PREDICTED: TMV resistance protein N-like [Solanum lycopersicum]	0	NA				NA				miR172b	20	3.5	MIR2118c	22	3
P21_TR94854_c0_g2_i1_1	TR94854|c0_g2_i1	aaatgaacgcccattctctttctgtcaagagaagatatatttctaacctctcagtaactaatgatcaagcgagacacaaattctttagttcggatttttctggtaaaaaagaagataggattactgattattcagaacttaatcgaattggtcattgtaatctcacatatctggccattctccacgcaaattctgatttattggcaaagagacgaagaaatagattcatcattccactccaatcgattcaagaacacgagaacgaactaatgccctcttcgggtatctcgattgaaatacccatacatggtattttccgtaaaaatagtattattgcttatttcgatgatcctcgatacagaagaaagagttcgggaattactaaatatggtactatag…	953	1615	23	4	0.0185	0.0235	5.13	protein coding gene	RPOC2 | DNA-directed RNA polymerase family protein		>gb|GQ997360.1| Ilex cornuta voucher FLAS:M.J. Moore 308 RNA polymerase beta'' subunit protein (rpoC2) gene, complete cds; chloroplast Length=4155	0	>gb|GQ983836.1| Cussonia spicata RNA polymerase beta subunit-like (rpoC2) gene, partial sequence; chloroplast Length=3948	0	>gi|761379978|ref|YP_009121163.1| RNA polymerase beta' subunit (chloroplast) [Panax notoginseng]_x0001_gi|638920722|gb|AIA24317.1| RNA polymerase beta' subunit (chloroplast) [Panax notoginseng] gi|818214031|gb|AKG26590.1| RNA polymerase beta'' subunit (chloroplast) [Panax notoginseng] gi|913021602|gb|AKU70765.1| RNA polymerase beta' subunit (chloroplast) [Panax notoginseng]	0	NA				ATCG00170.1 | Symbols: RPOC2 | DNA-directed RNA polymerase family protein | chrC:15938-20068 REVERSE LENGTH=4131 TR94854|c0_g2_i1	0
P21_TR94935_c0_g1_i1_1	TR94935|c0_g1_i1	ctcaattacatttttgggattttatcttaaaatatgatgaaaccgactgcaattgtttcctatattgtctagtatttgcgattaattctacaaacatcacaacaagagggctgctgatggcatatcaatgttttatttttgggcacaagcgaatgctcttctcttcatctcgaatttcttcgggatgaccttcctcctaatatacctgtcctctatccgctgcattgaacgatctgttgtattctgatcattccttgttggaccggttggccatacaattcatcctgttcggattgttttgcaacgaaaaatggacagtgtttggtttagcggcaggcatgattgtcaagggtggaaagatacttcctctccatgttgtgcacaaaccacaagcccaac…	1	726	92	15	2.86e-07	2.9e-06	29.6	unknown			NA		NA				NA				NA
P21_TR95280_c5_g2_i1_1	TR95280|c5_g2_i1	cacttttccaaacccagaaaacagacggaattcgaggattcctcctcggggcaaatacttttatgcatacctcttctggttgatccacgccatactctattctcgtaagatgatacacactagctaacagtccacctggtgctacatcataggcgcattgggagcgtagataattgtaaccatatacatataaaatgacagcaatggaatgccaatcctcgggttttatttgtaaagtctctatcccttggtaatcaaaccccaaagatctatgaattagcccatgcttgactaaccaagcagacaaacgaccctgcatcttttttatttctcccgcattgttatttggataagtatttcgcgttgacgatgaaatttttgcggattgacccactactt…	922	1573	27	4	0.0323	0.0359	5.38	protein coding gene	PSBG | photosystem II reaction center protein G		>gb|KM191838.1| Famatinanthus decussatus NADH dehydrogenase subunit C (ndhC) gene, complete cds; ndhC-ndhK intergenic spacer, complete sequence; NADH dehydrogenase subunit K (ndhK) gene, complete cds; ndhK-ndhJ intergenic spacer, complete sequence; and NADH dehydrogenase subunit J (ndhJ) gene, complete cds; chloroplast Length=1673	0	>gb|KM191838.1| Famatinanthus decussatus NADH dehydrogenase subunit C (ndhC) gene, complete cds; ndhC-ndhK intergenic spacer, complete sequence; NADH dehydrogenase subunit K (ndhK) gene, complete cds; ndhK-ndhJ intergenic spacer, complete sequence; and NADH dehydrogenase subunit J (ndhJ) gene, complete cds; chloroplast Length=1673	0	>gi|302025114|gb|ADK89955.1| NADH-plastoquinone oxidoreductase subunit K (chloroplast) [Petroselinum crispum]	2e-149	NA				ATCG00430.1 | Symbols: PSBG | photosystem II reaction center protein G | chrC:49257-49934 REVERSE LENGTH=678 TR95280|c5_g2_i1	0			miR6136d2-5p	20	3.5
P21_TR95402_c0_g1_i1_1	TR95402|c0_g1_i1	gcgacgctatttgttgtccgtcgctaaaagtatagacgacggttgtatgaccaaaaccgtcgcctaaagggaggtaagcacgggtgagtaagataagaggtatgcacttgatccggaccgtatatatatatatatatatcatagttttcttcgaaaaatggttgatggatcagcaaaccgaacggaaaaagatctggagaggatatcgggttgatcccaatcagcggcggagccttgatcatcaaaattctgggaataagtgtactcatcataactgggtacctgatgctggttatgaactgaacgttgaaacatcttctttttctctctcatcaacttcttccacatcactttccactttgggatggtagtagtggtgttggatccaccgtcgaccgc…	1	486	38	8	0.000122	0.000329	9.88	miRNA			NA		NA		gi|920718590|gb|KOM57787.1| hypothetical protein LR48_Vigan11g082000 [Vigna angularis] Length = 138	1e-20	NA				NA		miR6136n	3e-40	MIR6136a2-5p	21	0	miR6136f2-3p	21	0
P21_TR96017_c0_g1_i1_1	TR96017|c0_g1_i1	attatcagcatcaagaagccttccactggaattcctttccacatatggaatcctaggacgctctccaatcaacaaacttgcagctgttggtcgagccagcgtattatcaaagtcaggattgataggacatttaccagccctacgctggtttattccaggagttggcaacaaacttgccgatggttgccccagcatagtaccaaagtcggtattaacagcaaaattaccagccccctgctggttcatttcaagagctggcacttcagcccacagttggttcattccaggacttgggaatgaactagttgatggctgcccttaccaaagtcggtatggataggataattgccaggcatttgctggcttggtccaggaattgccactaggggaacacgtttt…	1221	1912	10	4	0.00066	0.00129	6.33	unknown			NA		NA				NA				NA				MIR156aab	20	3.5
P21_TR96043_c0_g1_i2_1	TR96043|c0_g1_i2	tgttcggccgtgatttctctgtttaaagaatttggtatgtttggattttcatctatgccttatcccgagcacagagacccttcattctatgcgataaaacataaagttttaattgtatagaacgtttcttggtggtcttaagaatgacaaataagtagatgatagctgtagtatttttagttcttgaattgttcaagaagttgaaaatccatcaaagctcttgaaattgatttcaaaatataaggctcacagatatccataatttattgtaaacttttgaaagtctgctatgcacatcaaaagtcaacaaaagtgctccggagatcacatgtgaatgggaacaacacataatcatggtgtatgtattcacatccaggaataatccacggatgtattcag…	1	427	8	4	0.000234	0.000569	12.9	unknown			NA		NA				NA				NA				miR1509a	22	3
P21_TR96289_c1_g1_i1_1	TR96289|c1_g1_i1	caaaaaattgtggatgtagttctatcagaagtatatcgcgaagaccggaatgttgctaaacatcttgttggaatagattcccgtgtcaaagatttatacccacaactattcactgggtcaaatgatgtctgtacccttgggatatatgggatgggcggaattggaaaaactacacttgccaaaactatctttgatagagcatcacgcaagttcgaaagtagatgctttcttgcaaatgttagagaagtttcaaatcaacctgatggtctacttcttttacaggagcaacttatttttgcactccttaaaacaaaaaaattcaaggttgaccgtgttgaaagaggattaagtttaataaaagaaacaattcgttcgaaaagagttttactagttcttgat…	643	1378	7	4	0.000121	0.000328	5.37	protein coding gene	TMV resistance protein N-like		>gb|EF653121.1| Platanus x acerifolia isolate F11T.19 NBS-containing resistance-like protein gene, partial cds Length=802	2e-29	>ref|XM_010265103.1| PREDICTED: Nelumbo nucifera uncharacterized LOC104601664 (LOC104601664), mRNA Length=7246	5e-15	NB-LRR, >gi|720023705|ref|XP_010263414.1| PREDICTED: TMV resistance protein N-like [Nelumbo nucifera]	0	Helitron-2_Mad Helitron Malus domestica PHAS_TR96289_c1_g1_i1z_1	5e-06			NA				MIR2118c	22	2	miR482	22	2.5
P21_TR96700_c0_g1_i2_1	TR96700|c0_g1_i2	gcccacacgtgcagaggctactgatgtcgctaacgctgttctagatggcaccgattgtgtaatgcttagcggggagagtgcagctggggcctatcccgagattgctgtgaaaatcatggctcgaatttgtatcgaggccgagtcatcgcttgactatggggctatattcaaagagatgataaaggcaaccccactcccaatgagcccactggagagccttgcatcttctgctgtccgagcagctaacaaagcgagagcgaaactcatcgttgtgctgactcgcggtgggactacagccaagttagttgccaagtacaggccagcagtcccaattctgtcagttgttgtcccggttttgacaacagactcgtttgattggacctgcagcgacgagacccc…	1334	2027	4	4	3.79e-06	2.21e-05	13.2	protein coding gene	Pyruvate kinase family protein		>gb|JQ621946.1| Lonicera japonica pyruvate kinase mRNA, complete cds Length=1533	7e-153	>gb|JQ621946.1| Lonicera japonica pyruvate kinase mRNA, complete cds Length=1533	8e-153	>gi|225463801|ref|XP_002270400.1| PREDICTED: pyruvate kinase, cytosolic isozyme [Vitis vinifera]_x0001_gi|731405901|ref|XP_010655961.1| PREDICTED: pyruvate kinase, cytosolic isozyme [Vitis vinifera]	0	NA				AT5G08570.1 | Symbols: | Pyruvate kinase family protein | chr5:2778000-2780441 FORWARD LENGTH=1819 TR96700|c0_g1_i3	2e-114
P21_TR97040_c10_g1_i1_1	TR97040|c10_g1_i1	tgtttcataaaataaaatcttttgtaaaatgctcaaggaaaccttcgtacatgagaggtcatgtatctaagttataatagatatcatatgacttgagaatcatccttggttgacccaataaaccccaaagaaaaacgaggagattgctatcatattctttccaatggtgagtcttctcttgtcatataattatctccattgtctctaattgagaa	1	215	9	3	0.00648	0.00968	7.07	unknown			NA		NA				NA				NA				MIR169ak	21	3.5
P21_TR97040_c10_g15_i1_1	TR97040|c10_g15_i1	aaatctttaaaaaatgctcaaagaaatattcgtacatgggagaccatgcatctaagttataataaatatcatatgacttgagaatcatccttggttgacccaatagaccccaaagaaaaacgagaagattgctatcatgttctttccaatggtgagtcttctcttgtcatataattatctccattgtctctaattgagaa	1	200	55	10	4.44e-05	0.000152	15.9	unknown			NA		NA				NA				NA				MIR169ak	21	3.5
P21_TR97040_c10_g2_i1_1	TR97040|c10_g2_i1	aaatctttaaaaaatgctcaaagaaatattcgtacatgggagaccatgcatctaagttataataaatatcatatgacttgagaatcatccttggttgacccaatagaccccaaagaaaaacgagaagattactatcatattcttcccaatggtgagtcttctcttgacttatcattatctccactgtct	1	189	28	5	0.00703	0.0104	5.15	unknown			NA		NA				NA				NA				MIR169ak	21	3.5
P21_TR97040_c10_g3_i1_1	TR97040|c10_g3_i1	tgatgaattctgtgacgccctcaaaataggtccaatccaccaacttattctgagtcgccaaatacatggtacagaaaataactacaaacttcattattacaattgtctatgtcaactgtgactctcatccctttatttggatagcatctcacaatggtactttacataaaggtacaatcaataactgttttagaaattaaaatatttgaaaaatgctcaagaaaaccttcgtacatgggaggtcatgcatctaagttataatagatatcatatgacttgagaattatctttagttaacccaatagaccccaaagaaaaa	1	319	50	7	0.00513	0.00797	5.33	unknown			NA		NA				NA				NA				MIR6135d2-5p	20	3.5
P21_TR97040_c10_g5_i1_1	TR97040|c10_g5_i1	actgtttcataaaataaaatcttagaaaaattctcaaggaaattttcgtacatgggaggtcatgcatctaagttataatagatatcatatgacttgagaatcatccttggttaacccaatagactccaaagaaaaacgagaagattgctatcatgttctttccaatggtgagtcttctcttgtcatataattatctccattgtctctaattgagaa	1	216	62	7	0.0175	0.0228	9.9	unknown			NA		NA				NA				NA				MIR169ak	21	3
P21_TR97040_c10_g8_i1_1	TR97040|c10_g8_i1	tgtttcataaaataaaatcttttgtaaaatgctcaaggaaaccttcgtacatgagaggtcatgtatctaagttataatagatatcatatgtcttgagaatcatccttggttgacccaatagaccccaaagaaaaacgagaagattgctatcatgttctttccaatggtgagtcttctcttgtcatataattatctccattgtctctaattgagaa	1	215	45	8	0.000443	0.000968	11.9	unknown			NA		NA				NA				NA				MIR169ak	21	3.5
P21_TR97040_c10_g9_i1_1	TR97040|c10_g9_i1	aaatctttaaaaaatgctcaaagaaatattcgtacatgggagaccatgcatctaagttataataaatatcatatgacttgagaatcatctttgggtgacccaatagaccccaaagaaaaacgagaagattgctatcatgttctttccaatggtgagtcttctcttgtcatataattatctccattgtctctaattgagaa	1	200	51	8	0.0011	0.00203	11.9	unknown			NA		NA				NA				NA
P21_TR97198_c2_g1_i1_1	TR97198|c2_g1_i1	tgaggttcttcaagatttcagtgaagtgcagatggaaaagactcctcttgaggtccttcaggatttcaatgaagtggaggtggaaaatcctcattatatggaaagttgtgttgcaggtcctatggcgcttcttcatcctgtagcagaaatacaggttaacaaacggtttccttttcaaggagagagatctgttgcaactcctgaactttttgcagttgtaaatgaagtgcaggccgaaaagccttgtcagatggaaaattgtgctgagcttcaacctgtaatggaagaacagtttgatccgtttcagacttttgaatcagagaaccctgagcttttttcaatatttaaccgaagtgcatgcagaaaaagcgcctagtcaaccaagaaagtaagctttga…	206	857	6	4	5.34e-05	0.000179	7.69	unknown			NA		NA				NA				NA
P21_TR97288_c7_g6_i1_1	TR97288|c7_g6_i1	tatacaaaaaaaaaaattgtgacaaaattgttctgtctggggagggtgatgttgctgaatacatacatgggatgtttatggatgtcaatacaccatggaggaatgttgattacgtgttgttcccaattcatatatcatcaccggaccattggttgacttttgatgtgcatcgtaggtgactgtttacaattctctacaaccaaaaaagaaatctatgcaa	1	220	68	8	0.00785	0.0115	13.9	unknown			NA		NA				NA				NA
P21_TR97320_c10_g4_i1_1	TR97320|c10_g4_i1	cttgagcttccagccttgttccttacaaagccttccttcgctcttctcccctctctccaaatcggaagccctagcttctctaagaatctctcttctcaactgaagcttctctaagattcgcgatttaggcaaagcagggagttcatcacgcagttgcaaatgtggagttccttcacctgtgaaggtttcatggaccaaaacaaatcccgggaggcaatttgttggttgcacaaattataaaacaataccatgtgactcgtttgaatggattgatccaccaatgtcacc	1	288	7	4	0.000121	0.000328	6.79	protein coding gene	uncharacterized protein LOC105962598		NA		NA		>gi|848884173|ref|XP_012842365.1| PREDICTED: uncharacterized protein LOC105962598 [Erythranthe guttatus]	9e-11	NA				NA
P21_TR97364_c1_g1_i1_1	TR97364|c1_g1_i1	gagttccagagatggaacctacttcttggcatctctctgttgtgattacaatcccgagctcctatctgaagtgaaaaatgctcttaatgcccttcagctaaatatagtgaaggcagagatttctaccttgggcaagcgggtgaagaatgtgtttgttttcacgagtggcagaggcaatggtaatgctgaggaacaacagcttcttttgaatttagttcgtcaggctttaagttcaatagtggataagatttctgtatgcatggaatactcaccgcgaacattgcttccaaacaaaaggcgcaggatttctttcttcgagtcttcaagctcatcttcatgagtagcatcccgagtagtctgattatgtgcattctgtatagcctaaacttgtaacataag…	1096	1760	7	4	0.000121	0.000328	7.89	protein coding gene	transcription factor bHLH30-like		NA		NA		>gi|645237580|ref|XP_008225271.1| PREDICTED: transcription factor bHLH30-like [Prunus mume]	4e-75	NA				NA				MIR156aj	20	3.5
P21_TR97387_c2_g2_i1_1	TR97387|c2_g2_i1	tggaaagttttaacataagcaacagggattcgcagatcttccagacgtagagcacgcagggctttgaacccaaatacattacctacaatggaagtaaacatgttagtaacagaaccttcttcaaaaaggtctaatgggtaagctacataagcaataaattgagtttcttctccagcaacgggctctattttgtagcatcgccctttgtaacgatcaaggctggtaagtccatcggtccacacagttgtccatgtaccagtagaagattcggcagctaccgcggcccctgcttcttcagctggaactccaggttgaggagttactcggaatgctgccaagatatcagtatctttggggtcatagtcaggagtataataagtcaatttgtaatctttaaca…	1	641	44	6	0.0118	0.0164	5.25	protein coding gene	ATPB, PB | ATP synthase subunit beta		>emb|X69747.1| N.mucronatus chloroplast rbcL gene for ribulose-1,5-biphosphate-carboxylase and promoter region Length=2074	0	>emb|X69747.1| N.mucronatus chloroplast rbcL gene for ribulose-1,5-biphosphate-carboxylase and promoter region Length=2074	0	>gi|761379995|ref|YP_009121180.1| ATP synthase CF1 beta subunit (chloroplast) [Panax notoginseng]_x0001_gi|638920739|gb|AIA24334.1| ATP synthase CF1 beta subunit (chloroplast) [Panax notoginseng] gi|818214048|gb|AKG26607.1| ATP synthase CF1 beta subunit (chloroplast) [Panax notoginseng] gi|913021619|gb|AKU70782.1| ATP synthase CF1 beta subunit (chloroplast) [Panax notoginseng]	0	NA				ATCG00480.1 | Symbols: ATPB, PB | ATP synthase subunit beta | chrC:52660-54156 REVERSE LENGTH=1497 TR97387|c2_g2_i1	0
P21_TR97626_c1_g2_i6_1	TR97626|c1_g2_i6	aagggctattttgtcagaggttggcaatattacaaaactaatctggcctagaaaatggagcactttaacagaatagcaaattttgcttctgttatggctgccgttgtctttggcatattagtcattgacaatggtaagttgcggaaaattgatgcaaatgtggaagtagtcatgaataaggttgaagttttgagtgaaatgaaaaatatggttgaagttttgagtgacataactcctctgatcaaaagtagggttgaagatttaactgacctcacttatctcatcaaaagaataacacagaagtggcgaaggatgagacagcgaagga	1	328	17	8	1.07e-07	1.48e-06	13.6	unknown			NA		NA				NA				NA
P21_TR97750_c4_g3_i2_1	TR97750|c4_g3_i2	attagaaaaacgagcaccgtggaaatacatgccactcagccaaagaaagatgatggagagttggccgaaatgggcactaaagacttttcgagagatctcctccaaatcactggtatggctatcgaaatcgtgagcatcagcatgtaggttccagatccaagtggtagtgtcagggcctttagctagtgttcttgagaaatgacccggtctggcccattcctcgaaagaagtttttatgtgatccctatctaccaaaatttttacttctggttccggcgaacgaataatcattgagtcctcctctttccggacaacacatacaaagagacccgccaacagtcaaataattagtgaatctttaagagatatttatataatgagtttgtttctcttctattt…	1	456	41	7	0.00151	0.00266	5.42	protein coding gene	Photosystem I, PsaA/PsaB protein		>emb|AJ311807.1| Daucus carota chloroplast partial psaA gene for PSI P700 apoprotein A1 Length=1579	0	>emb|AJ311807.1| Daucus carota chloroplast partial psaA gene for PSI P700 apoprotein A1 Length=1579	0	>gi|870868638|gb|KMT19441.1| hypothetical protein BVRB_1g010710 [Beta vulgaris subsp. vulgaris]	2e-65	NA				ATCG00350.1 | Symbols: PSAA | Photosystem I, PsaA/PsaB protein | chrC:39605-41857 REVERSE LENGTH=2253 TR97750|c4_g3_i2	4e-125
P21_TR97849_c1_g1_i2_1	TR97849|c1_g1_i2	aagaccaaattcgtgagcttattatcccatgtcggaacaaattgataggaactcctttttttacgtccccgcgtggcaacatgggggcgaaaaaggaaagaggggatgggtgtctctcgcttttgacatagcaagcttccagtggggggcttgcatgaagggctattagctcagtggtagagcgcgcccctgataattgcgtcgttgtgcctgggctgtgagggctctcagccacatggatagttcaatgtgctcatcggcgcctgaccctgagatgtggatcatccaaggcacattagcatggcgtactcctcctgttcgaaccggggtttgaaaccaaacttctcctcaggaggatagatggggcgattcaggtgagatccaatgtagatccaactt…	1679	3008	68	7	0.0288	0.0327	9.96	repeats			>gb|HQ664599.1| Aucuba japonica ribosomal protein L2 (rpl2) and ribosomal protein L23 (rpl23) genes, complete cds; tRNA-Ile (trnI-CAU) gene, complete sequence; hypothetical chloroplast RF2 (ycf2) gene, complete cds; tRNA-Leu (trnL-CAA) gene, complete sequence; NADH-plastoquinone oxidoreductase subunit 2 (ndhB) and ribosomal protein S7 (rps7) genes, complete cds; ribosomal protein S12 (rps12) gene…	0	>gb|HQ664599.1| Aucuba japonica ribosomal protein L2 (rpl2) and ribosomal protein L23 (rpl23) genes, complete cds; tRNA-Ile (trnI-CAU) gene, complete sequence; hypothetical chloroplast RF2 (ycf2) gene, complete cds; tRNA-Leu (trnL-CAA) gene, complete sequence; NADH-plastoquinone oxidoreductase subunit 2 (ndhB) and ribosomal protein S7 (rps7) genes, complete cds; ribosomal protein S12 (rps12) gene…	0	gi|731401720|ref|XP_010654396.1| PREDICTED: trihelix transcription factor ASIL2-like [Vitis vinifera] Length = 364	e-102	NA		ORSgRGRR00000011	0	NA				miR156ao	20	3.5
P21_TR98014_c0_g2_i1_1	TR98014|c0_g2_i1	tgttcgaccctgatttctctgtttaaataatttggtgttcttgccaaagagattcgtatggaaaaattctacaatacagattgtagttcggaaaatttagtcggaccatcgccagggggtacccttccttgaaccccccgtcgtagcgcacgatggtcgtgaccctaatattttatatataattttttttaattatataaacactgttatatgcttattgtgacatgcatggtgcacagttatggcccttttgacccatagattagtggtttttggttttgaaatacggcttgcatgtcgtgcctttctataaattctcatgtaatattctcttctcatctaaatcccctcgaatgtaacttgaggtttctttatgtca	1	379	4	4	3.79e-06	2.21e-05	6.87	repeats			NA		NA				Copia-20_TC-I Copia Theobroma cacao PHAS_TR98014_c0_g2_i1z_1	7e-13			NA				miR1509a	22	3.5	MIR399e	21	3.5
P21_TR98138_c13_g7_i1_1	TR98138|c13_g7_i1	aagatgtctaatgacatacaacctcgtgtcatcataagacagggttgtgctcatccacttgctgagtatatttacgagcactacctatataatcttggtgtttgtttgaagtataattctcaattagagacagtagagataatgatatgtcaagagaagactcaccattgggaagaatatgatagtaaacttctcgtttttctttggagtctagtggatcaaccaaggataattatgtggccatatgatatctatcataacctagacgcatgacctcccatgtacgaaggtttccttgagcacttcccaaagattc	1	316	35	5	0.0186	0.0235	6.75	unknown			NA		NA				NA				NA
P21_TR98670_c1_g5_i1_1	TR98670|c1_g5_i1	attaatgaattgtagatgacaacattcggtgatattccctttacaatcatttcagagaacatattcaaagtatcaacaaacaaattttctttgcataaaccatcaataatcgtgccataatctacaatgtcgggcgtatacccaccttgttccatcgttctgagaaactgaatagccatggacgtgtttcctgatttgcgaagcccatttataacggtcccatacataactctatcagggtcaatttctttatccctaatcaacttctcaaacaattccaccgcctccacaaccttattatctcgaaagagagcccttattagagtactgtaggtagcaacatccggcacaaaaccacccttgaatacaccagctaaaacagcaaacccataatcgact…	1	421	7	3	0.00287	0.0047	5.13	protein coding gene	putative pentatricopeptide repeat-containing protein At1g12700		NA		NA		>gi|645217073|ref|XP_008224045.1| PREDICTED: putative pentatricopeptide repeat-containing protein At1g12700, mitochondrial [Prunus mume]	6e-44	NA				NA
P21_TR98745_c1_g2_i1_1	TR98745|c1_g2_i1	tatacacagcataaaacagggggagcactatgtagaattttgttcatgtgttattgtcatgatatgtggattaccaactgtggaatgtctctaaaacattgcaatcttatggtggttttggcagataaggttcaacaaaggcatgtctacttcaagcaacatgagcattcaaactcatgatacccgatttcgaaacaag	1	199	9	4	0.000408	0.000909	6.91	unknown			NA		NA				NA				NA
P21_TR98745_c1_g5_i2_1	TR98745|c1_g5_i2	tttcgcacatgctttaacatttttttacattcactttgtagaaaacatgttagattttcttaaaaaaaacctgaagatggactctttaaccatttgggtatctttctacattgtaacacttttgttcatgtgtgtggattaccaactgtggcttgcctctaaaacattacaatcttatggtggttttggcagataaggttcaacaaaggcatgtctacttcaagcaacatgagcattcaaactcatgatacccgatttcgaaacaag	209	475	9	4	0.000408	0.000909	6.91	unknown			NA		NA				NA				NA
P21_TR98897_c2_g1_i1_1	TR98897|c2_g1_i1	taaaactttcctttaacttaaccgcagtaaaaatgtgcaatcgtttaatctaaccctggttaagtacctactcctcaagcagtttatatacaaactcagaccagaccaaaataagaacaaaccaaaaacacaaagatgatgatcggagagagaaactgtcatactaatccgaccgtacacgtcccgccgtggacattttctgatgatccaacggctgggatatcttattctctcagccccaccggcaatgtcaaatttaacggcgacgattactcctttttcctccagagcgaatctctcacgccgctgcagcgataccttccctcaaatgacgtcgtcaacgacgatggcggctcagacgaagagctggaccttccggtggacgcgtactcatgcgat…	378	987	8	3	0.00446	0.00702	6.44	protein coding gene	zinc finger CCCH domain-containing protein 20-like		>ref|XM_009612187.1| PREDICTED: Nicotiana tomentosiformis zinc finger CCCH domain-containing protein 20-like (LOC104104183), mRNA Length=1492	5e-50	>ref|XM_009612187.1| PREDICTED: Nicotiana tomentosiformis zinc finger CCCH domain-containing protein 20-like (LOC104104183), mRNA Length=1492	5e-50	gi|697094792|ref|XP_009608132.1| PREDICTED: zinc finger CCCH domain-containing protein 20-like [Nicotiana tomentosiformis] Length = 386	e-164	NA				NA
P21_TR98899_c0_g1_i1_1	TR98899|c0_g1_i1	cctcagggcaaagatcaccaaatagataaaaaagagtttttttttttaaaaaaaaaacggggccacgggccccagagtcgatctcattcctaagcggcaacgcaaaggacacgagataggcatgtaaagggatatccctttacaacggtatggggtgcttcgcacccctttatggagacatagttgctccacgtaacccggaaccgaagttccagggtatacgacgcttcaggacttggtcccgaggctgagtagtcaaactgactaactccttggatgtggcgcttttctcatccaagctggcttcaaagacgcctaactgtggattattccacaggtacttggtgtcgatacgaggattctcgtaaaacatgtcgacaccaccagtcaagtacgcac…	1	3513	158	15	0.000576	0.00121	27.3	unknown			NA		NA				NA				NA				miR165a-3p	20	3.5	miR166af	21	3	MIR156aaa	20	3
P21_TR98914_c1_g1_i1_1	TR98914|c1_g1_i1	acaatgtctttgtcatttgatccaatagcgttccgttagataggaatagatttgataaatactgataactctcggatagagtattagaacggaaagatccattagataatgaactattggttctaaaccatctctggcgattaatcaacaattcgaagtgcttttcttgcgtcttcttgataaaccagcgtttatatatagatgtaggaggatctgttggggaagtaagaagcccctttgacatctcttcatctgcaaataattctcgatgtgaaaacacagagacaaagggctgatctttgaataggaaaaagagtggatctgcagggtcccaaatgaattggcttattcgaaaaaggccttgttctttggaagatctatctcgtgtctggtactgca…	603	1147	52	6	0.0265	0.0309	7.65	protein coding gene	Anethum graveolens hypothetical protein RF2 (ycf2) gene		>gb|EU016736.1| Anethum graveolens hypothetical protein RF2 (ycf2) gene, partial cds; chloroplast Length=6276	0	>gb|HQ664579.1| Ilex cornuta ribosomal protein L2 (rpl2) and ribosomal protein L23 (rpl23) genes, complete cds; tRNA-Ile (trnI-CAU) gene, complete sequence; hypothetical chloroplast RF2 (ycf2) gene, complete cds; tRNA-Leu (trnL-CAA) gene, complete sequence; NADH-plastoquinone oxidoreductase subunit 2 (ndhB) and ribosomal protein S7 (rps7) genes, complete cds; ribosomal protein S12 (rps12) gene, e…	0	>gi|52220853|ref|YP_087009.1| Ycf2 [Panax ginseng]_x0001_gi|52220874|ref|YP_087028.1| Ycf2 [Panax ginseng] gi|68053092|sp|Q68RU4.1|YCF2_PANGI RecName: Full=Protein Ycf2 (chloroplast) [Panax ginseng] gi|51235356|gb|AAT98552.1| ycf2 protein (chloroplast) [Panax ginseng] gi|51235377|gb|AAT98573.1| ycf2 protein (chloroplast) [Panax ginseng] gi|506444472|gb|AGM15034.1| Ycf2 (chloroplast) [Panax ginsen…	5e-139	NA				ATCG01280.1 | Symbols: YCF2.2 | Chloroplast Ycf2;ATPase, AAA type, core | chrC:145291-152175 REVERSE LENGTH=6885 TR98914|c1_g1_i1	0
P21_TR99083_c1_g1_i2_1	TR99083|c1_g1_i2	aattatcccaatctaaaataaatttctttttaatgactcttaattgattatgaataggggcattaaaatcagactgcgtaggatacacagaagacgctggggaagaagaactttcgtcttcatcagggtcattctgggtgtaacagggatgactgacttgtcattgattaaggatacctttaagcttaatatctttaatcgaagggttattaattatttcagaatctcttctagtatgaataactaaaggggttgaagagctggaaatatcttcaataataactggggttctagttcgttcaaaactaattttaacagttccgtcagaaaactgtttgatgttttcaatattcaacgaattattaactacgggttgttgcggtaattcatttggcaaag…	386	955	57	6	0.0404	0.0438	6.38	protein coding gene	hypothetical protein B456_010G1258002		NA		NA		gi|763799103|gb|KJB66058.1| hypothetical protein B456_010G1258002,partial [Gossypium raimondii] Length = 514	8e-27	NA				NA
P21_TR99152_c2_g1_i1_1	TR99152|c2_g1_i1	tggaggccctcgggaactaatatgtccctaaggccactctcgtcgtaatcgatcgagagtcgttcttccgacgcccttttcctcacaggggtatccctggggcgtggaacggccaggttattccacctggcgtggctaaacatctgtttgccactggataaccaaacaggctttgcctttggtttcctacccgaacgcttagcgttcaggtgtctgaagggtctgatgcccttcagatgggccttgcggcccggacccccatcattgggcgtccaggggaggaacacacggttcctccctctctcccccaacaggcgtttggagaggggcggggatttccccttctccgccttcgccagagaccgaagtctctgacggctccttttccaaggagtcaca…	1	892	147	13	0.00499	0.00779	20.6	unknown			NA		NA				NA				NA
P21_TR99152_c2_g4_i1_1	TR99152|c2_g4_i1	ttttttttttaaaaaaaaaaatgaccgtaatcggtcaagtcgcgagtgcgcctcagggtcttaccccaaggtcaccactcgtactgagttcatagaactcaactccttccgaaaggagaaaccgtctatgacggcggaacgtccaatagagacctgaccctaaggaaaggcactagaggacaaagggggatctagagaacctcctcccggcgcaccgaagtgcttccggaagagcccacccagtaatctggtttgggctggcgccggcacattgcctggccgtgacagagcaagttgactgagtcaattgccctgtgaggctccagaggagccagttgatacgaaccaagagcgtgagagctcggttcctcctactaagtaggagtaccttcgttctaa…	1	790	141	13	0.00325	0.00528	10.5	unknown			NA		NA				NA				NA
P21_TR99152_c2_g9_i1_1	TR99152|c2_g9_i1	tggaggccctcgggaactaatatgtccctaaggccactctcgtcgtaatcgatcgagagtcgttcttccgacgcccttttcctcacaggggtatccctggggcgtggaacggccaggttattccacctggcgtggctaaacatctgtttgccactggataaccaaataggctttgcctttgg	1	182	57	6	0.0404	0.0438	5.56	unknown			NA		NA				NA				NA
P21_TR99200_c12_g3_i2_1	TR99200|c12_g3_i2	gaccccctttgtgaggaggcaccccttctcccgaagttacggggctattttgccgagttccttagagagagttgtctcgcgcccctaggtattctctacctacctacctgtgtcggtttcgggtacaggtacccttttgttgaaggtcgttcgagcttttcctgggagtatggcgtgggttacttcagcgccgtagcgcctggtactcgaacattggctcgaggcattttctctaccccttcttaccctgaaaaagcagggtcaccttacgtccttgaaccgataaccatctttcggctaacctagcctcctccgtccctcgggaccaacaaggggtagtacaggaatattcacctgttgtccatcgactacgcctttcggcctgatcttaggccctga…	20	2040	64	8	0.00528	0.00817	8.9	repeats			>gb|HQ664579.1| Ilex cornuta ribosomal protein L2 (rpl2) and ribosomal protein L23 (rpl23) genes, complete cds; tRNA-Ile (trnI-CAU) gene, complete sequence; hypothetical chloroplast RF2 (ycf2) gene, complete cds; tRNA-Leu (trnL-CAA) gene, complete sequence; NADH-plastoquinone oxidoreductase subunit 2 (ndhB) and ribosomal protein S7 (rps7) genes, complete cds; ribosomal protein S12 (rps12) gene, e…	0	>gb|HQ664579.1| Ilex cornuta ribosomal protein L2 (rpl2) and ribosomal protein L23 (rpl23) genes, complete cds; tRNA-Ile (trnI-CAU) gene, complete sequence; hypothetical chloroplast RF2 (ycf2) gene, complete cds; tRNA-Leu (trnL-CAA) gene, complete sequence; NADH-plastoquinone oxidoreductase subunit 2 (ndhB) and ribosomal protein S7 (rps7) genes, complete cds; ribosomal protein S12 (rps12) gene, e…	0	>gi|527209916|gb|EPS74525.1| hypothetical protein M569_00242, partial [Genlisea aurea]	2e-56	Copia-18_BD-I Copia Brachypodium distachyon PHAS_TR99200_c12_g3_i2z_1	2e-143	ORSgRGRR00000001	0	ATCG01180.1 | Symbols: RRN23S.2 | chloroplast-encoded 23S ribosomal RNA | chrC:131149-133958 REVERSE LENGTH=2810 TR99200|c12_g3_i2	0			miR4995	21	0	miR169ai	21	3.5
P21_TR99200_c12_g3_i2_2	TR99200|c12_g3_i2	tatcggctaagttcacgagttggagataagcggactcgaaccgctgacatccgccgcagggtaaaccaccgcctctcaggtcccccgactgattctaccatagagaccaacgatagacaataactcccccccgaacacagcttacaactttcatcgtactgtgctctccaaagagcaactcttctcaaaatctcactcaaaaggtgctgagttggaatcccattctaactaaggattcttgtggttccggaggatccagctacaggagaaccaggaacggagagctttccccccccctttccgccgactctttggtcttaagaacgccggttttaagaatgagtgattgcccttctccgacccttactgcccaacctgagagcggacagctaatgcgtt…	1914	2733	86	9	0.00987	0.0142	8.39	repeats			>gb|HQ664579.1| Ilex cornuta ribosomal protein L2 (rpl2) and ribosomal protein L23 (rpl23) genes, complete cds; tRNA-Ile (trnI-CAU) gene, complete sequence; hypothetical chloroplast RF2 (ycf2) gene, complete cds; tRNA-Leu (trnL-CAA) gene, complete sequence; NADH-plastoquinone oxidoreductase subunit 2 (ndhB) and ribosomal protein S7 (rps7) genes, complete cds; ribosomal protein S12 (rps12) gene, e…	0	>gb|HQ664579.1| Ilex cornuta ribosomal protein L2 (rpl2) and ribosomal protein L23 (rpl23) genes, complete cds; tRNA-Ile (trnI-CAU) gene, complete sequence; hypothetical chloroplast RF2 (ycf2) gene, complete cds; tRNA-Leu (trnL-CAA) gene, complete sequence; NADH-plastoquinone oxidoreductase subunit 2 (ndhB) and ribosomal protein S7 (rps7) genes, complete cds; ribosomal protein S12 (rps12) gene, e…	0	>gi|527209916|gb|EPS74525.1| hypothetical protein M569_00242, partial [Genlisea aurea]	2e-56	NA		ORSgRGRR00000011	0	ATCG01180.1 | Symbols: RRN23S.2 | chloroplast-encoded 23S ribosomal RNA | chrC:131149-133958 REVERSE LENGTH=2810 TR99200|c12_g3_i2	0
P21_TR99200_c13_g6_i2_1	TR99200|c13_g6_i2	tagatccggctctacccaaacttttctggttcaccccaacattccccacttgtccgaccgttgctgagcagtttttggatatcaaacggacctccccagaaggtaattttaatgtggccgatttcccctcttttgcaatcagtttcgctacagcacccgctgctctagctaattgtccaccctttccacgtgtgatttctatgttatgtatggccgtgcctaagggcatatcggttgaagtagattcttctttttgatcaatcaaaaccccttcccaaactgtacaagcttcttccaaagcatacggctttctggatgtagatgatatctatacagatggatcttatatatcctacaatgaagtaccacatgggtggatatataggaatccaaatctgc…	568	1396	52	6	0.0265	0.0309	7.04	protein coding gene	ribosomal protein L2		>gb|HQ664579.1| Ilex cornuta ribosomal protein L2 (rpl2) and ribosomal protein L23 (rpl23) genes, complete cds; tRNA-Ile (trnI-CAU) gene, complete sequence; hypothetical chloroplast RF2 (ycf2) gene, complete cds; tRNA-Leu (trnL-CAA) gene, complete sequence; NADH-plastoquinone oxidoreductase subunit 2 (ndhB) and ribosomal protein S7 (rps7) genes, complete cds; ribosomal protein S12 (rps12) gene, e…	0	>gb|KJ795675.1| Viburnum vernicosum voucher PW Sweeney et al. 2123 ribosomal protein L2 (rpl2) gene, partial cds; chloroplast Length=1487	0	gi|703153743|ref|XP_010110759.1| 50S ribosomal protein L2 [Morus notabilis]gi|587941453|gb|EXC28024.1| 50S ribosomal protein L2 [Morus notabilis]	9e-103	NA		PRSgOTOT000-00780Slyc	1e-09	ATCG01310.1 | Symbols: RPL2.2 | ribosomal protein L2 | chrC:152806-154312 FORWARD LENGTH=825 TR99200|c13_g6_i3	0			miR5538	22	0
P21_TR99494_c1_g1_i3_1	TR99494|c1_g1_i3	tgattccagacagccgtctgaactctctccatggaatgcgtataaagaaaactcataatttctttttgcctcttacattctcatccaatcgtccttctagatggtgaatatacccattagatgttgtcataatgttctccgcctcatggcgttcttcataaagtccctggatttgaccctccaagtatagggtcctattttcagaaacttgtagtctggccagcaattcagtgttctgatccatcaaatagtggaccattgccccaagctgaatcatcgcctcctccatttcattttgtccatcatccggtacttcattcatctcctctactgggtcctcctcaataacaggctcaaggtactctactgggtcctcctcctcaataacaggctcagggt…	433	987	10	5	3.15e-05	0.000111	8.65	unknown			NA		NA				NA				NA
P21_TR99526_c0_g5_i8_1	TR99526|c0_g5_i8	atatactattaccacggtgataaactgttgttgtcacttgaatcgtgtcgattatgggttttctatgttgggtgggatcttcaagcgtggttttgttccaagtgtcgttacttactctactctcataagggggctcctttcagaaaacaagtttctggaggcagagaaattgttcaaaaagttgttaagggaaaaagagattgaaccttctgtagttatgtacgggaccattatcaatgggctttgcaaaacaggcaacacttccatggccat	1	273	9	6	4.05e-07	3.99e-06	9.59	protein coding gene	pentatricopeptide repeat-containing protein At5g55840-like				NA		NA		gi|720071828|ref|XP_010278176.1| PREDICTED: pentatricopeptide repeat-containing protein At5g55840-like [Nelumbo nucifera]	3e-18	NA				NA
P21_TR99526_c0_g6_i1_1	TR99526|c0_g6_i1	atatactattaccacggtgataaactgttgttgtcacttgaatcgtgtcgattatgggttttctatgttgggtgggatcttcaagcgtggttttgttccgagtgttgttacctacactactctgataagggggctcctttcggaaaacaaatttctggaggcagaggaattgttcaagaagttgatatgggaaaaagagattgaatctgatgtagttatgtacgggaccatta	1	233	11	7	5.26e-08	7.89e-07	9.84	protein coding gene	putative pentatricopeptide repeat-containing protein At1g12700, mitochondrial		NA		NA		gi|747088655|ref|XP_011091927.1| PREDICTED: putative pentatricopeptide repeat-containing protein At1g12700, mitochondrial [Sesamum indicum]	7e-20	NA				NA
P21_TR99526_c0_g7_i1_1	TR99526|c0_g7_i1	gtcatcaatttcaatcaattattagctgctatggtcaaaatgaaactttactcaactgttgtctctctgtttaaagatatgtgcgctttaagcattccagttaatgaatatactattaccacggtgataaactgttgttgtcacttgaatcgtgtcgattatgggttttctatgttgggtgggatcttcaagcgtggttttgttcc	1	206	7	5	2.88e-06	1.99e-05	6.52	protein coding gene	putative pentatricopeptide repeat-containing protein At1g12700, mitochondrial isoform X2		NA		NA		gi|747087982|ref|XP_011091554.1| PREDICTED: putative pentatricopeptide repeat-containing protein At1g12700, mitochondrial isoform X2 [Sesamum indicum]	2e-17	NA				NA
P21_TR99547_c4_g1_i1_1	TR99547|c4_g1_i1	tcatgtacggaactccttatgataaagaattccgcgaggaatcaggtgcaatgaagtaattttaatttcgaagaaaatatacgtttccttctaaaaaggagcttaaattagaatttgtttcaagatctgataaaaaaaaagaagtaaagaaactttcagataatatccagaaagagttagagattaccttaatcttgccaattcctcccatgccgttttattgtcactgatctttatgatacatctctctatccattttcgaaagacaactttcaaaacaaccctgagacgaataagcatgtattc	268	573	16	7	1.58e-06	1.27e-05	12	unknown			NA		NA				NA				NA				MIR482f-5p	22	1
P21_TR99722_c4_g7_i11_1	TR99722|c4_g7_i11	aattatttaactactacccctcttattcttgtgccaacagaacactggttaactttcacttgaaccaaacgaacagacaacccctccccccaacttgcttcttgtttggttcatactcggaaaataatatacctcttgcattaaaaactacttcgattcccagtaagaacctgctgaaagtgatgaatttgaacccaattgcagatctcgtgtagataaaaagaaacaacccactaattaaatcatcacaaagtagtacataaattggttcatctaagaaaaagtacaactagtacacaggatgaaatattgggccggacaaacacaaatttacaacggacatacatctacagtgtccacacaaaatctggcgcatcacttcttggcccaaccaacgtc…	23	905	8	5	7.45e-06	3.29e-05	17.1	protein coding gene	protein AUXIN SIGNALING F-BOX 2		>ref|XM_007031922.1| Theobroma cacao Auxin signaling F-box 2 (TCM_017309) mRNA, complete cds Length=2734	8e-128	>ref|XM_006373053.1| Populus trichocarpa transport inhibitor response family protein (POPTR_0017s08860g) mRNA, complete cds Length=2404	6e-119	>gi|747101619|ref|XP_011098945.1| PREDICTED: protein AUXIN SIGNALING F-BOX 2 [Sesamum indicum]	0	NA				AT3G26810.1 | Symbols: AFB2 | auxin signaling F-box 2 | chr3:9867845-9870640 FORWARD LENGTH=2401 TR99722|c4_g7_i11	2e-37			MIR393l	21	1	miR393a-3p	21	3.5
P21_TR99722_c5_g1_i1_1	TR99722|c5_g1_i1	agagaagatgtacctgtatcggaccttggttgggccaagaagtgacgcaccagattttgtgtggacattatagatgtatatgtccattgtaaatttgtgtttctcctgcccaaaatttcatcaggtgtagtgtagtagctctattttgcttagatgaactaaactgtgtacttgactctaatgattaattagcgggctgtcctgccccttctttaaaaaaaaaaa	1	225	20	9	2.09e-08	4.25e-07	16.1	unknown			NA		NA				NA				NA
P21_TR99732_c12_g3_i3_1	TR99732|c12_g3_i3	attcctcatgaagaaaaatcgagggatgcaaagaaaagagcgcactttaaaacgcaattttctacgcatttttaatgaacttgataatgaggtgaagaaaccgtatatattgtctcatagtgaaaggctattgttgttggtttaatcaatacaccagcaagggcaactctaaggatcatcaagctgcttcaacgcatgtgtgttgtttatcacacagcagtcaagaacatatgcaagtttgtcggggggaaactattgtccgggacaagaaatatattcatgttttcaaagacggcaaatgttcttgtgaagattacccgtacaagacctacagaacgatgatcgttgaaggcagcaaaaattttcaacaaaaaaaacaaaacatgcagcaacacttgg…	1	530	75	7	0.0474	0.0483	9.19	protein coding gene	hypothetical protein POPTR_0002s16200g		NA		NA		>gi|566158316|ref|XP_002301361.2| hypothetical protein POPTR_0002s16200g [Populus trichocarpa]_x0001_gi|550345134|gb|EEE80634.2| hypothetical protein POPTR_0002s16200g [Populus trichocarpa]	6e-41	NA				NA				miR397d	20	3.5
P21_TR99751_c0_g1_i3_1	TR99751|c0_g1_i3	gtctgattatcatattctggagcaagaatttgatgggtcattgtctaggtgttgaaattgacaatttatctcatcagtgtctctgtagagttgatgttaagccttctttgttctctaaaagaaaagggtcaaagtgtttagaagtaaattcttccaaaattgatatgtattgggacctttctttggcaaaatttgggtccgggccggagccacttgaggggttttatgtaggagtggtgtgtaagggagagatggttctgctagttggagatctgaggaaagaagcattaaagaagactaatgccatcccttctctgttcaataccatgttcatttccaagagggaacacatatttgggaagagg	670	1034	4	4	3.79e-06	2.21e-05	9.23	protein coding gene	hypothetical protein		NA		NA		gi|147832638|emb|CAN68226.1| hypothetical protein VITISV_040533 [Vitis vinifera]	4e-90	NA				NA
P21_TR99765_c4_g4_i1_1	TR99765|c4_g4_i1	tgattgatttttcatttatttctttttcatattgaaaaagaaataagaatgggaggtgttaagctttttatcatcctggcgtcgagctatttttccgcaggacctcccctacagtatcgtcaccgcagtagagtttaaccaccaagttcgggatggattggtgtggttcctctacgcctaggacaccagaatatcgaaccatgaacgaagaaaggcatgagagaaaagcatattggctagtgattgtgaggccccaattcttgactggaggggacaccaaaggcctctgcccttccatcccttggatagatagagagggagggcagagcttttggttttttaagggttttttcgtgttgtcaaagagttgaacaatgaaaatagatggcgagtgcctga…	690	1343	30	4	0.0458	0.0476	7.13	repeats	repeats	overlap with P24_TR99765_c4_g4_i1z_1	>gb|HQ664619.1| Aextoxicon punctatum ribosomal protein L2 (rpl2) and ribosomal protein L23 (rpl23) genes, complete cds; tRNA-Ile (trnI-CAU) gene, complete sequence; hypothetical chloroplast RF2 (ycf2) gene, complete cds; tRNA-Leu (trnL-CAA) gene, complete sequence; NADH-plastoquinone oxidoreductase subunit 2 (ndhB) and ribosomal protein S7 (rps7) genes, complete cds; ribosomal protein S12 (rps12)…	0	>gb|HM164070.1| Pyrenaria hirta isolate 8247 inverted repeat region b, partial sequence; chloroplast Length=22864	0	>gi|674871092|emb|CDY63594.1| BnaUnng00820D [Brassica napus]_x0001_gi|674913471|emb|CDY19656.1| BnaC09g29120D [Brassica napus] gi|674938194|emb|CDX95222.1| BnaC09g16480D [Brassica napus] gi|674961879|emb|CDX71647.1| BnaC09g26880D [Brassica napus]	9e-55	NA		GRSiRGRR00500003	1e-120	ATCG00970.1 | Symbols: RRN5S | chloroplast-encoded 5S ribosomal RNA | chrC:107949-108069 FORWARD LENGTH=121 TR99765|c4_g4_i1	9e-60
P21_TR99765_c6_g5_i2_1	TR99765|c6_g5_i2	tgcataaggatactagattacctagtagaaaagatttcaaaatcatcacaaacctccctttttcttttctattgcaatttctggattattatatgatgatttttgaactttccatatatagaaaagaaatagaaagagatagactagaaacgacatctgttatgtcaatgacaccaaagggatattaaatgaatggaattgggatatggatggaatataatgaaatagagccactttgaggttccctatgaaatgaggcatggaagggggccactacgaagaagttccgggagttacgaaggaagcttcgagctcatattggtcatgggttgagaacgggaattgaactctatgagatctaatctctcgttgttcctcagtagctcagtggtagagcgg…	1	610	38	6	0.00555	0.0084	6.38	repeats	repeats		>gb|HQ664579.1| Ilex cornuta ribosomal protein L2 (rpl2) and ribosomal protein L23 (rpl23) genes, complete cds; tRNA-Ile (trnI-CAU) gene, complete sequence; hypothetical chloroplast RF2 (ycf2) gene, complete cds; tRNA-Leu (trnL-CAA) gene, complete sequence; NADH-plastoquinone oxidoreductase subunit 2 (ndhB) and ribosomal protein S7 (rps7) genes, complete cds; ribosomal protein S12 (rps12) gene, e…	0	>gb|KM035850.1| Pastinaca pimpinellifolia voucher M.G. Pimenov et al., 117 (MW) plastid, complete genome Length=149758	0	>gi|11466010|ref|NP_054552.1| hypothetical protein NitaCp078 [Nicotiana tabacum]_x0001_gi|11466023|ref|NP_054565.1| hypothetical protein NitaCp091 [Nicotiana tabacum] gi|78102593|ref|YP_358732.1| hypothetical protein NisyCp089 [Nicotiana sylvestris] gi|78102607|ref|YP_358746.1| hypothetical protein NisyCp103 [Nicotiana sylvestris] gi|81301623|ref|YP_398918.1| hypothetical protein NitoCp088 [Nicot…	1e-18	NA		SRSsRGRR00500030	1e-107	ATCG01140.1 | Symbols: TRNN.2 | tRNA-Asn | chrC:129565-129636 FORWARD LENGTH=72 TR99765|c6_g5_i2	2e-28
P21_TR99791_c3_g7_i1_1	TR99791|c3_g7_i1	agcctttcttccgcgcctgcaagccctagcttctctaagaatctctcttctcaactgaagcttctctaagattcgcgatttaggcaaagcagtaatgagcacaaattcatcagggagttcatcacgcagttgcaaatgtggagttccttcacctgtgaaggtttcatggaccaaaacaaatcccaggagacgattgatccaccgatgt	1	208	5	4	1.84e-05	6.67e-05	6.52	unknown			NA		NA				NA				NA
P21_TR99852_c5_g6_i11_1	TR99852|c5_g6_i11	agagatttaagttaatacattcgatttcttgcgtcccttgtggtttgttaggacatcgagaacttgcttttcaagaaacagtaagctgcgcatttcaggtcatttaacatattataccgttttcagggaagaaaccacaaacattccaagatttaatcggataatcataagtccatcaaagcttattttaagttgatttaactcctctaaaacgtttttccaataactcgtggtctcatcaaccaaataacggcctataatttcaagagctaatggaagccctttacaaaatggcttttccgaatgcatgccaactaaagagctccaaaaaatcatcctcgtccaattcatttaccacatatatctatctcttttgcttgctttagtaacttcacatct…	928	1686	17	5	0.000624	0.00127	18.2	unknown			NA		NA				NA				NA				MIR2118c	22	2	miR172c-5p	21	3
P21_TR99900_c9_g1_i1_1	TR99900|c9_g1_i1	tgacccatactaagcctctgaacatcttctattgggtaagcaattcacacacacgactcatggctactaaaaggcaaagaggcgagacttcgggcacatcgactaagtatgacaaaaagagatttacaagtgctagtgcgtccgacaaatattataattcactctctagtaaaacgctaattcctgagcgtggattatgtccagaggtagaagatggggagttactgcaaatgattggtggtagaagatgggcgaactttacagcccaaccagattcatcggttgttaaaattgttaaggaattctacgccaatgcaaaagatcatattggtaacatgatttgggttcgcggaaaatcagtggaagtcagtttcgggtcaataaatgcttactacggct…	610	1261	33	6	0.0026	0.00441	8.31	protein coding gene	hypothetical protein Csa_6G149380		NA		NA		>gi|700191693|gb|KGN46897.1| hypothetical protein Csa_6G149380 [Cucumis sativus]	2e-58	NA				NA

## Sheet: Table_S4
Table S4. The 21 nt phasiRNAs identified in P. notoginseng.
phasiRNA_id	Ref_id	strand	START_POSITION	END_POSITION	norm_r15(RPTM)	norm_r16(RPTM)	norm_r19(RPTM)	norm_r1(RPTM)	norm_r21(RPTM)	norm_r2-1(RPTM)	norm_r25(RPTM)	norm_r28(RPTM)	norm_r2(RPTM)	norm_r32(RPTM)	norm_r3(RPTM)	norm_r43(RPTM)	norm_r44(RPTM)	norm_r46(RPTM)	norm_r47(RPTM)	norm_r48(RPTM)	norm_r4(RPTM)	norm_r52(RPTM)	norm_r53(RPTM)	norm_r54(RPTM)	norm_r60(RPTM)	norm_r7(RPTM)	norm_r8(RPTM)	norm_r9(RPTM)	norm_total(RPTM)	Field33	r15	r16	r19	r1	r21	r2-1	r25	r28	r2	r32	r3	r43	r44	r46	r47	r48	r4	r52	r53
P21_TR100012_c0_g1_i1_1_siR1	TR100012_c0_g1_i1	+	515	535	0	0	0	0	0	1	0	0	0	0	0	0	0	11	0	0	20	0	0	4	0	1	0	0	2	t26344392	0	0	0	0	0	1	0	0	0	0	0	0	0	13	0	0	22	0	0
P21_TR100012_c0_g1_i1_1_siR2	TR100012_c0_g1_i1	-	513	533	0	0	0	0	0	0	0	0	0	0	0	0	0	4	0	0	7	0	0	3	0	1	0	0	1	t19656745	0	0	0	0	0	0	0	0	0	0	0	0	0	5	0	0	8	0	0
P21_TR100012_c0_g1_i1_1_siR3	TR100012_c0_g1_i1	-	618	638	0	0	0	0	0	6	1	1	0	0	0	0	0	3	0	0	6	0	0	2	0	0	0	0	1	t21133854	0	0	0	0	0	7	1	1	0	0	0	0	0	4	0	0	7	0	0
P21_TR100012_c0_g1_i1_1_siR4	TR100012_c0_g1_i1	-	681	701	0	0	0	0	0	133	0	2	2	0	0	0	0	71	1	0	115	0	2	57	0	4	0	3	16	t31028808	0	0	0	0	0	152	0	2	2	0	0	0	0	81	1	0	127	0	2
P21_TR100012_c0_g1_i1_1_siR5	TR100012_c0_g1_i1	+	809	829	0	0	0	0	0	0	0	0	0	0	0	0	0	5	0	0	8	0	0	4	0	0	0	0	1	t18263813	0	0	0	0	0	0	0	0	0	0	0	0	0	6	0	0	9	0	0
P21_TR100012_c0_g1_i1_1_siR6	TR100012_c0_g1_i1	+	830	850	0	1	0	0	0	16	0	0	0	0	0	0	0	1	0	0	5	0	0	0	0	0	0	0	1	t18323650	0	1	0	0	0	18	0	0	0	0	0	0	0	1	0	0	5	0	0
P21_TR100012_c0_g1_i1_1_siR7	TR100012_c0_g1_i1	-	828	848	0	0	0	0	0	8	1	0	0	0	0	0	0	3	0	0	5	0	0	2	0	0	0	0	1	t45175479	0	0	0	0	0	9	1	0	0	0	0	0	0	3	0	0	5	0	0
P21_TR100012_c0_g1_i1_1_siR8	TR100012_c0_g1_i1	+	851	871	0	0	0	0	0	0	0	0	0	0	0	0	0	3	0	0	14	0	0	4	0	0	0	0	1	t19290626	0	0	0	0	0	0	0	0	0	0	0	0	0	4	0	0	15	0	0
P21_TR100012_c0_g1_i1_1_siR9	TR100012_c0_g1_i1	-	849	869	0	0	0	0	0	0	0	0	0	0	0	0	0	3	0	0	15	0	1	4	0	2	0	0	1	t15589775	0	0	0	0	0	0	0	0	0	0	0	0	0	3	0	0	17	0	1
P21_TR100012_c0_g1_i1_1_siR10	TR100012_c0_g1_i1	+	872	892	0	0	0	0	0	11	0	0	0	0	0	0	0	1	0	0	5	0	0	0	0	0	0	0	1	t49859021	0	0	0	0	0	13	0	0	0	0	0	0	0	1	0	0	5	0	0
P21_TR100012_c0_g1_i1_1_siR11	TR100012_c0_g1_i1	-	912	932	0	0	0	0	0	246	3	5	0	0	0	0	0	27	0	0	50	0	0	22	0	0	1	2	15	t24316415	0	0	0	0	0	280	4	5	0	0	0	0	0	31	0	0	55	0	0
P21_TR100012_c0_g1_i1_1_siR12	TR100012_c0_g1_i1	-	954	974	0	0	0	0	0	0	0	3	0	0	0	0	0	8	0	0	15	0	0	1	0	0	0	0	1	t42308574	0	0	0	0	0	0	0	3	0	0	0	0	0	9	0	0	17	0	0
P21_TR100012_c0_g1_i1_1_siR13	TR100012_c0_g1_i1	+	998	1018	0	0	0	0	0	26	0	0	0	0	0	1	0	7	0	0	9	0	1	4	0	0	0	0	2	t26422981	0	0	0	0	0	30	0	0	0	0	0	1	0	8	0	0	10	0	1
P21_TR100012_c0_g1_i1_1_siR14	TR100012_c0_g1_i1	-	996	1016	3	0	0	0	0	1663	15	8	1	0	2	3	0	277	2	2	425	0	7	141	0	25	0	16	109	t7706142	3	0	0	0	0	1896	17	8	1	0	2	3	0	317	2	2	468	0	8
P21_TR100012_c0_g1_i1_1_siR15	TR100012_c0_g1_i1	-	1017	1037	0	0	0	0	0	143	3	5	1	0	0	0	0	27	0	0	53	0	0	16	0	1	0	1	10	t8861251	0	0	0	0	0	163	3	5	1	0	0	0	0	31	0	0	58	0	0
P21_TR100012_c0_g1_i1_1_siR16	TR100012_c0_g1_i1	-	1059	1079	0	0	0	0	0	49	1	3	0	0	0	0	0	3	0	0	15	0	0	4	0	0	0	0	3	t38041326	0	0	0	0	0	56	1	3	0	0	0	0	0	4	0	0	16	0	0
P21_TR100012_c0_g1_i1_1_siR17	TR100012_c0_g1_i1	+	1145	1165	0	0	0	0	0	25	0	0	0	0	0	0	0	4	0	0	5	0	0	3	0	0	0	0	2	t25752746	0	0	0	0	0	28	0	0	0	0	0	0	0	5	0	0	6	0	0
P21_TR100012_c0_g1_i1_1_siR18	TR100012_c0_g1_i1	-	1185	1205	0	0	0	0	0	38	0	0	0	0	0	0	0	16	0	0	20	0	0	2	0	0	0	0	3	t15606091	0	0	0	0	0	43	0	0	0	0	0	0	0	18	0	0	22	0	0
P21_TR100012_c0_g1_i1_1_siR19	TR100012_c0_g1_i1	+	1229	1249	0	0	0	0	0	100	1	0	0	0	0	1	0	28	0	1	22	0	0	11	0	0	0	0	7	t28245481	0	0	0	0	0	114	1	0	0	0	0	1	0	32	0	1	24	0	0
P21_TR100012_c0_g1_i1_2_siR1	TR100012_c0_g1_i1	+	1135	1155	0	0	0	0	0	1	0	0	0	1	0	0	0	38	0	0	68	0	1	22	0	0	0	1	5	t37996401	0	0	0	0	0	1	0	0	0	1	0	0	0	43	0	0	75	0	1
P21_TR100012_c0_g1_i1_2_siR2	TR100012_c0_g1_i1	+	1282	1302	0	0	0	0	0	4	0	2	0	0	0	0	0	3	0	0	7	0	0	1	0	0	1	0	1	t35971526	0	0	0	0	0	4	0	2	0	0	0	0	0	3	0	0	8	0	0
P21_TR100012_c0_g1_i1_2_siR3	TR100012_c0_g1_i1	-	1322	1342	0	2	0	1	0	508	4	32	0	0	2	4	0	163	3	3	529	1	4	71	0	2	2	1	55	t43827676	0	2	0	1	0	579	5	32	0	0	2	5	0	187	3	3	583	1	5
P21_TR100012_c0_g1_i1_2_siR4	TR100012_c0_g1_i1	-	1406	1426	0	0	0	0	0	6	0	0	0	0	0	0	0	5	0	0	4	0	1	2	0	0	0	0	1	t43410645	0	0	0	0	0	7	0	0	0	0	0	0	0	6	0	0	4	0	1
P21_TR100012_c0_g1_i1_2_siR5	TR100012_c0_g1_i1	+	1450	1470	0	0	0	0	0	8	0	0	0	0	0	0	0	3	0	0	3	0	0	0	0	0	0	0	1	t7025313	0	0	0	0	0	9	0	0	0	0	0	0	0	4	0	0	3	0	0
P21_TR100012_c0_g1_i1_2_siR6	TR100012_c0_g1_i1	-	1448	1468	0	0	0	0	0	61	0	0	0	0	0	0	0	44	0	0	89	0	1	20	0	4	0	2	9	t5980265	0	0	0	0	0	70	0	0	0	0	0	0	0	50	0	0	98	0	1
P21_TR100012_c0_g1_i1_2_siR7	TR100012_c0_g1_i1	+	1513	1533	0	0	0	0	0	0	0	0	0	0	0	0	0	3	0	0	13	0	0	2	0	0	0	0	1	t39377674	0	0	0	0	0	0	0	0	0	0	0	0	0	3	0	0	14	0	0
P21_TR100012_c0_g1_i1_2_siR8	TR100012_c0_g1_i1	-	1553	1573	1	0	0	1	0	138	2	5	0	1	0	1	0	49	0	2	161	0	0	14	0	6	0	2	16	t10855269	1	0	0	1	0	157	2	5	0	1	0	1	0	56	0	2	177	0	0
P21_TR100012_c0_g1_i1_2_siR9	TR100012_c0_g1_i1	-	1637	1657	0	0	0	0	0	14	0	0	0	0	0	0	0	4	0	0	8	0	0	0	0	1	0	0	1	t31868558	0	0	0	0	0	16	0	0	0	0	0	0	0	5	0	0	9	0	0
P21_TR100012_c0_g1_i1_2_siR10	TR100012_c0_g1_i1	+	1681	1701	0	0	0	0	0	5	0	0	0	0	0	0	0	2	0	0	5	0	0	1	0	0	0	0	1	t27865425	0	0	0	0	0	6	0	0	0	0	0	0	0	2	0	0	5	0	0
P21_TR100086_c1_g1_i1_1_siR1	TR100086_c1_g1_i1	-	31	51	0	0	0	28	0	10	0	0	0	0	0	0	0	0	0	0	0	0	0	0	0	0	0	0	2	t20306520	0	0	0	128	0	46	0	0	0	0	0	0	0	0	0	0	0	0	0
P21_TR100086_c1_g1_i1_1_siR2	TR100086_c1_g1_i1	-	52	72	0	0	0	35	0	9	0	0	0	0	0	0	0	0	0	0	0	0	0	0	0	0	0	0	2	t48789012	0	0	0	160	0	40	0	1	0	0	0	0	0	0	0	0	0	0	0
P21_TR100086_c1_g1_i1_1_siR3	TR100086_c1_g1_i1	+	117	137	0	0	0	46	0	11	0	0	0	0	0	0	0	0	0	0	0	0	0	0	0	0	0	0	2	t41783938	0	0	0	52	0	13	0	0	0	0	0	0	0	0	0	0	0	0	0
P21_TR100086_c1_g1_i1_1_siR4	TR100086_c1_g1_i1	+	138	158	0	0	0	53	0	17	0	0	0	0	0	0	0	0	0	0	0	0	0	0	0	0	0	0	3	t49152248	0	0	0	241	0	76	0	0	0	0	0	0	0	0	0	0	0	0	0
P21_TR100086_c1_g1_i1_1_siR5	TR100086_c1_g1_i1	+	159	179	0	0	0	27	0	7	0	0	0	0	0	0	0	0	0	0	0	0	0	0	0	0	0	0	1	t39954403	0	0	0	182	0	49	0	0	0	0	0	0	0	0	0	0	0	0	0
P21_TR100086_c1_g1_i1_1_siR6	TR100086_c1_g1_i1	+	180	200	0	0	0	25	0	7	0	0	0	0	0	0	0	0	0	0	0	0	0	0	0	0	0	0	1	t38083660	0	0	0	56	0	17	0	0	0	0	0	0	0	0	0	0	0	0	0
P21_TR100086_c1_g1_i1_1_siR7	TR100086_c1_g1_i1	+	201	221	0	0	0	15	0	3	0	0	0	0	0	0	0	0	0	0	0	0	0	0	0	0	0	0	1	t17606287	0	0	0	134	0	25	0	0	0	0	0	0	0	0	0	0	0	1	0
P21_TR100086_c1_g7_i1_1_siR1	TR100086_c1_g7_i1	-	17	37	0	0	0	13	0	0	0	0	1	0	0	0	0	0	0	0	0	0	0	0	0	0	0	0	1	t8520801	0	0	0	15	0	0	0	0	1	0	0	0	0	0	0	0	0	0	0
P21_TR100086_c1_g7_i1_1_siR2	TR100086_c1_g7_i1	+	40	60	0	0	0	27	0	7	0	0	0	0	0	0	0	0	0	0	0	0	0	0	0	0	0	0	1	t39954403	0	0	0	182	0	49	0	0	0	0	0	0	0	0	0	0	0	0	0
P21_TR100086_c1_g7_i1_1_siR3	TR100086_c1_g7_i1	+	61	81	0	0	0	19	0	6	0	0	0	0	0	0	0	0	0	0	0	0	0	0	0	0	0	0	1	t38083937	0	0	0	63	0	20	0	0	0	0	0	0	0	0	0	0	0	0	0
P21_TR100086_c1_g7_i1_1_siR4	TR100086_c1_g7_i1	+	82	102	0	0	0	15	0	3	0	0	0	0	0	0	0	0	0	0	0	0	0	0	0	0	0	0	1	t17606287	0	0	0	134	0	25	0	0	0	0	0	0	0	0	0	0	0	1	0
P21_TR100086_c1_g9_i3_1_siR1	TR100086_c1_g9_i3	-	27	47	0	0	0	28	0	10	0	0	0	0	0	0	0	0	0	0	0	0	0	0	0	0	0	0	2	t20306520	0	0	0	128	0	46	0	0	0	0	0	0	0	0	0	0	0	0	0
P21_TR100086_c1_g9_i3_1_siR2	TR100086_c1_g9_i3	-	48	68	0	0	0	35	0	9	0	0	0	0	0	0	0	0	0	0	0	0	0	0	0	0	0	0	2	t48789012	0	0	0	160	0	40	0	1	0	0	0	0	0	0	0	0	0	0	0
P21_TR100086_c1_g9_i3_1_siR3	TR100086_c1_g9_i3	+	134	154	0	0	0	53	0	17	0	0	0	0	0	0	0	0	0	0	0	0	0	0	0	0	0	0	3	t49152248	0	0	0	241	0	76	0	0	0	0	0	0	0	0	0	0	0	0	0
P21_TR100086_c1_g9_i3_1_siR4	TR100086_c1_g9_i3	+	155	175	0	0	0	27	0	7	0	0	0	0	0	0	0	0	0	0	0	0	0	0	0	0	0	0	1	t39954403	0	0	0	182	0	49	0	0	0	0	0	0	0	0	0	0	0	0	0
P21_TR100086_c1_g9_i3_1_siR5	TR100086_c1_g9_i3	+	176	196	0	0	0	19	0	6	0	0	0	0	0	0	0	0	0	0	0	0	0	0	0	0	0	0	1	t38083937	0	0	0	63	0	20	0	0	0	0	0	0	0	0	0	0	0	0	0
P21_TR100086_c1_g9_i3_1_siR6	TR100086_c1_g9_i3	+	197	217	0	0	0	15	0	3	0	0	0	0	0	0	0	0	0	0	0	0	0	0	0	0	0	0	1	t17606287	0	0	0	134	0	25	0	0	0	0	0	0	0	0	0	0	0	1	0
P21_TR100219_c4_g2_i2_1_siR1	TR100219_c4_g2_i2	+	177	197	2	0	4	0	2	1	2	1	3	2	1	1	2	0	2	1	1	1	0	0	4	4	0	2	1	t45150835	2	0	5	0	2	1	2	1	3	2	1	1	2	0	2	1	1	1	0
P21_TR100219_c4_g2_i2_1_siR2	TR100219_c4_g2_i2	-	238	258	4	1	12	4	11	3	3	7	7	2	2	6	6	8	4	2	5	7	2	0	16	20	4	4	6	t5247779	5	1	14	5	12	3	3	7	8	2	2	7	7	9	4	2	6	8	2
P21_TR100219_c4_g2_i2_1_siR3	TR100219_c4_g2_i2	-	259	279	3	2	0	0	2	1	0	2	0	1	0	1	1	0	0	1	0	0	1	0	0	1	1	1	1	t22326673	3	2	0	0	2	1	0	2	0	1	0	1	1	0	0	1	0	0	1
P21_TR100219_c4_g2_i2_1_siR4	TR100219_c4_g2_i2	-	280	300	2	2	2	0	4	0	0	1	5	1	0	0	4	2	1	2	1	2	1	0	5	0	1	2	2	t24621642	2	2	2	0	5	0	0	1	5	1	0	0	5	2	1	2	1	2	1
P21_TR100219_c4_g2_i2_1_siR5	TR100219_c4_g2_i2	+	303	323	25	4	42	2	28	3	4	8	19	16	8	10	26	3	11	7	12	11	10	4	36	25	4	9	14	t41909276	29	4	48	2	32	3	5	8	20	18	9	11	29	3	12	8	13	13	12
P21_TR100219_c4_g2_i2_1_siR6	TR100219_c4_g2_i2	-	406	426	3	1	2	0	2	2	0	0	3	1	0	2	3	2	1	0	0	2	1	0	6	4	0	0	1	t43090362	3	1	2	0	2	2	0	0	3	1	0	2	3	2	1	0	0	2	1
P21_TR100219_c4_g2_i2_1_siR7	TR100219_c4_g2_i2	+	429	449	1	3	2	0	4	1	0	0	7	4	0	2	4	0	2	2	1	3	2	1	3	2	0	2	2	t9366644	1	3	2	0	4	1	0	0	8	4	0	2	5	0	2	2	1	4	2
P21_TR100219_c4_g2_i2_1_siR8	TR100219_c4_g2_i2	+	471	491	56	30	56	10	54	18	10	32	56	43	22	19	23	31	23	36	31	15	28	22	98	101	11	56	37	t2206929	64	34	64	11	61	21	11	32	60	48	24	22	26	35	25	41	34	17	32
P21_TR100219_c4_g2_i2_1_siR9	TR100219_c4_g2_i2	-	469	489	1	1	3	0	3	1	0	1	1	3	0	1	0	2	0	2	0	1	1	0	1	1	0	2	1	t21972796	1	1	3	0	3	1	0	1	1	3	0	1	0	2	0	2	0	1	1
P21_TR100219_c4_g2_i2_1_siR10	TR100219_c4_g2_i2	-	658	678	1	1	3	0	0	0	1	0	1	4	4	1	2	0	0	3	0	1	2	0	5	3	0	1	1	t20447887	1	1	4	0	0	0	1	0	1	4	4	1	2	0	0	3	0	1	2
P21_TR100301_c0_g1_i1_1_siR1	TR100301_c0_g1_i1	+	455	475	0	0	0	0	1	0	0	0	0	5	0	0	0	0	0	0	0	0	5	0	1	0	0	1	1	t35492533	0	0	0	0	1	0	0	0	0	6	0	0	0	0	0	0	0	0	6
P21_TR100301_c0_g1_i1_1_siR2	TR100301_c0_g1_i1	+	476	496	0	19	0	19	22	11	0	2	8	9	4	0	10	2	10	2	5	0	5	0	12	0	7	12	7	t8071208	0	22	0	22	25	13	0	2	9	10	4	0	11	2	11	2	6	0	6
P21_TR100301_c0_g1_i1_1_siR3	TR100301_c0_g1_i1	+	497	517	5	10	4	34	11	22	15	5	4	9	5	1	9	8	5	6	4	2	15	5	9	7	10	10	9	t30486825	6	11	5	39	12	25	17	5	4	10	5	1	10	9	5	7	4	2	17
P21_TR100301_c0_g1_i1_1_siR4	TR100301_c0_g1_i1	+	518	538	9	2	14	3	2	14	42	4	6	2	5	12	0	9	6	10	10	8	1	4	2	13	18	9	8	t20954874	10	2	16	3	2	16	48	4	6	2	5	14	0	10	7	11	11	9	1
P21_TR100511_c6_g1_i1_1_siR1	TR100511_c6_g1_i1	+	390	410	1	1	0	0	1	0	0	0	1	0	0	0	0	1	0	1	2	0	1	0	0	1	0	0	1	t50557521	2	2	0	1	2	1	0	0	2	1	0	1	1	2	1	3	4	0	3
P21_TR100511_c6_g1_i1_1_siR2	TR100511_c6_g1_i1	+	411	431	1	0	0	2	0	0	3	1	1	0	0	0	0	0	0	0	1	0	1	0	1	0	1	0	1	t31134507	2	0	1	5	1	1	6	2	2	0	0	1	0	0	0	1	2	0	2
P21_TR100511_c6_g1_i1_1_siR3	TR100511_c6_g1_i1	-	430	450	5	4	2	4	10	2	2	2	4	5	1	6	1	5	5	3	6	1	4	0	5	4	5	2	4	t38581293	12	9	5	8	22	5	5	5	8	11	3	14	3	11	12	7	14	3	9
P21_TR100511_c6_g1_i1_1_siR4	TR100511_c6_g1_i1	-	451	471	2	0	0	3	1	0	3	0	1	1	1	2	1	2	2	3	1	1	1	0	2	1	0	1	1	t44830605	5	0	0	6	3	0	6	0	2	3	2	4	2	5	5	6	2	3	3
P21_TR100511_c6_g1_i1_1_siR5	TR100511_c6_g1_i1	+	558	578	61	23	10	15	54	9	13	11	28	7	6	20	6	21	11	33	34	11	29	4	4	24	36	15	20	t8725426	69	26	12	17	61	10	15	11	30	8	7	23	7	24	12	38	37	13	33
P21_TR100511_c6_g1_i1_1_siR6	TR100511_c6_g1_i1	-	577	597	0	0	0	1	1	0	2	0	0	1	0	1	1	0	2	0	0	0	0	0	2	2	1	0	1	t36120629	0	0	0	1	1	0	2	0	0	1	0	1	1	0	2	0	0	0	0
P21_TR100669_c5_g7_i1_1_siR1	TR100669_c5_g7_i1	-	117	137	3	1	1	0	2	0	0	1	1	1	0	2	0	0	0	1	0	1	0	0	2	3	1	1	1	t31236121	3	1	1	0	2	0	0	1	1	1	0	2	0	0	0	1	0	1	0
P21_TR100669_c5_g7_i1_1_siR2	TR100669_c5_g7_i1	-	180	200	10	5	4	3	4	1	3	8	11	7	4	3	5	3	1	4	5	3	1	3	12	10	2	7	5	t5351368	11	6	5	3	4	1	4	8	12	8	4	4	6	4	1	5	5	3	1
P21_TR100669_c5_g7_i1_1_siR3	TR100669_c5_g7_i1	-	222	242	1	0	0	0	1	0	0	1	1	0	0	0	0	1	1	0	1	1	0	1	2	2	0	1	1	t4723042	1	0	0	0	1	0	0	1	1	0	0	0	0	1	1	0	1	1	0
P21_TR100669_c5_g7_i1_1_siR4	TR100669_c5_g7_i1	-	243	263	2	0	1	0	1	0	1	1	0	1	0	0	0	1	3	0	0	0	0	0	3	0	0	0	1	t8078843	2	0	1	0	1	0	1	1	0	1	0	0	0	1	3	0	0	0	0
P21_TR100669_c5_g7_i1_1_siR5	TR100669_c5_g7_i1	+	350	370	3	0	1	0	2	1	1	1	2	0	0	1	0	1	2	3	1	1	1	1	0	3	0	2	1	t29322453	3	0	1	0	2	1	1	1	2	0	0	1	0	1	2	3	1	1	1
P21_TR100669_c5_g7_i1_1_siR6	TR100669_c5_g7_i1	+	371	391	2	0	2	2	0	0	0	1	1	1	1	1	3	0	0	0	0	1	3	0	0	0	0	2	1	t4937543	2	0	2	2	0	0	0	1	1	1	1	1	3	0	0	0	0	1	3
P21_TR100669_c5_g7_i1_1_siR7	TR100669_c5_g7_i1	-	369	389	0	0	3	1	2	0	0	1	2	2	2	3	2	0	1	1	0	0	0	1	2	0	1	4	1	t16033704	0	0	4	1	2	0	0	1	2	2	2	3	2	0	1	1	0	0	0
P21_TR100669_c5_g7_i1_1_siR8	TR100669_c5_g7_i1	+	413	433	3	2	3	0	1	0	0	0	0	2	0	0	0	1	2	1	0	0	3	1	3	0	0	1	1	t47325502	3	2	3	0	1	0	0	0	0	2	0	0	0	1	2	1	0	0	3
P21_TR100669_c5_g7_i1_1_siR9	TR100669_c5_g7_i1	-	474	494	91	46	93	11	90	25	28	58	78	47	30	48	45	58	36	50	51	68	49	27	129	107	31	65	57	t7568034	104	52	107	13	103	28	32	59	84	53	33	55	51	66	40	57	56	78	56
P21_TR100669_c5_g7_i1_1_siR10	TR100669_c5_g7_i1	-	495	515	1	1	2	0	0	2	0	0	2	1	2	1	1	1	1	0	3	0	0	0	1	1	0	1	1	t40684254	1	1	2	0	0	2	0	0	2	1	2	1	1	1	1	0	3	0	0
P21_TR100669_c5_g7_i1_1_siR11	TR100669_c5_g7_i1	-	537	557	12	5	8	1	9	1	3	7	5	5	4	7	7	6	4	7	3	9	9	2	14	11	4	6	6	t5940744	28	12	19	3	21	3	7	14	11	11	9	15	16	14	9	15	6	21	20
P21_TR100781_c7_g2_i3_1_siR1	TR100781_c7_g2_i3	+	234	254	0	0	0	117	0	45	0	0	0	0	0	0	0	0	0	0	0	0	0	0	0	0	0	0	7	t47273482	0	0	0	265	0	102	0	0	0	0	0	0	0	0	0	0	0	0	0
P21_TR100781_c7_g2_i3_1_siR2	TR100781_c7_g2_i3	+	255	275	0	0	0	144	0	47	0	0	0	0	0	0	0	0	0	0	0	0	0	0	0	0	0	0	8	t5699718	1	0	0	326	0	108	0	0	0	0	0	0	0	0	0	0	0	0	0
P21_TR100781_c7_g2_i3_1_siR3	TR100781_c7_g2_i3	-	253	273	0	0	0	2271	1	1070	0	0	0	0	0	0	0	0	0	0	0	1	0	0	0	0	0	0	141	t2611767	0	0	0	10296	3	4881	0	1	1	1	0	0	0	0	0	0	2	3	0
P21_TR100781_c7_g2_i3_1_siR4	TR100781_c7_g2_i3	-	274	294	0	0	0	32	0	11	0	0	0	0	0	0	0	0	0	0	0	0	0	0	0	0	0	0	2	t45684723	0	0	0	72	0	24	0	0	0	0	0	0	0	0	0	0	0	0	0
P21_TR100781_c7_g2_i3_1_siR5	TR100781_c7_g2_i3	+	297	317	0	0	0	144	0	28	0	0	0	0	0	0	0	0	0	0	0	0	0	0	0	0	0	0	7	t35312048	0	0	0	326	0	64	0	0	0	0	0	0	0	0	0	0	0	0	0
P21_TR100781_c7_g2_i3_1_siR6	TR100781_c7_g2_i3	+	318	338	0	0	0	32	0	16	0	0	0	0	0	0	0	0	0	0	0	0	0	0	0	0	0	0	2	t30939380	0	0	0	109	0	56	0	0	0	0	0	0	0	0	0	0	0	0	0
P21_TR100781_c7_g2_i3_1_siR7	TR100781_c7_g2_i3	-	316	336	0	0	0	1344	6	726	0	0	0	0	0	0	0	0	0	0	0	1	0	0	0	0	0	0	87	t25657344	1	1	0	4569	19	2483	0	1	0	1	0	0	0	0	0	0	1	3	0
P21_TR100781_c7_g2_i3_1_siR8	TR100781_c7_g2_i3	+	360	380	0	0	0	11	0	2	0	0	0	0	0	0	0	0	0	0	0	0	0	0	0	0	0	0	1	t14187556	0	0	0	24	0	4	0	0	0	0	0	0	0	0	0	0	0	0	0
P21_TR100781_c7_g2_i3_1_siR9	TR100781_c7_g2_i3	+	381	401	0	0	0	27	0	3	0	0	0	0	0	0	0	0	0	0	0	0	0	0	0	0	0	0	1	t17749303	0	0	0	121	0	13	0	0	0	0	0	0	0	0	0	0	0	0	0
P21_TR100781_c7_g2_i3_1_siR10	TR100781_c7_g2_i3	-	379	399	0	0	0	68	0	34	0	0	0	0	0	0	0	0	0	0	0	0	0	0	0	0	0	0	4	t29127604	0	0	0	307	1	157	0	0	1	0	0	0	0	0	0	0	0	0	0
P21_TR100809_c0_g1_i1_1_siR1	TR100809_c0_g1_i1	-	449	469	0	0	0	0	0	0	0	0	0	0	0	0	0	3	0	0	18	0	0	0	0	0	0	0	1	t47229583	0	0	0	0	0	0	0	0	0	0	0	0	0	3	0	0	20	0	0
P21_TR100809_c0_g1_i1_1_siR2	TR100809_c0_g1_i1	+	472	492	0	0	0	0	0	0	3	1	0	0	0	0	0	5	0	0	15	0	0	0	0	0	0	0	1	t6241841	0	0	0	0	0	0	4	1	0	0	0	0	0	6	0	0	17	0	0
P21_TR100809_c0_g1_i1_1_siR3	TR100809_c0_g1_i1	-	491	511	0	0	0	0	0	4	1	0	0	0	0	0	0	5	0	0	21	0	0	0	0	3	0	0	1	t30019539	0	0	0	0	0	4	1	0	0	0	0	0	0	6	0	0	23	0	0
P21_TR100809_c0_g1_i1_1_siR4	TR100809_c0_g1_i1	-	512	532	1	0	0	0	0	1	32	29	2	4	3	1	0	142	0	3	548	0	0	23	0	48	1	2	34	t8915995	1	0	0	0	0	1	37	29	2	4	3	1	0	163	0	3	604	0	0
P21_TR100809_c0_g1_i1_1_siR5	TR100809_c0_g1_i1	+	598	618	0	2	0	1	0	63	0	6	0	0	1	0	1	45	2	0	192	0	0	0	0	5	0	0	13	t49711802	0	2	0	1	0	72	0	6	0	0	1	0	1	51	2	0	211	0	0
P21_TR100809_c0_g1_i1_1_siR6	TR100809_c0_g1_i1	+	619	639	0	4	0	2	0	184	65	36	1	1	0	1	0	105	5	2	586	0	0	12	1	11	0	0	42	t47770434	0	5	0	2	0	210	75	37	1	1	0	1	0	120	5	2	645	0	0
P21_TR100809_c0_g1_i1_1_siR7	TR100809_c0_g1_i1	-	638	658	0	0	0	1	0	13	0	2	0	2	0	0	0	19	0	0	62	0	0	0	0	0	0	0	4	t10500753	0	0	0	1	0	15	0	2	0	2	0	0	0	22	0	0	68	0	0
P21_TR100809_c0_g1_i1_1_siR8	TR100809_c0_g1_i1	-	659	679	0	0	0	0	0	0	3	0	0	1	0	0	0	13	0	0	52	0	0	0	0	3	0	0	3	t6484860	0	0	0	0	0	0	3	0	0	1	0	0	0	15	0	0	57	0	0
P21_TR100809_c0_g1_i1_1_siR9	TR100809_c0_g1_i1	+	745	765	0	0	0	0	0	14	3	4	0	0	0	0	0	19	0	0	0	0	0	0	0	0	0	0	2	t20510987	0	0	0	0	0	16	3	4	0	0	0	0	0	22	0	0	0	0	0
P21_TR100809_c0_g1_i1_1_siR10	TR100809_c0_g1_i1	+	787	807	0	0	0	0	0	2	0	0	0	0	0	0	0	3	0	0	8	0	0	0	0	0	0	0	1	t42770470	0	0	0	0	0	2	0	0	0	0	0	0	0	4	0	0	9	0	0
P21_TR100809_c0_g1_i1_1_siR11	TR100809_c0_g1_i1	-	869	889	0	0	0	0	0	4	1	1	0	0	0	0	0	8	0	0	9	0	0	0	0	2	0	1	1	t31582300	0	0	0	0	0	4	1	1	0	0	0	0	0	9	0	0	10	0	0
P21_TR101029_c6_g2_i1_1_siR1	TR101029_c6_g2_i1	-	2852	2872	0	0	1	0	0	0	0	0	0	2	0	0	0	2	0	1	1	0	0	1	3	3	0	1	1	t33338944	0	0	1	0	0	0	0	0	0	2	0	0	0	2	0	1	1	0	0
P21_TR101029_c6_g2_i1_1_siR2	TR101029_c6_g2_i1	-	2978	2998	10	4	5	4	5	0	1	0	10	10	2	5	4	4	4	8	6	4	2	4	17	11	3	4	5	t26081759	11	5	6	5	6	0	1	0	11	11	2	6	5	5	4	9	7	5	2
P21_TR101029_c6_g2_i1_1_siR3	TR101029_c6_g2_i1	+	3064	3084	18	5	23	3	29	7	2	12	27	16	13	15	18	14	5	10	5	10	8	2	28	21	6	19	13	t21182705	21	6	26	3	33	8	2	12	29	18	14	17	20	16	6	11	6	11	9
P21_TR101029_c6_g2_i1_1_siR4	TR101029_c6_g2_i1	-	3167	3187	0	0	3	0	5	2	0	1	1	0	0	0	0	1	1	0	0	1	0	0	3	1	1	1	1	t24083782	0	0	4	0	6	2	0	1	1	0	0	0	0	1	1	0	0	1	0
P21_TR101029_c6_g2_i1_1_siR5	TR101029_c6_g2_i1	+	3190	3210	7	2	5	1	4	0	0	1	4	2	3	3	4	1	1	2	0	3	5	4	10	10	4	1	3	t31017840	8	2	6	1	5	0	0	1	4	2	3	3	4	1	1	2	0	4	6
P21_TR101029_c6_g2_i1_1_siR6	TR101029_c6_g2_i1	-	3209	3229	1	0	0	3	3	0	0	2	1	1	1	2	4	3	1	1	1	1	1	0	2	0	2	2	1	t18526284	1	0	0	3	3	0	0	2	1	1	1	2	4	4	1	1	1	1	1
P21_TR101029_c6_g2_i1_1_siR7	TR101029_c6_g2_i1	+	3253	3273	4	3	2	1	6	2	2	6	4	3	5	2	5	2	2	1	1	3	3	4	5	8	3	4	3	t1271160	4	3	2	1	7	2	2	6	4	3	5	2	6	2	2	1	1	3	4
P21_TR101029_c6_g2_i1_1_siR8	TR101029_c6_g2_i1	-	3272	3292	3	0	3	2	4	1	0	3	4	3	0	3	3	2	1	1	3	2	3	0	6	4	2	3	2	t43625825	3	0	4	2	4	1	0	3	4	3	0	4	3	2	1	1	3	2	4
P21_TR101029_c6_g2_i1_1_siR9	TR101029_c6_g2_i1	-	3377	3397	4	2	4	0	2	0	3	3	9	4	4	0	1	3	3	1	0	1	3	3	6	4	1	0	2	t16891124	4	2	5	0	2	0	3	3	10	4	4	0	1	3	3	1	0	1	4
P21_TR101029_c6_g2_i1_1_siR10	TR101029_c6_g2_i1	+	3505	3525	3	1	3	0	2	0	0	1	2	3	0	3	0	2	2	2	0	1	0	0	0	1	1	1	1	t50365286	3	1	4	0	2	0	0	1	2	3	0	3	0	2	2	2	0	1	0
P21_TR101029_c6_g2_i1_1_siR11	TR101029_c6_g2_i1	+	3526	3546	3	0	1	1	1	0	1	1	2	3	3	3	1	3	1	0	0	2	2	0	3	4	0	0	1	t4705390	3	0	1	1	1	0	1	1	2	3	3	4	1	3	1	0	0	2	2
P21_TR101029_c6_g2_i1_1_siR12	TR101029_c6_g2_i1	-	3524	3544	0	1	2	0	1	0	0	0	1	1	0	0	0	2	1	1	0	0	1	0	4	2	0	1	1	t14962097	0	1	2	0	1	0	0	0	1	1	0	0	0	2	1	1	0	0	1
P21_TR101029_c6_g2_i1_1_siR13	TR101029_c6_g2_i1	+	3547	3567	7	2	16	0	10	2	3	6	6	4	3	3	11	2	5	3	5	3	6	2	24	8	4	3	6	t47135363	8	2	18	0	11	2	4	6	6	5	3	3	13	2	5	3	6	4	7
P21_TR101029_c6_g2_i1_1_siR14	TR101029_c6_g2_i1	+	3568	3588	32	8	27	5	21	6	1	20	25	11	6	12	25	17	9	17	8	16	16	6	35	29	11	23	16	t2386603	36	9	31	6	24	7	1	20	27	12	7	14	28	19	10	19	9	18	18
P21_TR101029_c6_g2_i1_1_siR15	TR101029_c6_g2_i1	+	3610	3630	1	0	3	0	3	1	0	2	0	0	1	2	0	3	1	1	2	0	1	0	3	3	1	1	1	t49281679	1	0	3	0	3	1	0	2	0	0	1	2	0	3	1	1	2	0	1
P21_TR101029_c6_g2_i1_1_siR16	TR101029_c6_g2_i1	-	3650	3670	2	1	0	0	4	0	2	0	1	1	3	1	0	1	2	2	0	3	1	2	3	2	3	0	1	t12306941	2	1	0	0	4	0	2	0	1	1	3	1	0	1	2	2	0	3	1
P21_TR101029_c6_g2_i1_1_siR17	TR101029_c6_g2_i1	+	3673	3693	12	10	4	2	4	4	2	6	6	9	6	5	2	6	9	6	3	10	11	0	12	11	3	6	6	t20858837	14	11	5	2	4	5	2	6	6	10	7	6	2	7	10	7	3	12	13
P21_TR101029_c6_g2_i1_1_siR18	TR101029_c6_g2_i1	+	3778	3798	3	1	3	0	1	0	0	1	0	0	1	0	0	0	1	1	1	0	1	0	2	0	1	0	1	t36122470	3	1	3	0	1	0	0	1	0	0	1	0	0	0	1	1	1	0	1
P21_TR101029_c6_g2_i1_1_siR19	TR101029_c6_g2_i1	+	3862	3882	1	2	4	1	1	0	0	1	3	3	0	1	0	1	5	1	2	1	2	1	7	2	1	0	2	t49818463	1	2	5	1	1	0	0	1	3	3	0	1	0	1	5	1	2	1	2
P21_TR101085_c3_g7_i1_1_siR1	TR101085_c3_g7_i1	+	999	1019	2	0	1	2	1	3	0	0	2	2	3	0	1	2	1	2	1	0	2	2	1	1	1	0	1	t44641065	4	0	2	4	2	6	0	1	4	5	6	1	2	4	3	5	2	1	5
P21_TR101085_c3_g7_i1_1_siR2	TR101085_c3_g7_i1	+	1062	1082	1	0	0	1	0	0	1	0	1	1	0	0	0	1	0	1	1	0	1	1	0	0	0	0	1	t8283848	3	0	1	3	1	1	2	0	2	2	1	1	0	2	0	2	2	0	3
P21_TR101085_c3_g7_i1_1_siR3	TR101085_c3_g7_i1	+	1083	1103	0	0	0	1	0	1	1	0	1	0	1	1	0	0	1	0	1	0	0	0	1	0	0	0	1	t47118090	0	1	1	2	0	2	3	0	2	1	2	2	1	1	2	1	3	0	0
P21_TR101085_c3_g7_i1_1_siR4	TR101085_c3_g7_i1	-	1123	1143	0	0	0	3	2	2	3	0	1	2	1	0	1	1	2	2	1	0	1	1	1	1	0	0	1	t32305796	0	1	0	6	5	4	8	1	2	4	2	1	2	2	4	5	2	1	3
P21_TR101085_c3_g7_i1_1_siR5	TR101085_c3_g7_i1	+	1230	1250	1	0	0	1	1	1	2	1	1	1	2	0	1	0	0	1	2	0	2	0	0	0	0	0	1	t10349329	3	0	1	3	3	3	5	2	2	3	4	1	2	0	1	2	4	0	4
P21_TR101085_c3_g7_i1_1_siR6	TR101085_c3_g7_i1	+	1251	1271	1	0	1	4	2	1	3	1	2	1	0	0	1	1	1	2	1	0	2	1	1	1	0	0	1	t14361671	2	1	2	9	5	2	8	3	4	2	0	1	2	2	3	5	3	1	4
P21_TR101085_c3_g7_i1_1_siR7	TR101085_c3_g7_i1	+	1272	1292	0	0	1	1	1	0	0	0	0	0	1	0	1	0	1	0	2	0	0	0	1	0	0	0	1	t47707562	1	1	2	3	3	1	0	1	0	0	3	1	2	1	2	1	5	0	1
P21_TR101085_c3_g7_i1_1_siR8	TR101085_c3_g7_i1	-	1312	1332	0	0	0	2	1	1	3	1	0	1	0	1	1	0	0	0	0	0	0	0	0	0	0	0	1	t253086	0	0	1	5	2	3	6	2	0	3	1	2	3	1	0	0	1	1	0
P21_TR101085_c3_g7_i1_1_siR9	TR101085_c3_g7_i1	-	1354	1374	1	1	0	3	1	2	3	1	1	4	1	2	4	3	0	0	1	1	1	1	0	0	0	0	1	t38441470	2	2	1	7	2	5	7	2	2	9	3	4	8	8	1	1	2	2	2
P21_TR101085_c3_g7_i1_1_siR10	TR101085_c3_g7_i1	+	1377	1397	0	0	1	2	1	1	1	0	0	0	0	0	1	0	0	0	0	0	1	0	0	0	0	0	1	t36848627	1	1	3	5	2	2	2	1	1	1	0	0	2	1	1	0	1	0	2
P21_TR101141_c4_g8_i7_1_siR1	TR101141_c4_g8_i7	+	54	74	16	5	3	4	3	4	1	5	12	0	5	3	5	5	2	5	10	7	11	2	7	3	1	4	5	t34064006	18	6	3	5	3	4	1	5	13	0	6	4	6	6	2	6	11	8	13
P21_TR101141_c4_g8_i7_1_siR2	TR101141_c4_g8_i7	+	138	158	4	3	1	1	2	1	1	2	2	0	3	1	1	4	1	1	3	1	1	0	2	2	1	3	2	t20793352	25	16	4	7	14	6	8	11	13	1	14	8	8	21	6	6	18	8	5
P21_TR101141_c4_g8_i7_1_siR3	TR101141_c4_g8_i7	-	136	156	2	1	0	1	1	0	0	0	2	1	2	1	1	1	1	0	0	1	1	1	1	0	1	2	1	t7852002	11	5	2	4	5	1	2	0	10	3	9	3	8	6	3	1	1	4	8
P21_TR101141_c4_g8_i7_1_siR4	TR101141_c4_g8_i7	+	264	284	97	78	3032	167	961	1997	37	950	96	696	114	131	131	155	106	705	139	118	150	713	161	157	701	77	487	t50237400	221	177	6950	379	2188	4554	84	1928	206	1556	253	299	298	355	235	1611	306	270	345
P21_TR101350_c2_g2_i1_1_siR1	TR101350_c2_g2_i1	+	53	73	32	13	17	14	26	24	20	6	41	2	12	3	8	3	9	5	9	5	22	9	17	25	8	6	14	t3759437	184	72	96	77	150	139	112	28	221	9	68	18	48	16	48	28	47	29	126
P21_TR101350_c2_g2_i1_1_siR2	TR101350_c2_g2_i1	-	114	134	18	15	17	6	2	29	3	2	4	1	10	7	4	1	3	2	7	3	15	10	10	20	7	8	8	t28444936	104	86	96	33	13	164	16	9	19	3	54	39	23	4	18	10	37	17	87
P21_TR101350_c2_g2_i1_1_siR3	TR101350_c2_g2_i1	+	137	157	16	6	15	5	15	13	4	3	29	2	10	3	3	3	5	3	4	5	12	5	17	7	4	3	8	t39278049	225	82	201	62	205	173	53	32	374	33	135	39	45	43	71	46	47	67	164
P21_TR101350_c2_g2_i1_1_siR4	TR101350_c2_g2_i1	+	158	178	10	4	5	4	15	14	2	3	13	2	8	2	2	5	3	4	3	4	5	8	11	12	4	4	6	t27133371	68	29	32	25	105	97	17	17	86	15	56	11	13	35	19	27	17	25	34
P21_TR101362_c4_g1_i2_1_siR1	TR101362_c4_g1_i2	-	500	520	11	4	10	3	6	3	2	7	8	8	5	4	6	3	9	2	3	7	5	1	17	14	4	10	6	t436171	24	8	23	6	14	7	4	15	17	19	10	10	14	8	20	5	7	17	11
P21_TR101362_c4_g1_i2_1_siR2	TR101362_c4_g1_i2	+	544	564	4	1	4	1	1	0	1	4	3	3	0	1	2	0	3	0	2	2	2	2	5	5	1	2	2	t41671107	10	3	10	3	2	1	2	8	7	6	1	2	5	1	6	1	5	5	5
P21_TR101362_c4_g1_i2_1_siR3	TR101362_c4_g1_i2	+	607	627	2	1	2	0	2	0	0	2	0	0	1	0	2	0	0	0	0	0	1	1	3	0	0	1	1	t32628342	4	2	5	0	5	0	0	4	1	1	3	1	4	0	1	0	0	1	2
P21_TR101362_c4_g1_i2_1_siR4	TR101362_c4_g1_i2	+	670	690	8	4	14	3	11	2	2	7	19	13	6	6	6	7	5	4	4	5	5	1	16	16	3	6	7	t49603760	19	9	32	6	24	4	5	15	40	28	14	13	13	15	12	8	8	11	11
P21_TR101362_c4_g1_i2_1_siR5	TR101362_c4_g1_i2	-	689	709	2	0	4	0	3	0	0	0	0	2	3	0	0	0	1	1	1	2	0	0	7	5	0	1	1	t35235680	4	0	9	1	6	0	0	1	1	5	7	0	0	0	2	3	3	4	0
P21_TR101427_c7_g1_i1_1_siR1	TR101427_c7_g1_i1	-	96	116	15	11	15	22	16	10	12	4	12	5	13	11	6	15	12	10	6	3	7	11	28	9	14	15	12	t40763358	201	154	201	303	220	138	165	46	149	63	170	152	80	201	163	136	78	48	100
P21_TR101427_c7_g1_i1_1_siR2	TR101427_c7_g1_i1	+	140	160	0	0	0	8	0	0	2	0	0	0	0	0	0	0	0	0	1	0	0	0	1	0	0	1	1	t5227737	0	1	1	18	0	1	4	0	0	1	0	0	1	0	0	1	2	0	0
P21_TR101427_c7_g1_i1_1_siR3	TR101427_c7_g1_i1	+	203	223	11	11	7	20	12	4	11	4	2	3	5	4	2	6	5	8	4	4	2	5	10	4	7	10	7	t24130154	24	25	17	45	27	8	25	9	5	7	12	10	4	14	12	19	9	9	4
P21_TR101427_c7_g1_i1_1_siR4	TR101427_c7_g1_i1	-	222	242	1	1	0	2	0	1	1	0	0	0	0	1	0	0	0	1	0	1	2	1	0	0	0	0	1	t10180346	2	2	0	5	1	3	2	1	1	0	1	2	0	1	0	2	1	2	5
P21_TR101427_c7_g1_i1_1_siR5	TR101427_c7_g1_i1	+	245	265	8	6	6	6	8	4	4	0	6	1	2	3	3	5	5	7	2	3	4	4	6	2	5	8	5	t42249690	26	20	22	21	27	15	13	0	18	4	6	10	9	16	17	24	7	12	15
P21_TR101427_c7_g1_i1_1_siR6	TR101427_c7_g1_i1	+	266	286	28	16	17	34	18	18	14	8	16	4	19	17	7	23	22	17	10	9	12	18	30	11	15	23	17	t42439741	63	36	39	77	42	41	33	16	34	9	42	38	15	53	49	38	22	20	28
P21_TR101427_c7_g1_i1_1_siR7	TR101427_c7_g1_i1	-	285	305	0	0	44	56	60	0	26	0	18	0	45	48	0	60	0	59	0	1	0	26	30	0	51	0	22	t23614691	0	0	50	63	68	0	30	0	19	0	50	55	0	69	0	67	0	1	0
P21_TR101427_c7_g1_i1_1_siR8	TR101427_c7_g1_i1	+	350	370	1	1	1	5	2	1	1	1	1	1	1	1	1	1	1	1	0	1	1	1	3	1	1	2	1	t36686065	5	2	5	16	7	4	2	2	3	3	4	5	2	5	3	4	1	2	3
P21_TR101427_c7_g1_i1_1_siR9	TR101427_c7_g1_i1	-	369	389	2	0	2	11	4	3	1	0	4	0	4	2	1	2	2	2	1	0	3	1	4	1	2	3	2	t47391408	2	0	2	13	5	3	1	0	4	0	4	2	1	2	2	2	1	0	4
P21_TR101427_c7_g1_i1_1_siR10	TR101427_c7_g1_i1	+	392	412	9	13	3	12	7	2	4	1	5	0	5	7	3	2	4	5	1	1	5	8	5	5	5	8	5	t48315377	10	15	4	14	8	2	5	1	5	0	5	8	3	2	4	6	1	1	6
P21_TR101427_c7_g1_i1_1_siR11	TR101427_c7_g1_i1	+	455	475	2	0	1	4	0	1	1	1	2	1	2	1	1	3	1	0	0	1	1	1	1	1	1	2	1	t35628598	2	0	1	4	0	1	1	1	2	1	2	1	1	4	1	0	0	1	1
P21_TR101427_c7_g1_i1_1_siR12	TR101427_c7_g1_i1	-	558	578	2	3	3	4	4	3	3	0	3	1	3	2	1	3	2	4	1	0	2	3	2	2	3	3	2	t2235920	10	12	13	16	16	13	15	1	11	3	13	10	3	13	8	17	6	2	10
P21_TR101427_c7_g1_i1_1_siR13	TR101427_c7_g1_i1	-	705	725	1	1	0	1	1	0	1	0	2	1	0	1	0	1	0	1	0	0	1	0	0	1	1	1	1	t25545096	2	3	1	4	5	0	4	1	5	3	0	2	1	2	0	4	0	0	3
P21_TR101427_c8_g11_i1_1_siR1	TR101427_c8_g11_i1	+	16	36	8	7	4	14	11	6	7	3	6	2	4	4	3	7	4	9	5	2	7	7	7	9	4	8	6	t33783974	112	94	57	189	152	87	100	41	83	23	53	51	45	94	55	124	70	22	100
P21_TR101427_c8_g11_i1_1_siR2	TR101427_c8_g11_i1	-	14	34	14	12	11	13	19	10	14	5	11	3	12	8	7	11	9	10	8	5	13	9	10	11	10	11	10	t21650506	180	147	133	156	238	127	180	53	127	41	144	98	82	141	108	123	98	68	168
P21_TR101427_c8_g11_i1_1_siR3	TR101427_c8_g11_i1	+	37	57	4	4	3	2	5	1	4	0	0	0	1	2	2	3	3	3	2	0	3	4	1	5	3	3	2	t27964947	10	8	7	5	11	3	9	1	1	0	3	4	4	8	6	7	5	0	6
P21_TR101427_c8_g11_i1_1_siR4	TR101427_c8_g11_i1	-	35	55	2	1	1	3	1	1	1	0	0	0	1	1	1	0	0	0	2	1	0	0	1	1	2	0	1	t16302361	5	2	3	7	2	3	2	0	1	1	3	2	3	0	1	0	4	3	1
P21_TR101427_c8_g11_i1_1_siR5	TR101427_c8_g11_i1	+	79	99	64	41	18	32	44	17	25	13	41	10	37	29	12	22	28	43	24	7	41	41	34	40	30	34	30	t34198207	364	231	106	181	252	95	144	67	219	56	203	163	69	126	155	243	134	40	238
P21_TR101427_c8_g11_i1_1_siR6	TR101427_c8_g11_i1	-	77	97	30	20	8	26	26	11	14	8	15	6	16	10	7	11	6	15	7	2	18	15	15	18	9	16	14	t30550375	171	112	48	148	146	61	79	41	79	32	86	59	37	64	35	84	41	13	104
P21_TR101427_c8_g4_i1_1_siR1	TR101427_c8_g4_i1	+	228	248	11	5	8	17	14	8	14	4	6	2	11	8	5	13	7	4	9	3	4	12	7	13	7	7	8	t23838825	25	11	19	38	32	19	32	8	12	5	25	19	12	30	15	8	20	7	10
P21_TR101427_c8_g4_i1_1_siR2	TR101427_c8_g4_i1	-	226	246	2	0	3	4	3	4	4	0	3	0	3	2	1	0	3	3	1	1	1	1	2	3	2	1	2	t11177705	5	0	7	10	7	8	9	0	6	0	7	4	2	1	7	7	3	2	3
P21_TR101427_c8_g4_i1_1_siR3	TR101427_c8_g4_i1	+	249	269	6	4	5	12	8	5	11	1	6	2	3	3	4	6	8	2	3	2	4	5	8	6	2	1	5	t37515027	22	12	16	42	26	16	39	3	19	6	11	11	15	20	26	8	11	6	15
P21_TR101427_c8_g4_i1_1_siR4	TR101427_c8_g4_i1	+	270	290	48	38	47	179	65	86	106	16	53	19	71	51	40	43	72	45	26	23	45	28	81	40	55	69	56	t39794496	110	87	107	406	148	196	244	33	113	42	157	116	90	98	159	103	58	52	103
P21_TR101427_c8_g4_i1_1_siR5	TR101427_c8_g4_i1	-	268	288	16	19	21	72	27	11	24	8	14	4	17	12	12	18	24	15	16	4	19	16	19	15	11	16	18	t39565800	36	42	48	163	61	26	55	17	31	9	38	27	28	41	54	35	35	10	43
P21_TR101427_c8_g4_i1_1_siR6	TR101427_c8_g4_i1	-	289	309	2	3	2	3	4	2	3	0	1	0	1	2	0	1	1	1	2	0	3	1	1	1	0	2	2	t47301954	5	7	5	7	8	4	8	1	2	1	3	4	1	2	3	3	5	1	6
P21_TR101427_c8_g4_i1_1_siR7	TR101427_c8_g4_i1	+	312	332	8	7	4	14	11	6	7	3	6	2	4	4	3	7	4	9	5	2	7	7	7	9	4	8	6	t33783974	112	94	57	189	152	87	100	41	83	23	53	51	45	94	55	124	70	22	100
P21_TR101427_c8_g4_i1_1_siR8	TR101427_c8_g4_i1	-	310	330	14	12	11	13	19	10	14	5	11	3	12	8	7	11	9	10	8	5	13	9	10	11	10	11	10	t21650506	180	147	133	156	238	127	180	53	127	41	144	98	82	141	108	123	98	68	168
P21_TR101440_c8_g4_i1_1_siR1	TR101440_c8_g4_i1	+	48	68	1	1	1	0	1	1	0	1	1	0	1	0	0	1	2	1	0	0	1	1	1	0	1	1	1	t30812580	4	3	4	0	3	3	0	3	4	1	2	1	1	4	5	3	1	0	2
P21_TR101440_c8_g4_i1_1_siR2	TR101440_c8_g4_i1	-	46	66	2	1	1	0	1	0	0	1	0	0	1	0	1	1	0	1	1	1	2	0	2	1	0	0	1	t33338318	8	2	4	0	3	1	1	2	0	0	2	1	2	3	1	2	2	2	8
P21_TR101440_c8_g4_i1_1_siR3	TR101440_c8_g4_i1	+	69	89	2	1	1	0	2	0	0	1	2	2	1	1	1	1	2	1	1	0	1	0	3	1	0	1	1	t40962441	6	3	5	1	6	0	0	3	5	7	3	2	2	3	6	3	2	1	2
P21_TR101440_c8_g4_i1_1_siR4	TR101440_c8_g4_i1	+	132	152	1	1	3	1	2	0	2	1	1	1	1	1	2	2	1	2	1	1	0	1	3	2	1	1	1	t8319272	4	5	9	3	8	1	7	4	3	2	4	3	6	8	3	6	4	2	1
P21_TR101440_c8_g4_i1_1_siR5	TR101440_c8_g4_i1	+	153	173	13	8	11	2	11	4	4	18	8	29	8	9	13	18	8	11	9	8	12	4	26	24	7	6	11	t7997410	46	27	37	7	38	13	15	55	25	98	28	32	45	62	28	38	31	29	42
P21_TR101440_c8_g4_i1_1_siR6	TR101440_c8_g4_i1	+	195	215	1	0	1	0	1	0	0	1	2	1	0	1	1	1	0	0	0	1	1	0	2	1	1	1	1	t12225904	5	1	3	0	5	0	0	3	6	2	1	2	2	2	1	1	0	2	2
P21_TR101440_c8_g4_i1_1_siR7	TR101440_c8_g4_i1	+	300	320	1	2	0	1	0	0	1	2	1	1	0	1	1	0	0	0	0	0	1	1	1	0	1	1	1	t11710050	4	6	1	2	0	0	2	6	2	2	1	3	2	1	1	0	1	0	2
P21_TR101440_c8_g4_i1_1_siR8	TR101440_c8_g4_i1	+	363	383	1	1	1	0	1	1	0	1	2	1	1	1	0	1	0	0	1	1	1	0	1	2	1	0	1	t28270196	5	2	3	1	4	2	0	3	5	3	2	3	0	4	1	1	3	2	2
P21_TR101440_c8_g4_i1_1_siR9	TR101440_c8_g4_i1	+	405	425	4	1	5	1	4	1	0	2	5	4	2	5	1	2	2	2	1	3	1	2	7	4	2	5	3	t17547964	12	2	18	4	13	4	1	7	15	14	5	16	4	6	7	6	4	10	5
P21_TR101440_c9_g3_i1_1_siR1	TR101440_c9_g3_i1	+	1529	1549	6	8	0	1	1	7	0	1	6	2	4	2	3	1	0	5	1	4	8	3	2	2	5	3	3	t11533627	13	19	0	3	3	15	1	2	12	4	8	5	6	3	1	11	2	9	18
P21_TR101440_c9_g3_i1_1_siR2	TR101440_c9_g3_i1	-	1527	1547	3	6	3	0	1	7	1	1	6	1	4	1	0	1	0	8	1	6	7	4	0	2	6	1	3	t32365957	6	13	6	1	2	15	2	3	12	2	9	3	1	2	0	19	2	13	16
P21_TR101440_c9_g3_i1_1_siR3	TR101440_c9_g3_i1	-	1590	1610	1	1	2	0	0	1	0	0	0	2	0	0	0	0	0	0	0	1	1	0	0	0	1	0	1	t46466437	2	3	4	0	0	2	0	0	0	4	0	0	0	1	0	1	1	2	2
P21_TR101440_c9_g3_i1_1_siR4	TR101440_c9_g3_i1	+	1634	1654	10	22	2	3	3	16	1	9	12	3	9	5	6	6	4	15	4	16	18	12	4	13	13	7	9	t25031021	23	49	5	6	6	37	2	18	25	6	21	12	13	13	8	34	8	37	41
P21_TR101440_c9_g3_i1_1_siR5	TR101440_c9_g3_i1	+	1655	1675	2	4	3	0	0	5	0	1	4	0	5	2	3	0	1	3	0	5	5	1	0	3	3	2	2	t42258779	5	9	7	1	1	11	0	2	9	1	10	4	6	1	2	6	0	12	12
P21_TR101440_c9_g3_i1_1_siR6	TR101440_c9_g3_i1	-	1674	1694	1	3	0	1	0	3	0	0	0	0	2	0	1	0	1	3	0	1	2	0	0	1	0	0	1	t38353804	2	7	0	2	0	7	1	1	1	1	4	1	3	0	3	7	1	3	5
P21_TR101440_c9_g3_i1_1_siR7	TR101440_c9_g3_i1	+	1739	1759	1	2	1	0	0	1	0	0	0	1	1	1	0	0	0	0	0	1	1	0	0	0	0	0	1	t45079911	2	5	2	0	0	3	0	1	0	2	3	2	1	0	0	1	1	2	3
P21_TR101440_c9_g3_i1_1_siR8	TR101440_c9_g3_i1	+	1802	1822	11	16	9	4	0	21	2	10	13	4	8	7	7	2	3	11	5	17	27	6	4	11	10	4	9	t12469406	25	36	20	9	0	48	5	20	27	8	18	15	15	4	7	25	11	40	63
P21_TR101440_c9_g3_i1_1_siR9	TR101440_c9_g3_i1	-	1905	1925	1	2	4	0	1	3	0	2	1	1	2	0	1	1	1	4	0	4	3	2	0	1	2	2	2	t47283446	3	5	9	1	3	6	0	4	2	2	4	0	2	3	2	8	0	10	6
P21_TR101501_c0_g4_i1_1_siR1	TR101501_c0_g4_i1	-	150	170	2	0	0	1	2	1	2	1	0	1	0	2	1	0	0	0	1	0	0	0	0	1	1	0	1	t31352070	7	1	1	5	10	4	7	3	1	3	0	8	3	2	0	2	3	1	2
P21_TR101501_c0_g4_i1_1_siR2	TR101501_c0_g4_i1	-	171	191	42	37	16	5	25	18	14	19	30	22	27	6	16	22	10	56	27	12	14	11	19	16	29	14	21	t2739103	332	296	129	40	196	140	113	138	225	174	213	52	128	179	80	446	206	93	112
P21_TR101501_c0_g4_i1_1_siR3	TR101501_c0_g4_i1	+	236	256	2	2	0	0	4	2	1	0	0	1	0	2	1	3	3	2	0	1	1	0	1	2	4	3	1	t10144561	2	2	0	0	5	2	1	0	0	1	0	2	1	3	3	2	0	1	1
P21_TR101501_c0_g4_i1_1_siR4	TR101501_c0_g4_i1	-	234	254	2	0	0	0	2	0	0	0	1	0	0	0	1	1	0	0	1	0	1	0	3	1	4	0	1	t12063284	2	0	0	0	2	0	0	0	1	0	0	0	1	1	0	0	1	0	1
P21_TR101501_c0_g4_i1_1_siR5	TR101501_c0_g4_i1	+	257	277	0	0	0	1	4	1	0	1	1	2	0	3	0	0	0	2	3	0	2	0	1	1	0	1	1	t34914995	0	1	0	2	8	3	0	3	3	5	0	6	0	1	1	4	7	1	5
P21_TR101501_c0_g4_i1_1_siR6	TR101501_c0_g4_i1	-	339	359	7	2	0	0	4	1	3	0	2	1	2	4	2	3	10	5	2	0	2	0	3	2	2	2	2	t13852752	15	4	1	1	9	3	6	0	5	3	4	10	4	6	22	12	5	0	4
P21_TR101501_c0_g4_i1_1_siR7	TR101501_c0_g4_i1	+	362	382	2	0	0	0	1	0	2	0	1	1	0	1	1	2	1	1	1	2	0	0	0	2	0	0	1	t39822836	2	0	0	0	1	0	2	0	1	1	0	1	1	2	1	1	1	2	0
P21_TR101667_c12_g6_i1_1_siR1	TR101667_c12_g6_i1	-	194	214	67	0	75	34	126	96	92	34	30	31	34	49	159	98	122	91	107	29	113	79	125	48	24	35	71	t18113706	228	0	259	116	430	328	315	104	96	103	114	167	540	336	405	312	352	99	391
P21_TR101667_c12_g6_i1_1_siR2	TR101667_c12_g6_i1	+	217	237	1	1	1	1	0	0	0	1	1	1	1	0	1	0	1	0	1	1	3	1	1	2	1	1	1	t4276188	2	3	2	4	1	0	1	4	2	2	2	1	2	1	4	1	4	5	12
P21_TR101667_c12_g6_i1_1_siR3	TR101667_c12_g6_i1	+	238	258	3	3	3	6	4	4	4	3	4	3	3	2	4	2	3	3	3	3	3	1	3	2	2	3	3	t48528964	23	20	22	41	29	27	28	18	28	17	17	15	26	14	19	20	21	24	22
P21_TR101667_c12_g6_i1_1_siR4	TR101667_c12_g6_i1	-	299	319	2	2	0	4	6	5	5	1	1	2	3	2	3	2	2	1	4	3	5	3	2	3	2	2	3	t44228238	11	7	1	17	27	21	23	6	4	10	14	9	13	9	10	6	16	14	22
P21_TR101667_c12_g6_i1_1_siR5	TR101667_c12_g6_i1	+	343	363	10	7	0	5	5	8	15	1	4	5	5	0	8	7	6	7	3	6	9	4	2	0	8	5	5	t13183480	23	16	0	11	12	18	34	3	9	12	11	0	18	16	13	16	7	13	20
P21_TR101667_c12_g6_i1_1_siR6	TR101667_c12_g6_i1	-	341	361	3	1	0	3	1	1	1	2	1	2	1	0	1	1	0	1	2	2	3	2	1	0	0	1	1	t14592164	13	5	1	12	6	4	6	8	6	7	5	0	6	6	1	5	8	7	15
P21_TR101667_c12_g6_i1_1_siR7	TR101667_c12_g6_i1	+	364	384	1	0	0	1	0	0	1	0	1	0	0	0	0	1	2	0	2	1	1	1	1	0	0	0	1	t46914544	3	1	0	3	0	0	2	0	2	1	0	0	0	2	4	0	4	2	2
P21_TR101667_c12_g6_i1_1_siR8	TR101667_c12_g6_i1	+	385	405	64	45	13	55	68	68	43	51	48	43	58	37	61	52	49	48	59	46	54	46	56	36	44	56	50	t21468954	220	153	43	188	233	234	149	155	156	144	193	126	209	179	164	163	195	158	186
P21_TR101667_c12_g6_i1_1_siR9	TR101667_c12_g6_i1	+	511	531	0	0	0	1	1	0	1	0	1	1	0	0	0	1	1	1	1	0	1	1	1	1	1	1	1	t37964584	2	2	0	3	5	0	3	2	3	3	1	2	1	3	5	4	6	2	4
P21_TR101687_c11_g5_i1_1_siR1	TR101687_c11_g5_i1	+	195	215	7	2	2	0	6	4	2	4	9	4	4	4	2	4	5	6	10	3	4	8	3	7	5	4	5	t9061879	17	5	5	0	14	8	4	8	20	10	8	9	4	9	12	14	21	8	9
P21_TR101687_c11_g5_i1_1_siR2	TR101687_c11_g5_i1	-	193	213	1	1	0	0	2	0	0	1	0	0	1	1	0	1	0	2	0	0	1	1	0	2	0	0	1	t10010177	3	3	0	0	4	1	1	2	0	1	2	3	0	3	0	4	1	0	3
P21_TR101687_c11_g5_i1_1_siR3	TR101687_c11_g5_i1	+	216	236	0	0	0	0	3	0	0	0	1	0	1	0	0	3	0	0	0	1	0	0	0	1	1	0	1	t38729980	0	0	1	1	6	0	0	0	2	0	3	0	0	7	0	1	0	2	0
P21_TR101687_c11_g5_i1_1_siR4	TR101687_c11_g5_i1	+	237	257	0	4	6	1	6	1	0	0	7	4	2	0	3	3	7	4	9	3	4	4	3	8	1	1	3	t45132953	0	10	14	2	14	3	0	1	15	8	4	0	7	8	15	8	20	6	10
P21_TR101687_c11_g5_i1_1_siR5	TR101687_c11_g5_i1	+	342	362	6	8	6	1	14	3	1	1	8	9	6	4	5	9	9	7	6	5	3	3	7	9	4	9	6	t2619740	13	17	14	2	31	7	3	3	17	21	14	9	11	20	21	15	13	12	7
P21_TR101687_c11_g5_i1_1_siR6	TR101687_c11_g5_i1	-	361	381	0	0	0	1	0	0	0	0	2	0	1	0	0	1	0	1	2	0	0	0	0	0	1	0	1	t49623614	0	1	0	2	1	0	1	1	4	0	2	0	1	2	0	2	5	0	1
P21_TR101687_c11_g5_i1_1_siR7	TR101687_c11_g5_i1	+	405	425	3	2	2	0	3	1	1	1	2	1	2	2	1	2	2	2	2	1	2	2	1	2	3	2	2	t15623429	45	30	26	4	53	20	11	9	27	21	32	36	22	30	27	33	30	19	34
P21_TR101687_c11_g5_i1_1_siR8	TR101687_c11_g5_i1	+	426	446	5	2	1	0	3	1	1	2	2	2	2	1	1	3	1	2	2	1	3	2	2	4	1	2	2	t2729732	47	19	10	4	29	8	13	21	21	25	19	14	12	32	11	24	24	11	30
P21_TR101687_c11_g5_i1_1_siR9	TR101687_c11_g5_i1	+	447	467	0	0	0	0	2	0	0	0	1	0	0	0	0	1	0	2	0	1	0	3	0	1	0	1	1	t10126388	0	0	1	0	5	1	0	0	2	0	1	0	0	3	0	4	0	2	0
P21_TR101687_c11_g5_i1_1_siR10	TR101687_c11_g5_i1	-	445	465	0	4	5	1	5	0	0	0	3	0	4	1	2	4	0	4	2	2	0	5	0	8	1	1	2	t17066357	0	10	12	2	11	0	0	1	7	1	9	3	5	9	0	9	5	4	0
P21_TR101687_c11_g5_i1_1_siR11	TR101687_c11_g5_i1	+	489	509	2	1	0	0	0	0	1	0	1	1	0	1	0	0	2	0	4	2	1	1	3	2	1	0	1	t21747614	2	1	0	0	0	0	1	0	1	1	0	1	0	0	2	0	4	2	1
P21_TR101687_c11_g5_i1_1_siR12	TR101687_c11_g5_i1	+	510	530	0	4	5	0	7	2	0	0	4	0	5	1	0	9	0	8	2	1	0	3	0	4	4	1	2	t23825665	0	9	12	1	15	4	0	0	8	0	10	3	0	20	0	18	5	2	0
P21_TR101687_c11_g5_i1_1_siR13	TR101687_c11_g5_i1	+	594	614	37	23	22	3	25	16	4	5	37	11	18	13	17	25	34	22	15	17	8	21	17	36	23	17	19	t42568285	84	51	50	6	56	36	10	11	79	24	41	29	38	58	75	50	33	40	18
P21_TR101687_c11_g5_i1_1_siR14	TR101687_c11_g5_i1	+	615	635	5	3	2	2	6	2	3	3	3	11	4	2	2	7	10	2	3	3	2	2	4	3	2	3	4	t34501656	26	17	12	14	33	9	15	17	17	63	20	12	11	42	55	9	17	20	10
P21_TR101687_c11_g5_i1_1_siR15	TR101687_c11_g5_i1	-	613	633	6	3	2	1	4	3	2	1	4	3	3	2	1	3	3	5	3	2	3	4	3	4	3	3	3	t7112835	33	17	11	4	21	15	13	7	19	15	14	10	7	20	18	31	15	9	18
P21_TR101687_c11_g5_i1_1_siR16	TR101687_c11_g5_i1	+	636	656	819	831	2722	404	2060	875	277	781	2182	1410	883	1262	1226	1660	1514	1350	2328	1522	1057	1631	887	1409	772	1063	1288	t14612545	1864	1881	6239	916	4688	1995	634	1584	4691	3152	1957	2884	2780	3799	3359	3086	5128	3497	2428
P21_TR101687_c11_g5_i1_1_siR17	TR101687_c11_g5_i1	+	741	761	5	4	4	3	14	4	4	2	2	2	4	4	6	9	4	7	7	5	7	5	3	8	4	7	5	t24387662	12	8	9	6	31	10	9	5	4	5	9	10	14	21	8	16	16	11	16
P21_TR101687_c11_g5_i1_1_siR18	TR101687_c11_g5_i1	+	804	824	2	2	4	1	3	1	0	0	2	1	2	3	1	3	1	3	2	2	1	5	1	3	3	3	2	t3071750	5	5	9	2	7	3	0	0	4	3	4	6	3	8	2	6	5	5	3
P21_TR101687_c11_g5_i1_1_siR19	TR101687_c11_g5_i1	-	802	822	3	2	3	0	5	1	0	0	5	1	1	0	2	2	1	2	1	3	0	3	0	2	4	1	2	t16943253	6	4	6	1	11	2	0	1	10	3	2	1	4	5	3	5	3	6	1
P21_TR101687_c11_g5_i1_1_siR20	TR101687_c11_g5_i1	-	844	864	1	0	0	1	0	0	0	0	0	0	1	0	2	0	1	0	1	1	1	1	0	2	0	0	1	t17948983	2	1	1	2	0	0	0	1	0	1	2	1	5	1	3	1	2	3	2
P21_TR101687_c11_g5_i1_1_siR21	TR101687_c11_g5_i1	-	865	885	10	12	12	6	36	5	2	11	18	10	9	3	22	16	14	10	25	17	19	19	10	9	12	13	13	t14037278	22	27	27	14	83	12	5	22	39	22	20	6	51	36	30	23	54	38	43
P21_TR101687_c11_g5_i1_1_siR22	TR101687_c11_g5_i1	+	888	908	7	1	0	0	0	1	1	1	0	6	0	3	2	0	2	1	3	0	0	1	2	3	0	1	2	t18712137	16	2	1	0	0	2	2	3	1	14	0	6	4	0	4	2	7	1	1
P21_TR101687_c11_g5_i1_1_siR23	TR101687_c11_g5_i1	-	886	906	1	0	0	0	0	2	1	0	1	1	0	1	1	0	1	1	0	1	2	0	0	1	1	0	1	t29573974	2	0	0	1	1	4	2	1	2	2	1	3	2	1	2	2	1	3	5
P21_TR101687_c11_g5_i1_1_siR24	TR101687_c11_g5_i1	+	909	929	19	4	5	3	6	12	5	13	10	15	10	14	7	6	16	6	7	12	9	13	15	6	11	9	10	t47041905	22	5	6	3	7	14	6	13	11	17	11	16	8	7	18	7	8	14	10
P21_TR101687_c11_g5_i1_1_siR25	TR101687_c11_g5_i1	+	1014	1034	9	1	0	1	0	1	2	0	1	2	0	0	1	0	10	0	2	1	3	1	1	4	4	2	2	t13694582	10	1	0	1	0	1	2	0	1	2	0	0	1	0	11	0	2	1	4
P21_TR101805_c1_g3_i2_1_siR1	TR101805_c1_g3_i2	-	596	616	2	1	1	2	1	1	1	2	2	3	3	2	2	1	2	1	1	2	2	1	2	1	1	2	2	t22886256	8	3	6	8	5	3	5	10	7	15	14	8	9	5	11	3	6	8	11
P21_TR101805_c1_g3_i2_1_siR2	TR101805_c1_g3_i2	-	869	889	3	4	3	1	3	3	1	7	2	4	8	3	5	4	5	4	5	3	3	3	4	2	2	3	4	t47347884	15	19	14	5	15	14	4	27	8	20	34	12	21	20	20	18	22	16	13
P21_TR101805_c1_g3_i2_1_siR3	TR101805_c1_g3_i2	+	913	933	0	1	0	0	0	0	0	0	1	0	1	0	1	1	1	0	0	0	2	1	0	0	0	0	1	t30771614	1	3	2	2	2	0	2	2	5	1	4	1	5	3	4	1	2	2	9
P21_TR101805_c1_g3_i2_1_siR4	TR101805_c1_g3_i2	+	955	975	1	0	0	0	2	1	0	1	1	1	2	0	0	2	2	0	2	0	0	1	1	1	1	1	1	t23608191	5	1	2	2	7	3	0	5	5	6	8	2	2	7	9	1	8	2	1
P21_TR101805_c1_g3_i2_1_siR5	TR101805_c1_g3_i2	+	997	1017	0	0	1	0	0	1	0	0	0	0	2	0	1	2	0	0	1	1	1	0	0	0	0	0	1	t40157013	2	2	5	0	1	3	0	2	2	0	8	1	4	7	2	2	4	3	4
P21_TR101805_c1_g3_i2_1_siR6	TR101805_c1_g3_i2	-	1016	1036	9	9	11	2	6	7	2	7	9	9	20	5	8	12	13	9	15	6	9	7	9	5	8	4	8	t40117590	40	42	49	9	29	34	7	28	40	42	88	21	36	55	56	39	68	28	40
P21_TR101805_c1_g3_i2_1_siR7	TR101805_c1_g3_i2	+	1060	1080	6	4	9	2	6	6	2	7	8	6	13	4	7	5	11	4	7	5	8	3	8	2	8	5	6	t48526062	27	20	40	8	26	27	7	30	33	27	59	17	34	25	49	18	29	23	36
P21_TR101805_c1_g3_i2_1_siR8	TR101805_c1_g3_i2	+	1081	1101	1	1	1	0	1	0	0	0	1	1	2	1	0	1	1	1	0	1	1	0	0	0	0	0	1	t26701850	6	6	4	0	4	2	1	1	3	4	9	3	1	5	4	4	2	6	4
P21_TR101805_c1_g3_i2_1_siR9	TR101805_c1_g3_i2	+	1123	1143	6	17	16	5	7	11	8	11	19	13	27	7	17	31	27	9	21	16	18	11	21	9	15	11	15	t17179915	13	39	37	12	16	24	18	22	41	29	60	17	39	72	61	20	47	36	42
P21_TR101805_c1_g3_i2_1_siR10	TR101805_c1_g3_i2	+	1144	1164	12	11	12	1	12	8	6	9	7	13	22	12	9	12	20	10	10	18	17	5	14	2	19	8	11	t21794208	28	25	27	2	27	18	13	18	15	30	48	28	20	27	44	22	21	42	40
P21_TR101805_c1_g3_i2_1_siR11	TR101805_c1_g3_i2	-	1142	1162	11	7	12	2	10	5	1	7	8	12	18	6	8	11	8	9	13	5	14	4	7	5	6	5	8	t43507478	26	15	28	4	23	11	2	15	17	26	39	14	19	25	18	20	29	11	32
P21_TR101805_c1_g3_i2_1_siR12	TR101805_c1_g3_i2	-	1163	1183	265	297	480	50	258	276	99	325	308	317	803	179	362	633	420	263	505	296	402	228	429	126	360	173	327	t38336332	603	672	1100	114	588	630	227	660	662	709	1780	410	822	1448	932	602	1112	680	924
P21_TR101805_c1_g3_i2_1_siR13	TR101805_c1_g3_i2	+	1186	1206	8	8	17	2	8	7	3	9	12	14	23	8	8	17	14	8	15	9	14	5	13	3	7	7	10	t36400158	18	17	40	5	19	16	6	19	25	32	52	18	18	40	31	18	32	21	32
P21_TR101805_c1_g3_i2_1_siR14	TR101805_c1_g3_i2	-	1184	1204	7	10	14	1	8	4	0	3	4	9	19	4	7	12	8	8	7	4	12	4	9	4	8	3	7	t39402397	15	23	31	2	19	9	0	6	8	21	42	10	17	27	17	18	16	10	27
P21_TR101805_c1_g7_i2_1_siR1	TR101805_c1_g7_i2	+	843	863	7	10	14	1	8	4	0	3	4	9	19	4	7	12	8	8	7	4	12	4	9	4	8	3	7	t39402397	15	23	31	2	19	9	0	6	8	21	42	10	17	27	17	18	16	10	27
P21_TR101805_c1_g7_i2_1_siR2	TR101805_c1_g7_i2	-	841	861	8	8	17	2	8	7	3	9	12	14	23	8	8	17	14	8	15	9	14	5	13	3	7	7	10	t36400158	18	17	40	5	19	16	6	19	25	32	52	18	18	40	31	18	32	21	32
P21_TR101805_c1_g7_i2_1_siR3	TR101805_c1_g7_i2	+	864	884	265	297	480	50	258	276	99	325	308	317	803	179	362	633	420	263	505	296	402	228	429	126	360	173	327	t38336332	603	672	1100	114	588	630	227	660	662	709	1780	410	822	1448	932	602	1112	680	924
P21_TR101805_c1_g7_i2_1_siR4	TR101805_c1_g7_i2	+	885	905	11	7	12	2	10	5	1	7	8	12	18	6	8	11	8	9	13	5	14	4	7	5	6	5	8	t43507478	26	15	28	4	23	11	2	15	17	26	39	14	19	25	18	20	29	11	32
P21_TR101805_c1_g7_i2_1_siR5	TR101805_c1_g7_i2	-	883	903	12	11	12	1	12	8	6	9	7	13	22	12	9	12	20	10	10	18	17	5	14	2	19	8	11	t21794208	28	25	27	2	27	18	13	18	15	30	48	28	20	27	44	22	21	42	40
P21_TR101805_c1_g7_i2_1_siR6	TR101805_c1_g7_i2	-	904	924	6	17	16	5	7	11	8	11	19	13	27	7	17	31	27	9	21	16	18	11	21	9	15	11	15	t17179915	13	39	37	12	16	24	18	22	41	29	60	17	39	72	61	20	47	36	42
P21_TR101805_c1_g7_i2_1_siR7	TR101805_c1_g7_i2	-	946	966	1	1	1	0	1	0	0	0	1	1	2	1	0	1	1	1	0	1	1	0	0	0	0	0	1	t26701850	6	6	4	0	4	2	1	1	3	4	9	3	1	5	4	4	2	6	4
P21_TR101805_c1_g7_i2_1_siR8	TR101805_c1_g7_i2	-	967	987	6	4	9	2	6	6	2	7	8	6	13	4	7	5	11	4	7	5	8	3	8	2	8	5	6	t48526062	27	20	40	8	26	27	7	30	33	27	59	17	34	25	49	18	29	23	36
P21_TR101805_c1_g7_i2_1_siR9	TR101805_c1_g7_i2	+	1011	1031	9	9	11	2	6	7	2	7	9	9	20	5	8	12	13	9	15	6	9	7	9	5	8	4	8	t40117590	40	42	49	9	29	34	7	28	40	42	88	21	36	55	56	39	68	28	40
P21_TR101805_c1_g7_i2_1_siR10	TR101805_c1_g7_i2	-	1030	1050	0	0	1	0	0	1	0	0	0	0	2	0	1	2	0	0	1	1	1	0	0	0	0	0	1	t40157013	2	2	5	0	1	3	0	2	2	0	8	1	4	7	2	2	4	3	4
P21_TR101805_c1_g7_i2_1_siR11	TR101805_c1_g7_i2	-	1072	1092	1	0	0	0	2	1	0	1	1	1	2	0	0	2	2	0	2	0	0	1	1	1	1	1	1	t23608191	5	1	2	2	7	3	0	5	5	6	8	2	2	7	9	1	8	2	1
P21_TR101805_c1_g7_i2_1_siR12	TR101805_c1_g7_i2	-	1114	1134	0	1	0	0	0	0	0	0	1	0	1	0	1	1	1	0	0	0	2	1	0	0	0	0	1	t30771614	1	3	2	2	2	0	2	2	5	1	4	1	5	3	4	1	2	2	9
P21_TR101805_c1_g7_i2_1_siR13	TR101805_c1_g7_i2	+	1158	1178	3	4	3	1	3	3	1	7	2	4	8	3	5	4	5	4	5	3	3	3	4	2	2	3	4	t47347884	15	19	14	5	15	14	4	27	8	20	34	12	21	20	20	18	22	16	13
P21_TR101919_c5_g15_i1_1_siR1	TR101919_c5_g15_i1	-	3	23	1	2	0	22	0	2	1	3	0	8	1	0	4	1	1	0	0	1	2	1	1	0	1	0	2	t1706038	4	9	2	99	2	7	4	11	2	37	5	2	17	6	6	0	1	5	7
P21_TR101919_c5_g15_i1_1_siR2	TR101919_c5_g15_i1	+	26	46	64	31	16	70	52	21	35	38	29	49	23	69	46	44	47	35	41	80	56	55	48	35	32	43	44	t13161007	434	213	112	476	353	146	241	229	190	326	151	470	310	303	313	240	272	548	387
P21_TR101919_c5_g15_i1_1_siR3	TR101919_c5_g15_i1	-	24	44	25	18	15	78	28	12	17	26	18	38	7	30	26	23	25	16	28	31	28	21	27	19	17	24	25	t14024253	145	104	84	442	158	67	95	132	96	214	41	173	145	129	138	93	152	179	161
P21_TR101919_c5_g15_i1_1_siR4	TR101919_c5_g15_i1	+	47	67	15	9	14	10	7	7	8	11	7	13	4	4	7	7	9	11	13	9	14	6	7	9	7	6	9	t38878076	69	39	62	45	30	30	35	44	29	56	18	17	32	32	42	51	58	42	63
P21_TR101935_c3_g3_i10_1_siR1	TR101935_c3_g3_i10	+	2910	2930	35	0	0	1	25	19	0	0	43	6	2	0	0	11	11	21	0	15	19	0	0	0	35	0	10	t30488898	236	1	0	7	172	131	0	0	278	40	16	0	0	74	75	145	0	103	134
P21_TR101935_c3_g3_i10_1_siR2	TR101935_c3_g3_i10	+	2952	2972	1	0	0	0	1	1	0	0	1	0	0	0	0	0	2	1	0	1	1	0	0	0	1	0	1	t23116082	10	0	0	1	11	12	2	0	12	4	2	2	2	2	16	7	2	6	12
P21_TR101935_c3_g3_i10_1_siR3	TR101935_c3_g3_i10	-	3034	3054	29	2	0	1	25	9	1	0	23	7	14	1	1	17	11	16	1	10	18	0	1	2	17	0	9	t1258215	260	18	0	6	228	85	11	1	195	61	123	6	10	159	97	142	5	94	165
P21_TR101935_c3_g3_i10_1_siR4	TR101935_c3_g3_i10	-	3055	3075	4	0	0	0	3	2	0	0	4	2	3	0	0	2	1	2	0	1	3	0	0	0	4	0	1	t5695259	24	0	0	0	22	13	0	0	27	15	18	0	0	15	9	15	0	10	22
P21_TR101935_c3_g3_i10_1_siR5	TR101935_c3_g3_i10	+	3120	3140	1	0	0	0	1	2	0	0	1	2	1	0	0	1	1	1	0	2	2	0	0	0	2	0	1	t34925236	5	0	0	2	6	8	0	0	6	8	3	0	0	5	5	6	0	9	11
P21_TR101935_c3_g3_i10_1_siR6	TR101935_c3_g3_i10	-	3118	3138	2	0	0	0	3	6	0	0	3	6	4	0	0	5	6	1	0	4	3	0	0	0	4	0	2	t45843295	9	0	0	0	14	28	0	0	12	26	17	0	0	25	25	4	0	19	15
P21_TR101935_c3_g3_i10_1_siR7	TR101935_c3_g3_i10	+	3225	3245	8	0	0	1	6	4	4	0	7	5	5	4	3	6	2	6	4	3	3	0	3	4	8	0	4	t21260362	44	0	0	3	36	23	25	0	39	26	26	21	16	33	10	33	20	20	20
P21_TR101935_c3_g3_i10_1_siR8	TR101935_c3_g3_i10	-	3223	3243	9	0	0	0	10	10	10	0	12	5	7	5	6	10	7	13	3	5	13	0	5	6	15	0	6	t22067809	54	0	0	1	58	58	58	0	67	28	39	29	34	57	37	77	19	29	72
P21_TR101935_c3_g3_i10_1_siR9	TR101935_c3_g3_i10	-	3244	3264	2	0	0	0	2	3	2	0	1	1	1	1	1	2	3	2	1	1	2	0	0	1	2	0	1	t14595234	16	0	0	2	13	20	14	0	8	10	9	5	10	19	24	14	10	6	17
P21_TR101935_c3_g3_i10_1_siR10	TR101935_c3_g3_i10	-	3307	3327	17	0	0	2	16	15	0	0	14	12	8	0	0	11	13	6	0	11	15	0	0	0	13	0	6	t39305126	133	1	0	12	126	119	0	0	109	95	65	2	1	91	101	45	0	88	120
P21_TR101935_c3_g3_i10_1_siR11	TR101935_c3_g3_i10	+	3393	3413	2	0	0	0	2	2	0	0	1	2	2	0	0	1	1	1	0	1	3	0	0	0	2	0	1	t5195217	12	0	0	2	13	17	4	0	6	15	15	0	1	11	10	7	3	12	24
P21_TR101935_c3_g3_i10_1_siR12	TR101935_c3_g3_i10	-	3454	3474	4	0	0	1	3	3	0	0	1	2	0	0	0	2	1	4	0	2	2	0	0	0	4	0	1	t32800755	17	0	0	3	14	13	0	0	6	7	2	0	0	9	6	20	0	10	11
P21_TR101935_c3_g3_i10_1_siR13	TR101935_c3_g3_i10	+	3477	3497	126	0	0	15	98	94	0	0	109	86	103	1	0	92	88	72	0	81	120	0	0	0	152	0	52	t15962904	572	0	1	66	444	430	0	1	467	383	456	3	2	421	392	330	1	371	553
P21_TR101935_c3_g3_i10_1_siR14	TR101935_c3_g3_i10	-	3475	3495	4	0	0	1	4	6	0	0	2	3	4	0	0	4	3	3	0	5	4	0	0	0	8	0	2	t20634308	19	0	0	4	18	29	0	0	10	14	18	0	0	17	12	12	0	21	17
P21_TR101935_c3_g3_i10_1_siR15	TR101935_c3_g3_i10	+	3519	3539	60	0	0	4	47	45	2	0	29	36	29	1	2	47	27	44	1	31	51	0	0	2	72	0	22	t22394207	274	0	0	17	214	206	10	2	126	159	127	3	10	217	122	199	4	142	234
P21_TR101935_c3_g3_i10_1_siR16	TR101935_c3_g3_i10	-	3517	3537	56	0	0	9	60	45	2	0	50	31	43	0	1	46	32	36	1	40	55	0	1	2	80	0	25	t8190537	255	1	0	39	272	206	7	0	213	137	191	2	5	211	141	163	4	185	251
P21_TR101935_c3_g3_i10_1_siR17	TR101935_c3_g3_i10	+	3540	3560	188	0	0	15	180	118	4	0	86	164	126	2	3	117	62	129	1	74	116	0	2	9	208	0	67	t25954874	855	0	1	68	820	536	17	2	370	732	557	10	12	535	277	588	6	341	533
P21_TR101935_c3_g3_i10_1_siR18	TR101935_c3_g3_i10	-	3538	3558	5	0	0	0	5	4	0	0	1	3	4	0	0	3	2	3	0	2	4	0	0	0	6	0	2	t28875067	23	0	0	0	24	18	0	0	6	12	19	1	0	13	8	13	0	8	18
P21_TR101935_c3_g3_i10_1_siR19	TR101935_c3_g3_i10	+	3561	3581	7	0	0	2	6	11	0	0	3	4	4	1	0	4	8	2	0	7	3	0	0	0	5	0	3	t2865797	32	0	0	8	26	49	1	0	13	19	19	4	0	17	35	10	0	30	13
P21_TR101935_c3_g3_i10_1_siR20	TR101935_c3_g3_i10	-	3559	3579	6	0	0	1	6	12	0	0	5	4	5	0	0	4	7	4	0	5	4	0	0	0	7	0	3	t49094459	26	0	0	3	28	57	0	0	23	17	23	1	0	17	33	18	0	25	18
P21_TR101935_c3_g3_i10_1_siR21	TR101935_c3_g3_i10	+	3603	3623	5	0	0	1	7	6	2	0	3	4	2	3	5	6	5	7	4	6	5	0	3	5	5	0	4	t34512906	22	0	0	5	33	29	11	0	14	19	10	12	21	28	22	33	16	28	23
P21_TR101935_c3_g3_i10_1_siR22	TR101935_c3_g3_i10	+	3624	3644	77	0	0	15	108	155	90	1	192	75	106	66	81	166	125	127	93	81	93	0	87	104	181	1	85	t38307331	703	1	1	133	984	1417	825	7	1652	670	942	601	733	1523	1111	1161	816	745	854
P21_TR101935_c3_g3_i10_1_siR23	TR101935_c3_g3_i10	+	3645	3665	1	0	0	0	2	1	1	0	4	1	1	1	1	2	1	2	1	0	1	0	1	2	3	0	1	t22946545	6	2	0	0	8	5	4	0	16	5	4	5	4	8	4	10	6	1	6
P21_TR101935_c3_g3_i10_1_siR24	TR101935_c3_g3_i10	-	3643	3663	410	1	0	59	401	394	275	2	634	225	322	180	188	537	210	613	233	230	311	1	224	444	509	0	268	t20540555	1867	4	2	267	1826	1799	1262	7	2725	1006	1427	823	854	2458	932	2802	1026	1059	1429
P21_TR101935_c3_g4_i1_1_siR1	TR101935_c3_g4_i1	-	143	163	13	3	3	6	14	14	44	2	5	8	3	4	7	5	3	4	7	3	7	3	9	0	1	6	7	t19762215	15	3	3	7	16	16	50	2	5	9	3	5	8	6	3	5	8	3	8
P21_TR101935_c3_g4_i1_1_siR2	TR101935_c3_g4_i1	-	164	184	0	0	0	3	0	1	18	0	0	1	0	1	0	0	0	0	0	0	1	0	1	0	1	0	1	t49729909	0	0	0	3	0	1	21	0	0	1	0	1	0	0	0	0	0	0	1
P21_TR101935_c3_g4_i1_1_siR3	TR101935_c3_g4_i1	-	185	205	1	1	0	11	1	4	3	1	0	2	1	0	3	0	0	0	1	0	1	0	1	0	0	2	1	t49570173	1	1	0	12	1	4	4	1	0	2	1	0	3	0	0	0	1	0	1
P21_TR101935_c3_g4_i1_1_siR4	TR101935_c3_g4_i1	-	269	289	0	1	0	4	0	0	3	1	0	1	2	0	1	0	0	0	0	0	2	0	0	0	1	1	1	t5345393	0	1	0	4	0	0	4	1	0	1	2	0	1	0	0	0	0	0	2
P21_TR101935_c3_g4_i1_1_siR5	TR101935_c3_g4_i1	-	290	310	1	4	0	8	1	7	21	0	0	3	3	4	9	1	3	3	4	2	2	1	6	0	0	2	3	t28771362	1	4	0	9	1	8	24	0	0	3	3	5	10	1	3	3	4	2	2
P21_TR102146_c1_g2_i4_1_siR1	TR102146_c1_g2_i4	+	2206	2226	2	2	4	1	4	2	0	1	0	0	0	1	1	0	3	0	3	0	0	0	2	0	1	0	1	t38143299	6	6	15	5	13	6	0	4	0	0	0	3	5	0	9	0	9	0	0
P21_TR102146_c1_g2_i4_1_siR2	TR102146_c1_g2_i4	+	2227	2247	5	3	11	5	4	4	0	2	0	0	0	2	3	0	4	0	2	0	0	0	4	0	3	0	2	t36827532	16	9	39	18	15	14	0	6	0	0	0	7	9	0	14	0	8	0	0
P21_TR102146_c1_g2_i4_1_siR3	TR102146_c1_g2_i4	+	2248	2268	10	10	24	14	12	13	0	5	0	0	0	8	11	0	16	0	9	0	0	0	21	0	10	0	7	t34742786	33	35	82	46	41	46	0	15	0	0	0	27	36	0	54	0	30	0	0
P21_TR102146_c1_g2_i4_1_siR4	TR102146_c1_g2_i4	+	2332	2352	4	3	3	4	6	5	0	0	0	0	0	4	1	0	3	0	1	0	0	0	5	0	4	0	2	t28579543	9	7	6	10	14	11	0	1	0	0	0	9	3	0	7	0	3	0	0
P21_TR102146_c1_g2_i4_1_siR5	TR102146_c1_g2_i4	-	2330	2350	5	4	8	2	4	2	0	2	0	0	0	3	2	0	9	0	3	0	0	0	17	0	4	0	3	t39648496	11	8	19	5	9	5	0	4	0	0	0	8	4	0	20	0	7	0	0
P21_TR102146_c1_g2_i4_1_siR6	TR102146_c1_g2_i4	+	2353	2373	5	3	7	6	2	4	0	1	0	0	0	5	2	0	3	0	4	0	0	0	7	0	2	0	2	t46695386	12	6	17	14	5	9	0	2	0	0	0	11	4	0	6	0	8	0	0
P21_TR102146_c1_g2_i4_1_siR7	TR102146_c1_g2_i4	-	2372	2392	0	0	3	0	1	1	1	0	0	1	0	0	0	0	2	1	1	2	0	1	0	1	1	0	1	t39942799	0	0	10	0	4	2	3	0	0	2	0	1	1	1	6	3	3	8	1
P21_TR102146_c1_g2_i4_1_siR8	TR102146_c1_g2_i4	-	2414	2434	7	1	4	3	3	2	0	0	0	0	0	2	3	0	3	0	2	0	0	0	3	0	5	0	2	t12298311	17	3	10	6	6	5	0	1	0	0	0	5	6	0	6	0	4	0	0
P21_TR102165_c2_g3_i3_1_siR1	TR102165_c2_g3_i3	+	33	53	1	1	2	3	2	1	2	1	1	1	1	2	1	1	1	1	1	3	1	1	2	1	1	1	1	t23838801	7	11	21	33	22	14	18	12	10	12	7	27	7	16	11	8	13	29	16
P21_TR102165_c2_g3_i3_1_siR2	TR102165_c2_g3_i3	+	54	74	2	2	3	3	1	2	2	0	0	2	1	3	1	1	0	0	2	1	1	1	1	4	0	0	1	t47837513	2	2	3	3	1	2	2	0	0	2	1	3	1	1	0	0	2	1	1
P21_TR102165_c2_g3_i3_1_siR3	TR102165_c2_g3_i3	-	52	72	0	4	10	7	3	8	5	1	3	4	6	4	5	5	7	3	3	5	8	2	10	2	6	7	5	t48224637	0	4	11	8	3	9	6	1	3	4	7	5	6	6	8	3	3	6	9
P21_TR102165_c2_g3_i3_1_siR4	TR102165_c2_g3_i3	-	73	93	19	39	25	64	40	19	37	8	35	15	9	21	38	22	36	9	30	28	43	9	33	24	7	10	26	t38185212	44	88	58	145	91	43	84	17	76	34	21	47	86	50	80	21	65	65	99
P21_TR102165_c2_g3_i3_1_siR5	TR102165_c2_g3_i3	+	96	116	178	335	181	728	285	393	383	67	279	155	227	239	270	241	161	267	223	248	472	110	318	283	196	153	268	t24849332	405	758	416	1651	648	896	877	136	599	346	504	547	613	552	357	611	492	570	1085
P21_TR102165_c2_g3_i3_1_siR6	TR102165_c2_g3_i3	+	117	137	5	3	3	34	2	7	3	0	5	2	4	9	5	2	5	3	4	0	10	2	10	5	1	7	5	t49019403	6	3	4	38	2	8	4	0	5	2	4	10	6	2	6	3	4	0	11
P21_TR102165_c2_g3_i3_1_siR7	TR102165_c2_g3_i3	+	138	158	3	4	0	1	1	2	2	1	3	2	2	0	2	2	1	4	3	3	5	3	3	4	1	2	2	t10625225	3	5	0	1	1	2	2	1	3	2	2	0	2	2	1	5	3	4	6
P21_TR102165_c2_g3_i3_1_siR8	TR102165_c2_g3_i3	-	136	156	3	7	5	21	4	9	7	0	7	3	3	4	3	9	2	9	5	4	11	3	11	8	4	8	6	t20187173	3	8	6	24	5	10	8	0	7	3	3	5	3	10	2	10	6	5	13
P21_TR102165_c2_g3_i3_1_siR9	TR102165_c2_g3_i3	+	159	179	3	3	2	7	2	6	2	2	0	1	3	4	2	3	2	2	5	3	3	4	2	1	0	1	2	t20245536	3	3	2	8	2	7	2	2	0	1	3	5	2	4	2	2	5	3	3
P21_TR102165_c2_g3_i3_1_siR10	TR102165_c2_g3_i3	-	157	177	3	8	2	5	7	5	10	2	7	2	1	4	3	6	3	7	5	4	5	2	5	6	7	9	5	t29448818	3	9	2	6	8	6	11	2	8	2	1	5	3	7	3	8	5	5	6
P21_TR102165_c2_g3_i3_1_siR11	TR102165_c2_g3_i3	+	180	200	0	2	0	2	1	2	0	0	0	1	0	0	0	0	0	2	0	1	1	1	1	3	1	1	1	t5885913	0	4	0	4	2	5	1	0	1	2	0	1	1	0	1	4	1	3	2
P21_TR102165_c2_g3_i3_1_siR12	TR102165_c2_g3_i3	-	178	198	1	1	5	1	3	2	3	0	3	1	2	2	3	5	2	3	3	1	2	0	2	0	1	1	2	t40698092	2	2	12	3	7	5	6	0	7	3	5	5	6	11	5	6	6	2	5
P21_TR102165_c2_g3_i3_1_siR13	TR102165_c2_g3_i3	+	222	242	32	40	22	65	33	29	29	8	43	14	30	28	24	24	17	32	34	28	26	15	15	31	32	44	29	t3137797	110	135	74	221	114	100	101	23	138	47	101	96	81	83	55	110	114	96	88
P21_TR102165_c2_g3_i3_1_siR14	TR102165_c2_g3_i3	-	220	240	2	4	1	3	4	2	2	2	5	1	2	2	2	3	3	2	2	3	5	1	2	4	2	5	3	t7389865	6	13	4	10	12	7	7	5	16	2	8	8	7	10	10	7	5	10	17
P21_TR102165_c2_g3_i3_1_siR15	TR102165_c2_g3_i3	+	243	263	0	4	1	0	1	1	1	1	0	0	1	0	0	3	0	1	1	0	0	0	0	0	0	0	1	t34229283	0	4	1	0	1	1	1	1	0	0	1	0	0	3	0	1	1	0	0
P21_TR102165_c2_g3_i3_1_siR16	TR102165_c2_g3_i3	-	241	261	8	23	13	44	13	11	11	3	15	3	9	17	11	13	5	9	15	11	12	9	8	16	11	10	13	t16938272	9	26	15	50	15	12	13	3	16	3	10	19	13	15	5	10	17	13	14
P21_TR102165_c2_g3_i3_1_siR17	TR102165_c2_g3_i3	+	264	284	223	434	271	1086	375	606	424	86	326	227	258	295	401	287	291	351	302	364	501	141	161	334	169	403	348	t41955503	508	982	622	2461	854	1382	971	174	700	508	573	674	910	656	645	802	665	837	1152
P21_TR102165_c2_g3_i3_1_siR18	TR102165_c2_g3_i3	-	262	282	4	13	11	48	10	13	14	5	7	4	6	9	6	7	7	8	6	4	11	7	5	5	7	6	9	t47707425	10	30	26	108	23	30	31	10	16	10	14	21	14	17	16	19	13	10	26
P21_TR102165_c2_g3_i3_1_siR19	TR102165_c2_g3_i3	+	285	305	2	6	1	10	4	6	5	2	3	3	3	2	3	3	3	5	1	3	3	3	2	1	2	6	3	t2096704	10	34	8	59	21	33	31	10	14	18	15	14	15	20	17	27	8	18	20
P21_TR102165_c2_g3_i3_1_siR20	TR102165_c2_g3_i3	-	283	303	0	2	1	4	2	2	2	0	3	1	1	1	1	1	1	2	0	1	2	1	2	0	1	2	1	t28695701	2	13	3	20	13	13	12	2	14	5	8	7	5	5	4	9	1	7	12
P21_TR102165_c2_g3_i3_1_siR21	TR102165_c2_g3_i3	+	327	347	1	1	1	5	1	3	2	0	1	1	2	1	1	1	1	2	1	2	2	0	1	1	0	2	1	t8396811	4	9	5	40	9	21	15	3	9	9	15	7	8	6	6	13	5	13	17
P21_TR102165_c2_g3_i3_1_siR22	TR102165_c2_g3_i3	+	348	368	4	4	2	6	4	6	4	1	6	3	4	4	2	4	2	5	2	6	7	3	3	3	4	6	4	t23697052	27	26	11	44	26	39	26	6	36	23	26	26	14	26	13	31	15	41	48
P21_TR102258_c6_g3_i1_1_siR1	TR102258_c6_g3_i1	+	86	106	0	0	1	5	2	2	0	0	2	1	0	3	1	1	0	0	1	1	1	1	0	3	1	1	1	t45281235	0	0	7	34	13	11	0	2	14	6	2	21	8	6	2	2	8	7	5
P21_TR102258_c6_g3_i1_1_siR2	TR102258_c6_g3_i1	+	107	127	0	0	9	23	13	18	0	4	8	13	9	24	11	6	4	3	6	6	5	3	10	24	14	5	9	t23967236	0	0	10	26	15	20	0	4	9	14	10	27	12	7	4	3	7	7	6
P21_TR102258_c6_g3_i1_1_siR3	TR102258_c6_g3_i1	+	149	169	0	2	1	4	2	0	2	0	4	0	2	2	0	0	0	0	2	1	3	1	1	6	2	1	1	t9720032	0	2	1	5	2	0	2	0	4	0	2	2	0	0	0	0	2	1	3
P21_TR102258_c6_g3_i1_1_siR4	TR102258_c6_g3_i1	+	170	190	1	0	0	2	0	0	0	2	0	1	1	2	0	0	0	1	0	0	1	0	0	2	4	0	1	t9067634	1	0	0	2	0	0	0	2	0	1	1	2	0	0	0	1	0	0	1
P21_TR102258_c6_g3_i1_1_siR5	TR102258_c6_g3_i1	-	252	272	18	111	62	198	61	103	71	38	140	64	68	114	55	49	40	37	61	44	36	27	63	160	88	100	75	t49852052	20	126	71	224	69	118	81	39	150	71	75	130	62	56	44	42	67	51	41
P21_TR102258_c6_g3_i1_1_siR6	TR102258_c6_g3_i1	+	317	337	0	0	1	1	0	0	0	1	1	0	1	0	2	2	1	2	0	1	0	1	0	1	1	2	1	t40529415	0	0	1	1	0	0	0	1	1	0	1	0	2	2	1	2	0	1	0
P21_TR102419_c3_g19_i1_1_siR1	TR102419_c3_g19_i1	-	7	27	7	7	8	12	10	10	9	7	6	6	7	8	10	9	7	6	8	6	9	10	7	5	7	7	8	t41952249	202	214	239	354	310	308	273	189	182	182	220	251	294	277	219	186	252	176	285
P21_TR102419_c3_g19_i1_1_siR2	TR102419_c3_g19_i1	+	30	50	6	3	2	14	4	0	8	6	3	3	3	7	0	0	3	5	3	6	0	6	3	4	4	8	4	t7084077	115	70	47	289	79	8	165	105	64	68	63	144	0	0	61	103	60	131	1
P21_TR102419_c3_g19_i1_1_siR3	TR102419_c3_g19_i1	-	28	48	1	1	0	2	1	0	2	1	1	0	1	1	0	0	1	1	1	1	0	2	1	1	0	1	1	t39447988	20	11	10	36	13	2	32	18	10	5	11	20	0	0	19	16	18	23	0
P21_TR102419_c3_g19_i1_1_siR4	TR102419_c3_g19_i1	-	70	90	0	4	3	0	10	10	0	0	5	5	6	0	10	12	0	8	3	0	16	0	4	0	4	0	4	t31216750	0	40	32	0	98	104	0	0	45	55	57	0	106	123	0	87	34	0	162
P21_TR102419_c3_g19_i1_1_siR5	TR102419_c3_g19_i1	+	135	155	1	32	35	0	62	100	0	0	56	44	41	0	109	64	0	32	32	0	113	0	54	0	42	0	34	t34996041	2	110	121	1	212	341	1	0	180	148	138	0	372	218	0	108	106	1	390
P21_TR102419_c3_g19_i1_1_siR6	TR102419_c3_g19_i1	+	156	176	2	2	1	3	2	0	2	1	1	1	3	2	0	0	2	2	1	1	0	3	2	1	1	2	2	t39449436	15	11	8	22	12	2	15	5	5	7	19	14	0	0	14	12	9	10	0
P21_TR102419_c3_g19_i1_1_siR7	TR102419_c3_g19_i1	-	175	195	4	2	2	2	2	0	3	0	1	1	1	2	0	0	3	2	3	0	0	3	2	4	1	4	2	t13421740	46	22	27	27	27	0	34	4	13	10	8	26	1	2	33	24	30	0	0
P21_TR102422_c14_g1_i1_1_siR1	TR102422_c14_g1_i1	+	33	53	95	113	135	221	134	133	72	135	47	101	162	103	109	116	181	124	166	98	116	128	134	118	57	61	119	t44098653	324	384	465	750	459	455	248	412	151	338	539	352	370	397	604	426	548	337	399
P21_TR102422_c14_g1_i1_1_siR2	TR102422_c14_g1_i1	-	31	51	8	11	6	43	9	25	13	8	4	15	15	11	6	6	7	15	8	8	13	10	7	7	7	9	11	t6078273	75	97	52	388	82	232	119	62	31	132	129	103	57	55	60	141	69	70	117
P21_TR102422_c14_g1_i1_1_siR3	TR102422_c14_g1_i1	+	54	74	11	10	10	6	7	6	10	1	5	3	11	3	3	7	2	6	8	6	9	7	5	10	9	6	7	t32458483	52	45	45	28	33	27	45	6	20	13	49	16	12	32	10	29	34	27	40
P21_TR102422_c14_g1_i1_1_siR4	TR102422_c14_g1_i1	-	52	72	1	2	2	2	2	1	2	0	1	0	1	2	1	1	0	2	1	2	2	2	1	2	1	1	1	t33973794	5	7	7	11	8	5	8	0	5	1	6	8	3	6	2	8	6	7	7
P21_TR102422_c14_g1_i1_1_siR5	TR102422_c14_g1_i1	-	73	93	19	15	12	36	13	15	18	12	13	18	20	14	9	12	9	18	21	11	13	18	18	15	11	19	16	t32726123	85	69	57	161	57	67	82	50	55	82	87	66	39	55	39	83	93	50	58
P21_TR102422_c14_g3_i1_1_siR1	TR102422_c14_g3_i1	+	606	626	2	0	2	4	2	0	0	5	2	0	4	0	4	2	1	1	3	2	2	0	2	0	0	0	1	t45197829	2	0	2	5	2	0	0	5	2	0	4	0	4	2	1	1	3	2	2
P21_TR102422_c14_g3_i1_1_siR2	TR102422_c14_g3_i1	-	688	708	3	2	1	4	0	3	1	3	0	3	0	1	3	1	0	2	3	2	2	1	2	1	3	0	2	t36456002	3	2	1	5	0	3	1	3	0	3	0	1	3	1	0	2	3	2	2
P21_TR102422_c14_g3_i1_1_siR3	TR102422_c14_g3_i1	+	879	899	2	0	1	4	0	2	1	3	3	0	3	0	1	3	0	4	4	0	3	0	0	3	1	0	1	t13707987	2	0	1	4	0	2	1	3	3	0	3	0	1	3	0	4	4	0	3
P21_TR102422_c14_g3_i1_1_siR4	TR102422_c14_g3_i1	+	900	920	0	0	1	0	0	0	8	0	0	5	0	1	0	0	0	0	0	0	1	2	0	0	0	1	1	t20260959	1	1	3	0	0	0	47	0	2	30	0	5	0	0	2	0	0	1	5
P21_TR102422_c14_g3_i1_1_siR5	TR102422_c14_g3_i1	+	921	941	42	30	13	21	54	22	53	11	20	1	14	1	17	15	0	48	26	0	27	3	10	31	12	4	20	t27516621	142	102	43	73	183	76	182	32	65	2	48	4	57	51	0	166	86	1	94
P21_TR102422_c14_g3_i1_1_siR6	TR102422_c14_g3_i1	-	919	939	6	4	3	3	8	5	12	2	2	0	2	1	2	4	0	6	6	0	2	1	2	3	3	1	3	t33956571	19	15	11	10	27	16	40	6	6	0	6	2	8	15	0	20	19	1	8
P21_TR102422_c14_g3_i1_1_siR7	TR102422_c14_g3_i1	-	940	960	1	1	1	1	1	1	2	1	0	0	1	0	0	0	0	1	1	0	2	0	0	0	1	0	1	t32726019	4	2	2	2	5	2	6	2	0	0	3	0	1	1	0	3	3	0	6
P21_TR102422_c14_g4_i1_1_siR1	TR102422_c14_g4_i1	+	21	41	19	22	10	64	35	26	18	23	12	38	31	24	0	21	20	0	29	28	30	9	27	0	13	28	22	t23600220	64	73	34	217	119	88	61	70	40	127	102	82	1	71	67	0	97	95	102
P21_TR102422_c14_g4_i1_1_siR2	TR102422_c14_g4_i1	-	19	39	71	88	54	251	71	109	69	56	46	86	97	76	0	61	45	0	100	103	95	40	113	0	41	57	72	t43539578	242	300	185	854	242	372	239	170	148	289	323	262	0	209	149	1	332	355	327
P21_TR102422_c14_g4_i1_1_siR3	TR102422_c14_g4_i1	+	42	62	95	113	135	221	134	133	72	135	47	101	162	103	109	116	181	124	166	98	116	128	134	118	57	61	119	t44098653	324	384	465	750	459	455	248	412	151	338	539	352	370	397	604	426	548	337	399
P21_TR102422_c14_g4_i1_1_siR4	TR102422_c14_g4_i1	-	40	60	8	11	6	43	9	25	13	8	4	15	15	11	6	6	7	15	8	8	13	10	7	7	7	9	11	t6078273	75	97	52	388	82	232	119	62	31	132	129	103	57	55	60	141	69	70	117
P21_TR102422_c14_g4_i1_1_siR5	TR102422_c14_g4_i1	+	63	83	11	10	10	6	7	6	10	1	5	3	11	3	3	7	2	6	8	6	9	7	5	10	9	6	7	t32458483	52	45	45	28	33	27	45	6	20	13	49	16	12	32	10	29	34	27	40
P21_TR102422_c14_g4_i1_1_siR6	TR102422_c14_g4_i1	-	61	81	1	2	2	2	2	1	2	0	1	0	1	2	1	1	0	2	1	2	2	2	1	2	1	1	1	t33973794	5	7	7	11	8	5	8	0	5	1	6	8	3	6	2	8	6	7	7
P21_TR102422_c14_g4_i1_1_siR7	TR102422_c14_g4_i1	-	82	102	19	15	12	36	13	15	18	12	13	18	20	14	9	12	9	18	21	11	13	18	18	15	11	19	16	t32726123	85	69	57	161	57	67	82	50	55	82	87	66	39	55	39	83	93	50	58
P21_TR102422_c14_g5_i2_1_siR1	TR102422_c14_g5_i2	-	266	286	0	13	7	4	7	9	7	6	10	12	14	13	3	10	13	4	12	7	18	8	20	6	13	8	9	t45493555	0	30	17	9	17	21	17	12	21	26	30	30	7	24	28	10	27	17	41
P21_TR102422_c14_g5_i2_1_siR2	TR102422_c14_g5_i2	-	287	307	0	2	0	2	0	1	0	0	0	2	0	0	0	0	0	0	3	1	1	0	2	0	0	0	1	t34715873	0	5	0	4	0	2	0	1	1	4	0	0	0	1	0	0	6	2	3
P21_TR102422_c14_g5_i2_1_siR3	TR102422_c14_g5_i2	+	352	372	0	54	0	8	0	4	0	3	0	26	0	0	0	2	0	0	34	2	27	0	17	0	2	5	8	t8803380	1	122	0	18	0	8	0	6	0	58	1	0	0	5	0	0	74	5	61
P21_TR102422_c14_g5_i2_1_siR4	TR102422_c14_g5_i2	+	373	393	0	11	0	1	0	1	0	2	0	5	1	0	0	1	0	0	5	0	4	0	7	0	1	0	2	t22800355	0	39	0	2	0	3	0	6	1	17	4	0	0	2	0	0	15	1	14
P21_TR102422_c14_g5_i2_1_siR5	TR102422_c14_g5_i2	-	371	391	0	20	0	2	0	1	0	3	0	15	1	0	0	2	0	0	26	1	13	0	7	0	3	0	4	t28729205	0	69	0	7	0	2	0	8	0	50	2	0	0	7	0	0	86	4	44
P21_TR102422_c14_g5_i2_1_siR6	TR102422_c14_g5_i2	+	415	435	0	47	0	2	0	3	0	4	0	36	0	0	0	2	1	0	20	1	16	0	25	0	4	4	7	t16219536	0	107	0	4	0	6	0	9	0	81	1	0	0	4	2	0	45	3	37
P21_TR102422_c14_g5_i2_1_siR7	TR102422_c14_g5_i2	-	413	433	175	228	4	11	15	13	61	11	9	120	10	10	26	19	8	11	80	16	119	11	73	4	16	20	45	t11281289	399	516	9	25	34	30	141	22	19	269	22	22	60	44	17	24	176	36	274
P21_TR102422_c14_g5_i2_1_siR8	TR102422_c14_g5_i2	+	436	456	3	7	0	0	0	0	0	0	0	5	1	0	0	0	0	0	2	0	3	1	2	0	0	0	1	t34097020	7	15	0	1	0	0	1	0	1	12	2	0	0	0	1	0	5	1	7
P21_TR102422_c14_g5_i2_1_siR9	TR102422_c14_g5_i2	-	434	454	0	12	0	1	0	0	0	0	0	8	1	0	0	0	0	0	7	1	8	0	2	0	0	0	2	t43991177	0	28	0	2	0	0	0	1	0	19	2	0	0	1	0	0	16	2	18
P21_TR102422_c14_g5_i2_1_siR10	TR102422_c14_g5_i2	+	457	477	0	11	0	5	0	7	0	4	1	7	0	0	0	3	0	0	8	3	5	0	7	0	3	3	3	t281417	0	145	0	63	0	98	1	44	8	92	2	0	0	40	0	0	103	48	69
P21_TR102422_c14_g5_i2_1_siR11	TR102422_c14_g5_i2	-	455	475	0	122	0	16	0	45	0	35	9	86	1	0	0	35	0	0	91	57	79	0	126	0	42	24	32	t14132416	1	276	0	37	0	103	0	71	19	192	2	0	0	81	0	1	201	132	182
P21_TR102422_c14_g5_i2_1_siR12	TR102422_c14_g5_i2	+	478	498	0	7	0	2	0	8	0	3	0	8	0	0	0	5	0	0	5	2	7	0	8	0	2	2	2	t41560840	0	16	0	4	0	19	0	6	1	17	0	0	0	11	0	0	10	4	15
P21_TR102422_c14_g5_i2_1_siR13	TR102422_c14_g5_i2	-	476	496	1	2	0	0	3	4	2	1	0	3	1	1	0	1	1	0	3	9	1	2	2	0	0	0	2	t23555473	2	4	0	1	6	10	5	2	1	6	3	2	0	3	3	0	7	21	3
P21_TR102422_c14_g5_i2_1_siR14	TR102422_c14_g5_i2	+	499	519	1	174	0	6	0	1	0	3	0	98	1	0	0	0	0	0	102	0	83	0	99	0	0	0	24	t47695964	2	590	0	22	0	3	0	10	1	330	2	0	0	0	0	0	338	0	285
P21_TR102422_c14_g5_i2_1_siR15	TR102422_c14_g5_i2	+	520	540	0	2	0	1	2	1	1	0	0	0	1	2	1	1	2	1	1	0	2	2	0	2	1	2	1	t39465366	1	5	1	2	4	3	3	1	1	1	3	4	2	2	5	2	2	1	4
P21_TR102422_c14_g5_i2_1_siR16	TR102422_c14_g5_i2	-	518	538	11	195	115	51	232	102	254	34	161	107	154	94	112	145	183	187	123	149	264	189	160	210	61	199	146	t47115565	25	442	264	116	527	233	583	68	346	239	341	215	254	332	407	428	271	342	606
P21_TR102422_c14_g5_i2_1_siR17	TR102422_c14_g5_i2	+	541	561	3	57	46	3	83	17	63	20	45	34	29	35	36	64	73	56	50	76	60	72	43	74	23	67	47	t46720302	7	130	106	7	188	39	145	41	97	76	64	80	81	146	163	127	110	175	138
P21_TR102422_c14_g5_i2_1_siR18	TR102422_c14_g5_i2	+	562	582	38	340	297	101	621	182	220	165	427	173	244	234	189	395	378	248	292	381	368	409	312	366	173	316	287	t10036361	610	5391	4768	1596	9894	2908	3524	2345	6431	2711	3781	3739	2997	6325	5874	3967	4505	6128	5912
P21_TR102422_c14_g5_i2_1_siR19	TR102422_c14_g5_i2	-	560	580	9	65	10	8	95	45	29	27	44	32	45	52	43	47	21	63	26	57	46	84	33	38	27	54	42	t10210459	226	1552	243	201	2262	1073	690	570	987	760	1038	1247	1028	1141	491	1507	601	1370	1115
P21_TR102422_c14_g5_i2_1_siR20	TR102422_c14_g5_i2	+	583	603	0	137	0	73	1	58	0	41	15	99	1	0	0	39	1	0	131	44	64	0	120	0	29	39	37	t34755243	0	309	0	165	2	132	0	83	32	222	2	0	0	89	3	0	289	101	146
P21_TR102422_c14_g5_i2_1_siR21	TR102422_c14_g5_i2	+	604	624	0	10	11	0	11	0	2	3	1	4	3	3	10	10	10	7	4	9	10	9	12	9	3	3	6	t43311090	0	11	13	0	12	0	2	3	1	4	3	3	11	12	11	8	4	10	11
P21_TR102422_c14_g5_i2_1_siR22	TR102422_c14_g5_i2	-	602	622	0	143	30	69	171	87	116	28	91	83	100	90	47	127	74	125	78	143	156	180	52	124	145	124	100	t6078303	0	323	68	156	389	198	266	57	195	186	222	206	106	291	164	286	172	328	359
P21_TR102422_c14_g5_i2_1_siR23	TR102422_c14_g5_i2	+	856	876	3	1	1	2	3	4	3	0	3	1	3	1	3	1	3	1	1	3	2	2	2	1	0	2	2	t49900694	6	2	3	4	6	10	7	1	6	3	6	3	6	2	6	2	3	6	4
P21_TR102571_c2_g2_i1_1_siR1	TR102571_c2_g2_i1	+	19	39	64	41	18	32	44	17	25	13	41	10	37	29	12	22	28	43	24	7	41	41	34	40	30	34	30	t34198207	364	231	106	181	252	95	144	67	219	56	203	163	69	126	155	243	134	40	238
P21_TR102571_c2_g2_i1_1_siR2	TR102571_c2_g2_i1	-	17	37	30	20	8	26	26	11	14	8	15	6	16	10	7	11	6	15	7	2	18	15	15	18	9	16	14	t30550375	171	112	48	148	146	61	79	41	79	32	86	59	37	64	35	84	41	13	104
P21_TR102571_c2_g2_i1_1_siR3	TR102571_c2_g2_i1	-	38	58	3	2	3	5	3	3	2	1	2	1	2	2	2	3	3	2	3	1	3	2	4	2	2	3	2	t41750288	40	30	44	77	46	43	32	10	25	13	25	27	32	42	44	39	40	11	48
P21_TR102571_c2_g2_i1_1_siR4	TR102571_c2_g2_i1	-	59	79	7	4	5	15	9	8	8	2	8	4	5	4	6	6	8	5	6	3	8	4	8	8	4	9	6	t45198694	31	18	25	68	40	36	37	10	34	18	23	18	28	27	36	21	25	13	37
P21_TR102571_c2_g2_i1_1_siR5	TR102571_c2_g2_i1	-	122	142	5	2	1	10	4	1	3	0	7	0	2	3	2	2	0	2	0	0	3	3	5	6	2	5	3	t50548093	6	2	1	11	5	1	4	0	7	0	2	3	2	2	0	2	0	0	4
P21_TR102571_c2_g2_i1_1_siR6	TR102571_c2_g2_i1	-	185	205	19	16	0	17	0	4	10	16	17	4	0	0	15	0	35	0	0	18	24	12	13	39	0	38	12	t40488197	66	53	0	57	0	12	35	48	56	12	0	0	51	0	117	0	0	63	82
P21_TR102571_c2_g2_i1_1_siR7	TR102571_c2_g2_i1	-	227	247	16	9	7	12	7	6	3	4	9	2	6	5	6	8	4	11	4	5	12	6	7	13	12	12	8	t13023139	56	30	25	40	24	20	11	13	29	8	19	17	19	29	14	36	12	18	41
P21_TR102571_c2_g2_i1_1_siR8	TR102571_c2_g2_i1	+	250	270	4	4	4	3	4	3	3	3	3	3	1	3	3	2	3	4	2	2	4	1	4	4	3	1	3	t50200746	14	12	13	11	12	11	9	8	11	9	2	11	11	7	10	12	8	8	15
P21_TR102600_c2_g3_i2_1_siR1	TR102600_c2_g3_i2	-	1359	1379	1	2	1	3	3	1	3	1	1	2	1	2	1	2	2	2	1	2	0	2	2	1	1	2	2	t49517336	3	13	6	17	17	4	15	6	8	13	5	11	8	14	11	11	6	14	0
P21_TR102600_c2_g3_i2_1_siR2	TR102600_c2_g3_i2	-	1380	1400	5	6	10	14	12	8	6	6	10	6	7	4	4	5	6	15	6	4	0	6	6	6	6	15	7	t4947005	17	22	36	48	41	29	19	18	31	21	24	13	14	17	19	50	19	15	0
P21_TR102600_c2_g3_i2_1_siR3	TR102600_c2_g3_i2	+	1403	1423	6	0	7	11	11	10	7	5	11	0	8	7	8	16	16	1	5	8	0	6	6	2	6	8	7	t37348967	21	0	24	36	39	34	25	15	36	0	26	23	27	55	52	3	15	26	0
P21_TR102600_c2_g3_i2_1_siR4	TR102600_c2_g3_i2	+	1424	1444	1	2	1	1	1	1	2	2	1	1	1	1	0	2	0	1	1	1	0	1	1	1	1	1	1	t2636858	2	8	4	4	4	4	7	7	4	4	2	4	0	6	1	5	4	3	0
P21_TR102600_c2_g3_i2_1_siR5	TR102600_c2_g3_i2	-	1422	1442	7	7	5	9	15	9	5	6	9	5	6	9	3	9	4	12	3	6	0	9	9	4	10	10	7	t9749972	25	24	16	30	50	31	17	18	29	17	21	31	11	30	14	42	10	19	0
P21_TR102600_c2_g3_i2_1_siR6	TR102600_c2_g3_i2	+	1445	1465	54	99	92	64	118	120	102	91	94	67	100	69	56	102	107	119	70	88	0	94	71	35	64	136	84	t40549878	185	335	318	218	402	411	352	278	303	225	334	236	192	349	356	408	231	302	1
P21_TR102600_c2_g3_i2_1_siR7	TR102600_c2_g3_i2	+	1466	1486	1	2	1	2	4	2	1	1	2	1	2	3	0	1	1	4	0	1	0	2	1	1	2	2	2	t20354367	3	8	5	10	17	7	5	6	7	5	10	14	2	5	6	16	2	6	0
P21_TR102600_c2_g3_i2_1_siR8	TR102600_c2_g3_i2	-	1464	1484	87	124	70	113	123	85	94	57	68	52	104	57	56	67	73	237	57	98	0	98	50	62	52	196	87	t23271722	396	561	322	513	562	386	429	233	294	233	459	261	256	307	322	1084	250	452	0
P21_TR102600_c2_g3_i2_1_siR9	TR102600_c2_g3_i2	+	1529	1549	1	0	1	2	3	1	1	3	1	0	2	1	1	1	1	1	2	1	0	1	0	0	3	2	1	t9746471	5	1	5	6	10	2	3	8	2	1	6	4	2	4	4	5	7	5	0
P21_TR102600_c2_g3_i2_1_siR10	TR102600_c2_g3_i2	-	1527	1547	9	5	8	3	8	8	9	5	7	6	5	3	2	8	3	12	7	12	0	9	3	6	5	8	6	t33973726	30	18	27	11	29	28	30	14	22	21	18	11	8	28	9	40	22	40	0
P21_TR102600_c2_g3_i2_1_siR11	TR102600_c2_g3_i2	-	1548	1568	1	2	1	0	3	1	1	1	1	1	0	1	0	0	0	2	0	1	0	1	2	1	0	1	1	t32726188	2	7	3	0	9	2	4	3	2	2	1	2	0	1	1	7	1	4	0
P21_TR102600_c2_g4_i2_1_siR1	TR102600_c2_g4_i2	-	39	59	1	0	0	0	0	3	3	0	0	0	5	1	0	0	0	0	0	1	0	0	0	0	1	3	1	t14496907	1	0	0	0	0	3	3	0	0	0	6	1	0	0	0	0	0	1	0
P21_TR102600_c2_g4_i2_1_siR2	TR102600_c2_g4_i2	+	62	82	0	0	0	0	0	68	29	0	0	0	49	24	0	0	0	0	0	35	0	0	0	0	0	8	9	t34619950	0	0	0	0	0	78	33	0	0	0	54	27	0	0	0	0	0	40	0
P21_TR102600_c2_g4_i2_1_siR3	TR102600_c2_g4_i2	-	123	143	21	11	12	19	19	17	15	5	20	6	17	20	11	16	9	9	16	12	11	15	11	11	17	16	14	t33312019	119	65	71	106	109	98	84	26	105	36	94	116	63	90	52	54	90	71	66
P21_TR102600_c2_g4_i2_1_siR4	TR102600_c2_g4_i2	+	188	208	7	10	16	40	15	28	25	10	15	2	23	12	11	10	17	11	13	19	0	4	10	11	13	10	14	t17845999	8	11	18	45	17	32	29	10	16	2	25	14	13	11	19	12	14	22	0
P21_TR102600_c2_g4_i2_1_siR5	TR102600_c2_g4_i2	-	186	206	7	4	12	18	16	20	12	7	10	5	14	10	5	17	6	6	5	7	10	10	6	9	17	13	10	t33902925	8	5	14	20	18	23	14	7	11	6	15	11	6	19	7	7	6	8	12
P21_TR102600_c2_g4_i2_1_siR6	TR102600_c2_g4_i2	-	207	227	51	26	38	54	27	14	4	15	33	1	0	11	31	26	25	21	25	17	2	16	17	26	19	0	21	t22061717	58	29	43	61	31	16	5	15	35	1	0	13	35	30	28	24	27	19	2
P21_TR102600_c2_g4_i2_1_siR7	TR102600_c2_g4_i2	+	230	250	1	2	0	3	2	1	1	0	0	1	0	1	2	1	0	2	1	0	0	4	1	1	0	0	1	t43057842	1	2	0	3	2	1	1	0	0	1	0	1	2	1	0	2	1	0	0
P21_TR102600_c2_g4_i2_1_siR8	TR102600_c2_g4_i2	+	251	271	1	0	1	0	1	1	2	0	1	0	2	0	2	1	2	0	1	1	0	1	0	3	0	3	1	t12534274	1	0	1	0	1	1	2	0	1	0	2	0	2	1	2	0	1	1	0
P21_TR102600_c2_g4_i2_1_siR9	TR102600_c2_g4_i2	-	249	269	5	0	9	0	4	10	17	3	6	0	5	1	3	3	4	2	5	4	0	6	0	10	4	11	5	t32370137	6	0	10	0	5	11	19	3	6	0	5	1	3	3	4	2	6	5	0
P21_TR102600_c2_g4_i2_1_siR10	TR102600_c2_g4_i2	-	270	290	46	75	65	41	62	66	66	74	60	41	44	61	71	52	68	100	49	57	0	67	53	38	58	77	58	t14384810	52	85	75	47	71	75	76	75	64	46	49	70	81	59	75	114	54	65	0
P21_TR102600_c2_g4_i2_1_siR11	TR102600_c2_g4_i2	-	291	311	1	2	1	1	0	2	2	3	2	0	1	2	0	2	3	1	0	1	0	2	3	3	1	4	1	t43499871	1	2	1	1	0	2	2	3	2	0	1	2	0	2	3	1	0	1	0
P21_TR102600_c2_g4_i2_1_siR12	TR102600_c2_g4_i2	+	314	334	51	59	24	37	34	47	46	48	30	38	30	27	41	39	38	53	37	30	0	72	30	27	19	44	38	t15228474	58	67	28	42	39	54	53	49	32	42	33	31	46	45	42	61	41	34	0
P21_TR102600_c2_g4_i2_1_siR13	TR102600_c2_g4_i2	-	312	332	4	2	0	3	3	9	6	0	5	5	6	2	3	3	4	5	3	5	0	5	1	4	1	5	3	t6802231	4	2	0	3	3	10	7	0	5	6	7	2	3	3	4	6	3	6	0
P21_TR102633_c10_g3_i2_1_siR1	TR102633_c10_g3_i2	-	294	314	0	10	0	0	0	6	0	0	0	0	41	13	0	0	0	0	0	10	0	0	0	0	0	9	4	t6924341	0	22	0	0	0	14	0	0	0	0	92	30	1	0	0	0	1	23	0
P21_TR102633_c10_g3_i2_1_siR2	TR102633_c10_g3_i2	-	315	335	0	2	0	0	0	1	0	0	0	0	5	3	0	0	0	0	0	2	0	0	0	0	0	4	1	t15396524	0	5	0	0	0	3	0	0	0	0	12	6	1	0	0	0	0	4	0
P21_TR102633_c10_g3_i2_1_siR3	TR102633_c10_g3_i2	+	338	358	0	3	0	0	0	0	0	0	0	0	26	5	0	0	0	0	0	3	0	0	0	0	0	3	2	t48364820	0	6	0	0	0	1	0	0	0	0	58	11	0	0	0	0	0	7	0
P21_TR102633_c10_g3_i2_1_siR4	TR102633_c10_g3_i2	-	378	398	1	1	2	3	2	1	2	1	1	1	1	2	1	1	1	1	1	3	1	1	2	1	1	1	1	t23838801	7	11	21	33	22	14	18	12	10	12	7	27	7	16	11	8	13	29	16
P21_TR102654_c8_g2_i1_1_siR1	TR102654_c8_g2_i1	+	38	58	0	25	0	180	39	31	73	56	48	105	77	32	60	78	59	43	41	90	85	41	59	47	51	94	59	t48866039	1	200	4	1431	314	249	585	400	363	821	596	257	475	628	457	342	319	723	681
P21_TR102654_c8_g2_i1_1_siR2	TR102654_c8_g2_i1	+	59	79	0	152	0	133	243	99	174	147	495	468	338	169	194	268	140	353	132	496	334	168	267	249	313	577	246	t31802389	2	1206	4	1055	1939	792	1399	1041	3726	3662	2625	1356	1538	2147	1090	2824	1020	3991	2689
P21_TR102654_c8_g2_i1_1_siR3	TR102654_c8_g2_i1	+	80	100	0	91	0	167	156	28	101	36	218	180	67	49	145	123	186	133	132	192	127	68	92	210	80	160	114	t46253842	4	1128	5	2087	1950	354	1273	402	2580	2210	815	621	1809	1544	2270	1675	1595	2432	1603
P21_TR102654_c8_g2_i1_1_siR4	TR102654_c8_g2_i1	-	78	98	0	2	0	1	2	1	1	0	2	2	1	0	1	1	0	2	1	2	2	1	2	0	1	2	1	t38345932	0	20	0	12	30	8	9	4	27	19	7	5	11	13	6	31	8	25	23
P21_TR102654_c8_g2_i1_1_siR5	TR102654_c8_g2_i1	-	99	119	0	1	0	4	2	1	2	1	2	3	1	1	2	1	2	3	2	3	4	1	1	4	1	3	2	t49946660	0	16	0	59	24	12	24	9	26	38	11	8	23	19	26	44	26	48	57
P21_TR102654_c8_g2_i1_1_siR6	TR102654_c8_g2_i1	+	143	163	0	12	0	24	23	6	13	15	31	26	9	10	18	22	21	10	21	37	29	15	15	26	10	16	17	t13502513	0	174	0	349	344	88	192	198	440	379	136	146	267	331	301	152	295	549	430
P21_TR102654_c8_g2_i1_1_siR7	TR102654_c8_g2_i1	-	141	161	0	4	0	2	5	2	0	3	7	5	2	3	6	6	5	7	5	11	5	1	3	4	2	9	4	t21443229	0	57	0	30	81	26	6	43	94	71	25	43	89	86	70	109	71	168	75
P21_TR102654_c8_g2_i1_1_siR8	TR102654_c8_g2_i1	+	185	205	0	6	0	51	13	4	9	6	19	36	7	5	10	17	9	10	12	10	7	9	5	10	7	20	12	t4574518	1	60	0	523	137	43	97	55	187	367	73	53	101	171	93	100	123	108	72
P21_TR102654_c8_g2_i1_1_siR9	TR102654_c8_g2_i1	-	183	203	0	0	0	0	0	0	0	7	0	8	2	0	7	4	0	0	0	9	6	0	3	0	0	4	2	t35613401	0	1	0	0	0	1	1	62	0	78	24	0	67	43	0	0	0	94	65
P21_TR102654_c8_g2_i1_1_siR10	TR102654_c8_g2_i1	+	206	226	0	6	0	19	11	4	6	5	12	13	6	6	9	9	6	10	10	13	10	7	6	9	4	14	8	t41852888	0	88	0	286	157	63	89	68	165	182	84	88	137	137	91	151	141	196	152
P21_TR102654_c8_g2_i1_1_siR11	TR102654_c8_g2_i1	+	227	247	0	1	0	4	2	2	1	2	3	3	4	1	2	3	2	1	1	2	2	1	1	2	2	2	2	t16211143	0	15	0	57	24	26	18	22	42	45	51	19	24	35	31	18	14	25	25
P21_TR102654_c8_g2_i1_1_siR12	TR102654_c8_g2_i1	+	248	268	0	3	0	11	8	3	4	3	14	13	4	5	7	10	7	7	6	11	9	3	7	6	7	11	6	t18150144	0	38	0	134	103	35	56	34	160	159	49	58	83	123	85	83	75	137	109
P21_TR102758_c4_g2_i1_1_siR1	TR102758_c4_g2_i1	-	443	463	0	0	1	2	2	1	0	0	0	1	0	1	1	1	3	0	0	1	1	0	2	0	0	1	1	t48162856	0	1	3	8	10	3	1	1	0	3	1	6	5	4	12	1	1	5	3
P21_TR102758_c4_g2_i1_1_siR2	TR102758_c4_g2_i1	-	464	484	2	0	0	1	0	0	0	1	0	1	2	0	0	0	2	1	1	0	2	0	0	0	0	0	1	t40023917	4	0	1	2	0	1	1	3	0	3	4	1	0	0	4	3	2	1	4
P21_TR102758_c4_g2_i1_1_siR3	TR102758_c4_g2_i1	-	506	526	1	2	0	22	0	2	1	3	0	8	1	0	4	1	1	0	0	1	2	1	1	0	1	0	2	t1706038	4	9	2	99	2	7	4	11	2	37	5	2	17	6	6	0	1	5	7
P21_TR102758_c4_g2_i1_1_siR4	TR102758_c4_g2_i1	+	529	549	64	31	16	70	52	21	35	38	29	49	23	69	46	44	47	35	41	80	56	55	48	35	32	43	44	t13161007	434	213	112	476	353	146	241	229	190	326	151	470	310	303	313	240	272	548	387
P21_TR102758_c4_g2_i1_1_siR5	TR102758_c4_g2_i1	-	527	547	25	18	15	78	28	12	17	26	18	38	7	30	26	23	25	16	28	31	28	21	27	19	17	24	25	t14024253	145	104	84	442	158	67	95	132	96	214	41	173	145	129	138	93	152	179	161
P21_TR102758_c4_g2_i1_1_siR6	TR102758_c4_g2_i1	-	569	589	100	86	117	125	122	64	67	96	99	133	62	111	108	106	156	115	130	93	100	71	137	88	97	130	105	t45680963	1475	1264	1739	1837	1798	955	992	1271	1382	1933	893	1642	1589	1580	2245	1704	1864	1384	1495
P21_TR102758_c4_g4_i1_1_siR1	TR102758_c4_g4_i1	+	110	130	1	0	0	0	0	2	1	0	0	0	0	0	4	0	0	0	0	0	1	2	1	4	4	0	1	t25979919	1	0	0	0	0	2	1	0	0	0	0	0	4	0	0	0	0	0	1
P21_TR102758_c4_g4_i1_1_siR2	TR102758_c4_g4_i1	+	131	151	88	56	71	99	81	43	51	69	47	54	47	88	85	80	94	63	87	102	67	64	84	71	50	69	71	t43332732	201	126	162	224	184	98	117	140	100	121	104	201	193	182	208	145	192	234	155
P21_TR102758_c4_g4_i1_1_siR3	TR102758_c4_g4_i1	+	152	172	64	31	16	70	52	21	35	38	29	49	23	69	46	44	47	35	41	80	56	55	48	35	32	43	44	t13161007	434	213	112	476	353	146	241	229	190	326	151	470	310	303	313	240	272	548	387
P21_TR102758_c4_g4_i1_1_siR4	TR102758_c4_g4_i1	-	150	170	25	18	15	78	28	12	17	26	18	38	7	30	26	23	25	16	28	31	28	21	27	19	17	24	25	t14024253	145	104	84	442	158	67	95	132	96	214	41	173	145	129	138	93	152	179	161
P21_TR102758_c4_g4_i1_1_siR5	TR102758_c4_g4_i1	+	173	193	15	9	14	10	7	7	8	11	7	13	4	4	7	7	9	11	13	9	14	6	7	9	7	6	9	t38878076	69	39	62	45	30	30	35	44	29	56	18	17	32	32	42	51	58	42	63
P21_TR102832_c6_g14_i1_1_siR1	TR102832_c6_g14_i1	+	19	39	8	6	5	8	8	4	7	6	6	5	5	7	2	3	4	8	10	3	9	3	4	7	5	2	6	t26671558	85	60	51	84	78	38	72	58	59	53	47	70	24	34	42	79	96	33	90
P21_TR102832_c6_g14_i1_1_siR2	TR102832_c6_g14_i1	+	61	81	0	10	11	3	0	17	32	9	0	8	20	8	0	18	28	22	13	8	11	0	16	21	11	0	11	t42502310	0	324	337	98	3	537	1017	246	4	257	606	245	2	592	862	707	409	248	360
P21_TR102832_c6_g14_i1_1_siR3	TR102832_c6_g14_i1	+	124	144	7	5	3	6	3	2	4	2	3	2	4	3	3	2	1	12	4	1	8	1	3	9	4	5	4	t32779798	17	12	8	14	7	4	10	4	7	5	8	8	6	5	2	27	8	2	19
P21_TR102832_c6_g14_i1_1_siR4	TR102832_c6_g14_i1	+	145	165	3	2	1	8	2	2	4	7	0	10	3	3	2	3	4	3	2	1	4	3	1	3	0	1	3	t45511648	7	4	2	18	5	4	9	15	0	23	7	6	5	6	8	6	5	2	9
P21_TR102832_c6_g16_i1_1_siR1	TR102832_c6_g16_i1	+	77	97	41	34	40	86	35	37	93	47	27	43	34	40	21	36	45	55	56	12	54	20	37	40	20	12	40	t38398978	557	467	546	1168	474	511	1285	573	353	580	448	545	282	500	598	749	741	171	746
P21_TR102832_c6_g16_i1_1_siR2	TR102832_c6_g16_i1	-	96	116	1	1	1	5	1	1	3	1	1	1	1	1	0	1	1	1	2	1	1	1	1	1	1	0	1	t42194616	32	27	31	131	29	41	74	29	30	40	24	37	11	32	31	37	43	17	41
P21_TR102832_c6_g16_i1_1_siR3	TR102832_c6_g16_i1	+	119	139	0	0	0	0	0	1	3	0	0	1	1	1	0	1	1	1	1	1	1	0	0	1	1	0	1	t23608933	0	6	4	5	0	8	51	7	0	12	14	10	0	16	16	19	13	10	9
P21_TR102832_c6_g16_i1_1_siR4	TR102832_c6_g16_i1	-	117	137	0	12	11	2	0	13	26	8	0	7	21	8	0	19	21	31	13	9	14	0	17	24	13	0	11	t21389186	0	190	184	28	0	213	424	114	2	112	332	130	0	304	319	492	195	143	226
P21_TR102832_c6_g16_i1_1_siR5	TR102832_c6_g16_i1	+	140	160	13	10	15	27	20	15	21	16	17	11	11	12	6	12	11	15	19	11	19	11	20	18	9	6	14	t5603066	60	45	70	123	93	70	98	64	72	47	50	53	29	53	50	67	82	50	87
P21_TR102832_c6_g17_i2_1_siR1	TR102832_c6_g17_i2	+	320	340	41	34	40	86	35	37	93	47	27	43	34	40	21	36	45	55	56	12	54	20	37	40	20	12	40	t38398978	557	467	546	1168	474	511	1285	573	353	580	448	545	282	500	598	749	741	171	746
P21_TR102832_c6_g17_i2_1_siR2	TR102832_c6_g17_i2	-	339	359	1	1	1	5	1	1	3	1	1	1	1	1	0	1	1	1	2	1	1	1	1	1	1	0	1	t42194616	32	27	31	131	29	41	74	29	30	40	24	37	11	32	31	37	43	17	41
P21_TR102832_c6_g17_i2_1_siR3	TR102832_c6_g17_i2	+	362	382	0	0	0	0	0	1	3	0	0	1	1	1	0	1	1	1	1	1	1	0	0	1	1	0	1	t23608933	0	6	4	5	0	8	51	7	0	12	14	10	0	16	16	19	13	10	9
P21_TR102832_c6_g17_i2_1_siR4	TR102832_c6_g17_i2	-	360	380	0	12	11	2	0	13	26	8	0	7	21	8	0	19	21	31	13	9	14	0	17	24	13	0	11	t21389186	0	190	184	28	0	213	424	114	2	112	332	130	0	304	319	492	195	143	226
P21_TR102832_c6_g17_i2_1_siR5	TR102832_c6_g17_i2	+	383	403	13	10	15	27	20	15	21	16	17	11	11	12	6	12	11	15	19	11	19	11	20	18	9	6	14	t5603066	60	45	70	123	93	70	98	64	72	47	50	53	29	53	50	67	82	50	87
P21_TR102832_c6_g18_i1_1_siR1	TR102832_c6_g18_i1	+	189	209	41	34	40	86	35	37	93	47	27	43	34	40	21	36	45	55	56	12	54	20	37	40	20	12	40	t38398978	557	467	546	1168	474	511	1285	573	353	580	448	545	282	500	598	749	741	171	746
P21_TR102832_c6_g18_i1_1_siR2	TR102832_c6_g18_i1	-	208	228	1	1	1	5	1	1	3	1	1	1	1	1	0	1	1	1	2	1	1	1	1	1	1	0	1	t42194616	32	27	31	131	29	41	74	29	30	40	24	37	11	32	31	37	43	17	41
P21_TR102832_c6_g18_i1_1_siR3	TR102832_c6_g18_i1	+	231	251	0	0	0	0	0	1	3	0	0	1	1	1	0	1	1	1	1	1	1	0	0	1	1	0	1	t23608933	0	6	4	5	0	8	51	7	0	12	14	10	0	16	16	19	13	10	9
P21_TR102832_c6_g18_i1_1_siR4	TR102832_c6_g18_i1	-	229	249	0	12	11	2	0	13	26	8	0	7	21	8	0	19	21	31	13	9	14	0	17	24	13	0	11	t21389186	0	190	184	28	0	213	424	114	2	112	332	130	0	304	319	492	195	143	226
P21_TR102832_c6_g4_i1_1_siR1	TR102832_c6_g4_i1	+	14	34	1	1	2	2	0	0	2	2	1	2	5	0	2	3	2	3	1	2	1	3	1	2	0	0	1	t48974280	1	1	2	2	0	0	2	2	1	2	5	0	2	3	2	3	1	2	1
P21_TR102832_c6_g4_i1_1_siR2	TR102832_c6_g4_i1	-	12	32	4	4	5	7	0	5	2	4	3	4	3	6	2	2	5	4	9	3	1	4	3	5	3	4	4	t47271636	5	4	6	8	0	6	2	4	3	4	3	7	2	2	6	5	10	3	1
P21_TR102832_c6_g4_i1_1_siR3	TR102832_c6_g4_i1	+	35	55	1	1	2	3	0	2	0	0	2	0	1	2	1	3	2	1	3	0	3	3	1	3	1	0	2	t33033390	3	3	5	6	0	5	1	0	4	0	2	4	3	7	4	2	6	1	7
P21_TR102832_c6_g4_i1_1_siR4	TR102832_c6_g4_i1	-	33	53	2	1	0	4	0	0	1	2	1	1	0	1	1	2	1	0	0	1	1	0	1	1	0	1	1	t26158125	7	2	0	13	1	1	3	5	2	4	0	2	2	7	2	1	1	4	5
P21_TR102832_c6_g4_i1_1_siR5	TR102832_c6_g4_i1	+	56	76	1	0	1	1	0	0	1	0	0	1	1	0	1	0	1	0	1	0	0	0	0	1	1	1	1	t33298988	3	1	2	3	0	0	2	1	0	2	2	0	2	1	3	1	3	1	0
P21_TR102832_c6_g4_i1_1_siR6	TR102832_c6_g4_i1	-	54	74	4	3	0	0	0	1	2	0	2	1	1	3	0	3	0	3	0	2	4	1	2	3	1	1	2	t5769709	8	6	1	1	1	2	4	1	5	3	2	7	1	6	1	7	0	5	10
P21_TR102832_c6_g4_i1_1_siR7	TR102832_c6_g4_i1	-	75	95	3	2	3	1	1	2	0	1	0	2	1	3	1	1	2	1	2	2	1	1	2	2	4	2	2	t46139629	6	4	6	3	2	5	0	2	0	5	3	8	3	3	5	3	4	4	2
P21_TR102832_c6_g4_i1_1_siR8	TR102832_c6_g4_i1	+	98	118	15	4	11	11	7	4	0	3	11	5	0	8	9	0	0	0	10	13	11	8	10	0	6	9	6	t17015481	17	4	13	12	8	4	0	3	12	6	0	9	10	0	0	0	11	15	13
P21_TR102832_c6_g4_i1_1_siR9	TR102832_c6_g4_i1	+	140	160	4	2	1	2	2	1	0	0	4	2	0	1	4	0	0	0	0	0	0	2	0	0	1	2	1	t3240085	9	4	2	4	5	3	0	0	9	4	0	2	8	0	1	1	0	0	1
P21_TR102832_c6_g5_i1_1_siR1	TR102832_c6_g5_i1	+	40	60	0	10	11	3	0	17	32	9	0	8	20	8	0	18	28	22	13	8	11	0	16	21	11	0	11	t42502310	0	324	337	98	3	537	1017	246	4	257	606	245	2	592	862	707	409	248	360
P21_TR102832_c6_g5_i1_1_siR2	TR102832_c6_g5_i1	+	61	81	0	1	1	1	0	0	0	0	1	0	0	1	1	1	0	0	1	1	1	1	1	0	1	0	1	t17540396	0	3	4	4	1	1	0	0	4	1	1	2	3	2	1	1	2	5	3
P21_TR102832_c6_g5_i1_1_siR3	TR102832_c6_g5_i1	-	59	79	5	1	6	2	3	3	4	5	3	4	2	5	1	3	3	2	6	5	6	2	4	4	4	0	3	t926453	16	3	19	7	11	10	13	14	10	13	7	18	5	12	9	8	20	17	19
P21_TR102832_c6_g5_i1_1_siR4	TR102832_c6_g5_i1	+	82	102	5	3	1	0	0	0	0	0	0	1	0	0	0	0	0	1	0	0	0	8	1	0	0	1	1	t30517235	6	3	1	0	0	0	0	0	0	1	0	0	0	0	0	1	0	0	0
P21_TR102832_c6_g5_i1_1_siR5	TR102832_c6_g5_i1	-	80	100	8	4	2	12	6	0	0	11	7	6	5	0	0	3	0	3	4	0	1	7	2	0	8	3	4	t5273974	9	4	2	14	7	0	0	11	8	7	5	0	0	3	0	3	4	0	1
P21_TR102832_c6_g5_i1_1_siR6	TR102832_c6_g5_i1	+	103	123	7	5	3	6	3	2	4	2	3	2	4	3	3	2	1	12	4	1	8	1	3	9	4	5	4	t32779798	17	12	8	14	7	4	10	4	7	5	8	8	6	5	2	27	8	2	19
P21_TR102832_c6_g5_i1_1_siR7	TR102832_c6_g5_i1	+	124	144	3	2	1	8	2	2	4	7	0	10	3	3	2	3	4	3	2	1	4	3	1	3	0	1	3	t45511648	7	4	2	18	5	4	9	15	0	23	7	6	5	6	8	6	5	2	9
P21_TR102849_c0_g13_i1_1_siR1	TR102849_c0_g13_i1	+	396	416	4	8	1	1	4	1	2	1	2	1	0	3	2	3	1	6	0	5	1	4	0	3	8	1	3	t19507598	4	9	1	1	4	1	2	1	2	1	0	4	2	4	1	7	0	6	1
P21_TR102849_c0_g13_i1_1_siR2	TR102849_c0_g13_i1	+	417	437	14	6	2	9	0	4	3	4	2	2	2	3	4	7	4	11	0	5	3	7	3	11	5	3	5	t8330475	16	7	2	10	0	4	3	4	2	2	2	4	5	8	4	12	0	6	3
P21_TR102849_c0_g13_i1_1_siR3	TR102849_c0_g13_i1	+	627	647	4	0	2	3	1	0	0	0	1	6	3	0	0	3	3	0	1	2	3	1	2	3	0	2	2	t39942519	5	0	2	3	1	0	0	0	1	7	3	0	0	3	3	0	1	2	4
P21_TR102849_c0_g13_i1_1_siR4	TR102849_c0_g13_i1	+	648	668	11	4	6	50	0	1	8	2	7	12	3	10	4	10	5	4	1	11	7	6	3	8	3	5	8	t49553995	12	4	7	57	0	1	9	2	7	13	3	11	4	12	6	4	1	13	8
P21_TR102849_c0_g13_i1_1_siR5	TR102849_c0_g13_i1	+	669	689	207	166	31	26	27	52	25	64	51	96	31	81	65	114	81	95	42	101	78	151	52	165	51	22	78	t44853801	236	188	36	30	31	59	29	65	55	107	34	93	74	131	90	108	46	116	90
P21_TR102849_c0_g13_i1_1_siR6	TR102849_c0_g13_i1	+	690	710	2320	957	469	2608	629	812	415	783	937	824	697	907	770	1101	954	546	462	1103	912	589	711	1091	363	488	895	t4870765	2641	1083	538	2956	716	926	476	794	1007	921	773	1037	873	1260	1059	624	509	1267	1048
P21_TR102864_c1_g2_i10_1_siR1	TR102864_c1_g2_i10	+	621	641	1	0	0	7	0	4	8	5	0	1	1	1	2	7	1	2	0	0	1	0	0	4	1	0	2	t18432349	1	0	0	8	0	4	9	5	0	1	1	1	2	8	1	2	0	0	1
P21_TR102864_c1_g2_i10_1_siR2	TR102864_c1_g2_i10	-	640	660	0	0	0	0	0	1	3	2	0	3	3	0	0	5	0	2	0	2	1	0	3	2	1	0	1	t21319950	0	0	0	0	0	1	4	2	0	3	3	0	0	6	0	2	0	2	1
P21_TR102864_c1_g2_i10_1_siR3	TR102864_c1_g2_i10	-	661	681	0	0	0	1	0	2	2	0	1	1	1	1	0	1	1	2	1	1	2	0	1	3	0	0	1	t33149221	2	2	2	4	2	9	8	1	3	6	4	6	2	3	3	10	3	3	7
P21_TR102864_c1_g2_i10_1_siR4	TR102864_c1_g2_i10	-	703	723	2	1	10	20	8	23	26	8	4	2	17	8	2	14	13	25	6	4	8	2	17	24	11	3	11	t19842422	2	1	11	23	9	26	30	8	4	2	19	9	2	16	14	28	7	5	9
P21_TR102864_c1_g2_i10_1_siR5	TR102864_c1_g2_i10	-	829	849	0	0	1	11	0	4	2	0	0	0	0	0	0	0	0	0	0	0	0	0	0	0	0	0	1	t48509022	0	0	1	12	0	5	2	0	0	0	0	0	0	0	0	0	0	0	0
P21_TR102864_c1_g2_i10_1_siR6	TR102864_c1_g2_i10	-	892	912	1	0	0	8	3	7	13	3	1	1	1	3	1	4	4	4	3	1	2	4	6	12	2	0	3	t28193331	1	0	0	9	3	8	15	3	1	1	1	3	1	5	4	5	3	1	2
P21_TR102864_c1_g2_i10_1_siR7	TR102864_c1_g2_i10	-	955	975	0	1	0	10	0	4	1	0	1	1	0	1	1	0	0	0	0	1	0	0	0	2	0	0	1	t49751159	0	1	0	11	0	5	1	0	1	1	0	1	1	0	0	0	0	1	0
P21_TR102864_c1_g2_i10_1_siR8	TR102864_c1_g2_i10	-	997	1017	1	0	0	3	1	2	1	0	0	0	0	0	0	0	1	0	0	0	0	0	0	0	0	0	1	t1780117	4	0	1	23	5	12	6	3	3	3	1	0	3	3	4	3	2	0	1
P21_TR102864_c1_g2_i10_1_siR9	TR102864_c1_g2_i10	+	1041	1061	5	3	1	14	3	11	4	2	4	1	0	1	0	0	2	4	1	0	1	2	3	3	3	0	3	t19255220	6	3	1	16	3	12	5	2	4	1	0	1	0	0	2	4	1	0	1
P21_TR102892_c15_g4_i1_1_siR1	TR102892_c15_g4_i1	+	67	87	3	1	2	1	0	1	1	1	6	1	0	3	2	1	1	2	2	1	4	3	2	3	1	2	2	t14080819	6	2	5	3	0	3	3	3	12	3	0	6	4	3	3	4	4	3	9
P21_TR102892_c15_g4_i1_1_siR2	TR102892_c15_g4_i1	-	191	211	33	13	143	61	66	118	16	76	179	24	13	17	18	121	16	19	113	193	199	10	10	30	123	230	77	t35739054	37	15	164	69	75	135	18	77	192	27	14	19	20	139	18	22	125	222	229
P21_TR102892_c15_g4_i1_1_siR3	TR102892_c15_g4_i1	+	214	234	21	15	27	68	7	31	36	19	28	15	17	22	21	20	24	14	16	21	20	11	17	18	21	25	22	t36931694	47	33	61	153	16	71	82	39	60	34	38	51	48	45	53	33	35	49	46
P21_TR102892_c15_g4_i1_1_siR4	TR102892_c15_g4_i1	+	235	255	11	10	11	42	6	10	17	8	12	10	8	9	12	6	7	6	6	7	8	8	9	13	7	16	11	t34743462	24	22	25	96	13	22	39	17	25	23	17	21	28	14	15	14	14	16	19
P21_TR102892_c15_g4_i1_1_siR5	TR102892_c15_g4_i1	+	256	276	3	4	4	12	1	4	6	4	1	5	2	5	1	2	2	1	2	3	2	3	4	2	1	3	3	t45140638	7	10	9	28	2	9	14	8	3	11	4	12	3	5	5	3	4	6	4
P21_TR102892_c15_g4_i1_1_siR6	TR102892_c15_g4_i1	-	275	295	1	2	2	4	0	2	2	0	4	1	0	3	3	2	1	3	1	0	2	1	2	0	1	1	2	t24614019	2	5	4	10	1	4	4	1	8	2	1	7	6	5	3	6	2	1	4
P21_TR102892_c15_g4_i1_1_siR7	TR102892_c15_g4_i1	+	298	318	9	6	8	11	2	7	9	8	7	10	4	6	7	6	5	1	6	9	4	8	8	5	7	8	7	t39229598	20	14	19	24	4	17	21	17	14	22	8	14	16	14	11	2	13	20	9
P21_TR102892_c15_g4_i1_1_siR8	TR102892_c15_g4_i1	-	296	316	3	1	1	5	0	1	5	1	3	5	3	2	2	2	3	1	1	3	3	0	1	1	4	2	2	t10954131	7	3	2	11	1	3	11	3	6	11	6	5	4	4	6	3	3	6	6
P21_TR102892_c15_g4_i1_1_siR9	TR102892_c15_g4_i1	+	340	360	3	1	0	2	1	2	4	1	2	1	1	2	1	0	1	0	2	1	1	1	0	1	1	0	1	t48924038	9	4	1	6	4	8	14	4	5	5	4	6	2	1	4	1	7	3	2
P21_TR102892_c15_g4_i1_1_siR10	TR102892_c15_g4_i1	+	361	381	8	7	3	11	4	5	8	8	3	8	13	13	6	8	8	8	9	6	9	8	6	5	6	13	8	t18287613	19	16	7	26	10	12	19	16	6	19	28	29	14	18	18	18	20	14	20
P21_TR102892_c15_g4_i1_1_siR11	TR102892_c15_g4_i1	-	359	379	30	18	8	53	11	15	38	13	9	22	18	19	16	11	10	25	18	11	29	18	13	11	8	25	19	t3278948	69	40	18	121	25	35	87	27	20	49	40	44	37	26	23	56	40	25	67
P21_TR102892_c15_g4_i1_1_siR12	TR102892_c15_g4_i1	-	380	400	217	130	203	301	182	118	200	126	108	118	59	114	202	128	188	81	151	101	266	134	242	74	79	98	151	t49103422	495	295	466	683	415	268	458	256	232	264	131	260	458	293	418	186	332	231	612
P21_TR102892_c15_g4_i1_1_siR13	TR102892_c15_g4_i1	+	403	423	6455	3441	5150	8173	4908	5007	6049	3632	4302	4750	6556	6368	5156	4428	6426	2962	4274	4257	6329	3960	7070	4363	3951	5436	5150	t50014690	29390	15569	23612	37047	22343	22835	27737	14740	18497	21238	29072	29112	23389	20266	28521	13537	18831	19563	29081
P21_TR102892_c15_g4_i1_1_siR14	TR102892_c15_g4_i1	-	401	421	7	6	6	9	7	7	8	5	3	6	11	5	14	6	8	7	7	6	8	6	10	7	9	8	7	t39531734	34	29	29	39	31	30	37	21	15	27	50	23	65	29	37	31	29	29	39
P21_TR102892_c15_g4_i1_1_siR15	TR102892_c15_g4_i1	+	424	444	4	3	4	6	3	4	8	2	2	4	3	3	5	2	2	3	2	4	2	3	3	4	2	2	3	t47021158	20	13	20	27	12	18	36	10	9	17	14	14	23	10	9	14	7	17	7
P21_TR102892_c15_g4_i1_1_siR16	TR102892_c15_g4_i1	+	445	465	176	152	146	270	167	158	264	183	146	172	188	159	264	168	288	186	212	134	198	127	218	138	137	238	187	t17589139	803	688	668	1226	758	722	1212	744	629	769	834	727	1196	770	1278	848	932	615	911
P21_TR102892_c15_g4_i1_1_siR17	TR102892_c15_g4_i1	-	443	463	4	2	2	4	2	3	4	3	2	2	5	2	2	3	2	2	1	3	2	4	1	2	4	2	2	t20483053	18	8	7	17	9	12	18	14	7	9	20	10	8	12	8	7	4	13	7
P21_TR102892_c15_g4_i1_1_siR18	TR102892_c15_g4_i1	+	466	486	39	20	25	47	26	25	53	29	21	28	20	31	33	20	38	9	26	19	40	31	49	22	14	14	28	t39229870	179	89	113	215	120	113	243	117	92	124	87	142	148	90	170	39	116	86	184
P21_TR102892_c15_g4_i1_1_siR19	TR102892_c15_g4_i1	+	487	507	199	134	184	175	156	193	242	69	1	104	197	159	236	184	252	189	153	167	233	135	199	141	142	221	170	t45864175	907	605	843	794	711	880	1110	278	6	465	875	726	1069	841	1119	864	675	769	1069
P21_TR102892_c15_g4_i1_1_siR20	TR102892_c15_g4_i1	-	506	526	5	4	3	4	2	1	3	2	3	3	0	0	2	2	5	2	1	2	3	2	3	4	2	4	3	t34900628	21	16	14	17	10	6	15	7	13	12	2	1	7	7	22	9	6	10	13
P21_TR102892_c15_g4_i1_1_siR21	TR102892_c15_g4_i1	+	550	570	1	1	0	1	1	0	1	1	0	0	0	0	1	0	1	1	1	0	1	0	2	0	1	0	1	t33051824	3	5	1	3	3	1	3	3	0	0	0	2	3	0	5	4	3	2	6
P21_TR102892_c15_g7_i6_1_siR1	TR102892_c15_g7_i6	+	441	461	2	0	1	0	1	1	2	1	0	1	0	0	1	3	0	0	1	0	2	0	2	2	2	0	1	t3424571	4	1	3	1	2	2	4	2	1	2	0	0	2	6	1	0	3	0	4
P21_TR102892_c15_g7_i6_1_siR2	TR102892_c15_g7_i6	+	483	503	2	1	3	1	4	1	0	3	2	2	2	1	2	1	2	2	2	1	2	1	3	5	2	4	2	t31895525	23	15	32	10	37	6	5	24	24	23	16	12	25	15	15	25	18	15	22
P21_TR102892_c15_g7_i6_1_siR3	TR102892_c15_g7_i6	+	525	545	1	0	1	0	0	0	0	1	0	0	0	0	0	1	1	0	0	0	0	0	2	1	0	0	1	t18555959	2	1	3	1	1	0	0	2	1	0	0	0	1	3	2	1	1	1	1
P21_TR102892_c15_g7_i6_1_siR4	TR102892_c15_g7_i6	-	523	543	4	2	1	0	1	1	0	2	1	2	1	2	0	1	0	3	2	1	2	0	3	4	1	1	2	t33724831	8	4	3	1	3	2	1	5	3	5	2	4	1	2	1	7	5	3	4
P21_TR102892_c15_g7_i6_1_siR5	TR102892_c15_g7_i6	+	546	566	48	23	49	5	45	8	10	14	36	23	8	22	25	29	23	32	22	20	18	12	81	60	15	31	28	t5883983	110	51	112	11	102	19	24	28	77	51	18	50	56	67	50	73	49	46	41
P21_TR102892_c15_g7_i6_1_siR6	TR102892_c15_g7_i6	-	628	648	1	0	0	1	0	0	0	1	1	2	0	1	1	0	0	1	0	0	0	0	2	3	0	0	1	t7865815	2	1	0	2	0	0	0	2	3	4	1	3	2	1	0	2	0	1	0
P21_TR102892_c15_g7_i6_1_siR7	TR102892_c15_g7_i6	+	672	692	1	0	1	0	3	0	0	0	0	0	0	0	1	1	0	1	0	0	0	0	2	1	0	1	1	t20450666	2	0	3	1	6	0	0	0	1	1	0	0	3	2	1	2	0	0	0
P21_TR102892_c15_g7_i6_1_siR8	TR102892_c15_g7_i6	+	693	713	1	0	2	0	2	0	0	1	2	1	0	0	1	0	0	0	0	0	0	0	1	1	0	1	1	t17833913	3	1	5	1	5	0	1	3	4	3	1	0	2	0	1	1	1	0	0
P21_TR102892_c15_g7_i6_1_siR9	TR102892_c15_g7_i6	+	756	776	4	0	1	0	1	2	1	2	1	1	1	0	2	3	0	1	1	1	1	1	2	1	0	2	1	t21855457	5	0	1	0	1	2	1	2	1	1	1	0	2	4	0	1	1	1	1
P21_TR102892_c15_g7_i6_1_siR10	TR102892_c15_g7_i6	+	819	839	24	9	17	5	24	4	4	22	10	8	7	4	15	10	3	6	7	6	8	4	23	11	4	9	10	t43380390	27	10	19	6	27	4	5	22	11	9	8	5	17	12	3	7	8	7	9
P21_TR102892_c15_g7_i6_1_siR11	TR102892_c15_g7_i6	+	840	860	1	1	1	1	1	1	0	2	2	0	0	2	0	1	1	1	1	1	1	0	1	2	0	2	1	t12243693	3	4	3	2	3	4	0	7	8	1	0	8	0	3	2	2	3	3	2
P21_TR102892_c15_g7_i6_1_siR12	TR102892_c15_g7_i6	+	966	986	4	3	3	0	1	0	0	1	1	3	0	2	1	0	0	1	1	1	0	1	1	0	1	1	1	t22285240	4	3	3	0	1	0	0	1	1	3	0	2	1	0	0	1	1	1	0
P21_TR102892_c15_g7_i6_1_siR13	TR102892_c15_g7_i6	+	1029	1049	1	0	0	0	2	0	1	0	1	1	1	0	0	2	2	0	0	1	0	0	1	2	0	2	1	t5727252	1	0	0	0	2	0	1	0	1	1	1	0	0	2	2	0	0	1	0
P21_TR102892_c15_g7_i6_1_siR14	TR102892_c15_g7_i6	-	1048	1068	0	0	0	0	1	0	0	0	3	3	0	0	0	1	1	1	1	0	0	0	3	0	1	1	1	t38746500	0	0	0	0	1	0	0	0	3	3	0	0	0	1	1	1	1	0	0
P21_TR102892_c15_g7_i6_1_siR15	TR102892_c15_g7_i6	-	1090	1110	0	0	1	0	0	0	0	0	1	1	1	0	1	3	0	1	3	0	2	1	3	5	1	3	1	t28542549	0	0	1	0	0	0	0	0	1	1	1	0	1	3	0	1	3	0	2
P21_TR102892_c15_g7_i6_1_siR16	TR102892_c15_g7_i6	+	1113	1133	1	2	2	1	1	1	0	1	1	0	0	0	2	0	1	2	2	1	3	0	3	0	0	3	1	t23716556	1	2	2	1	1	1	0	1	1	0	0	0	2	0	1	2	2	1	4
P21_TR102892_c15_g7_i6_1_siR17	TR102892_c15_g7_i6	+	1134	1154	2	0	3	0	3	1	1	0	2	0	2	1	0	3	2	0	1	1	0	1	5	3	0	1	1	t40237260	2	0	4	0	3	1	1	0	2	0	2	1	0	4	2	0	1	1	0
P21_TR102892_c9_g1_i1_1_siR1	TR102892_c9_g1_i1	+	17	37	0	86	249	211	251	108	112	254	122	0	52	269	116	162	128	49	1	188	46	229	94	0	94	61	120	t50012978	0	97	285	239	286	123	128	258	131	0	58	307	131	185	142	56	1	216	53
P21_TR102892_c9_g1_i1_1_siR2	TR102892_c9_g1_i1	-	15	35	0	0	0	4	2	1	0	1	1	0	0	0	1	2	1	1	0	1	0	1	0	0	1	0	1	t14851904	0	0	0	5	2	1	0	1	1	0	0	0	1	2	1	1	0	1	0
P21_TR102892_c9_g1_i1_1_siR3	TR102892_c9_g1_i1	+	38	58	39	13	16	71	43	24	39	41	23	33	16	36	40	38	26	16	27	27	92	31	35	25	27	24	33	t38990655	44	15	18	81	49	27	45	42	25	37	18	41	45	44	29	18	30	31	106
P21_TR102892_c9_g1_i1_1_siR4	TR102892_c9_g1_i1	-	36	56	3	9	6	19	11	18	9	8	8	8	5	8	3	10	5	11	8	30	13	9	4	4	12	14	10	t25962529	3	10	7	21	13	20	10	8	9	9	6	9	3	11	5	12	9	34	15
P21_TR102892_c9_g1_i1_1_siR5	TR102892_c9_g1_i1	+	59	79	200	133	103	222	172	208	179	159	131	64	237	167	134	158	155	151	172	147	201	138	137	126	181	199	161	t760868	228	150	118	252	196	237	205	161	141	71	263	191	152	181	172	173	189	169	231
P21_TR102892_c9_g1_i1_1_siR6	TR102892_c9_g1_i1	-	57	77	122	62	103	94	107	39	56	95	91	38	77	82	48	74	72	55	86	52	77	93	80	82	102	73	77	t32432871	139	70	118	107	122	45	64	96	98	43	85	94	55	85	80	63	95	60	88
P21_TR102892_c9_g1_i1_1_siR7	TR102892_c9_g1_i1	-	78	98	71	33	38	28	71	15	14	14	20	24	16	24	38	18	36	18	37	91	47	31	26	51	14	13	33	t24477714	81	37	44	32	81	17	16	14	22	27	18	28	43	21	40	20	41	104	54
P21_TR102892_c9_g1_i1_1_siR8	TR102892_c9_g1_i1	+	101	121	4091	3485	4798	4936	6823	4223	2560	4038	6366	3068	3502	3453	5880	4125	7965	4224	5656	3965	4651	3095	6558	3520	3871	5183	4579	t40636154	4656	3943	5499	5594	7765	4815	2935	4097	6843	3429	3882	3946	6668	4720	8838	4826	6230	4555	5343
P21_TR102892_c9_g1_i1_1_siR9	TR102892_c9_g1_i1	-	99	119	336	267	151	387	232	241	241	189	193	242	144	321	411	200	241	192	157	187	487	248	520	202	202	171	258	t37547146	382	302	173	438	264	275	276	192	208	271	160	367	466	229	267	219	173	215	559
P21_TR102892_c9_g1_i1_1_siR10	TR102892_c9_g1_i1	+	122	142	188	130	241	214	96	160	180	161	191	123	147	87	197	177	86	165	243	265	187	127	206	141	171	209	170	t115870	214	147	276	243	109	183	206	163	205	137	163	99	223	202	95	189	268	304	215
P21_TR102892_c9_g1_i1_1_siR11	TR102892_c9_g1_i1	-	120	140	3	1	1	2	0	1	3	1	2	3	0	0	1	3	0	0	1	1	1	0	3	3	1	0	1	t32139968	3	1	1	2	0	1	4	1	2	3	0	0	1	3	0	0	1	1	1
P21_TR102953_c7_g8_i2_1_siR1	TR102953_c7_g8_i2	+	75	95	0	0	0	25	0	0	0	0	0	0	0	0	0	0	0	0	0	0	0	0	0	0	0	0	1	t41058734	0	0	0	86	0	0	0	0	0	0	0	0	0	0	0	0	0	0	0
P21_TR102953_c7_g8_i2_1_siR2	TR102953_c7_g8_i2	-	73	93	0	0	0	21	0	0	0	0	0	0	0	0	0	0	0	0	0	0	0	0	0	0	0	0	1	t47575295	0	0	0	70	0	0	0	0	0	0	0	0	0	0	0	0	0	0	0
P21_TR102953_c7_g8_i2_1_siR3	TR102953_c7_g8_i2	-	136	156	0	0	0	20	0	0	0	0	0	0	0	0	0	0	0	0	0	0	0	0	0	0	0	0	1	t43406673	0	0	0	91	0	0	0	0	0	0	0	0	0	0	0	0	0	0	0
P21_TR102953_c7_g8_i2_1_siR4	TR102953_c7_g8_i2	+	159	179	0	0	0	14	0	0	0	0	0	0	0	0	0	0	0	0	0	0	0	0	0	0	0	0	1	t24536577	0	0	0	32	0	0	0	0	0	0	0	1	0	0	0	0	0	0	0
P21_TR102953_c7_g8_i2_1_siR5	TR102953_c7_g8_i2	-	157	177	0	0	0	473	0	0	0	0	0	0	1	0	0	0	0	0	0	0	0	0	1	1	0	0	20	t27119500	1	1	1	1072	0	1	1	1	1	0	2	1	1	0	0	1	1	0	0
P21_TR103007_c1_g1_i2_1_siR1	TR103007_c1_g1_i2	-	79	99	4	0	1	0	1	0	0	0	0	0	0	2	1	2	4	0	0	1	0	2	0	3	0	1	1	t2188268	4	0	1	0	1	0	0	0	0	0	0	2	1	2	4	0	0	1	0
P21_TR103007_c1_g1_i2_1_siR2	TR103007_c1_g1_i2	-	100	120	3	1	1	0	0	0	2	0	1	1	1	1	4	3	5	4	0	3	0	0	0	1	2	1	1	t42032589	3	1	1	0	0	0	2	0	1	1	1	1	4	3	5	4	0	3	0
P21_TR103007_c1_g1_i2_1_siR3	TR103007_c1_g1_i2	-	142	162	9	0	8	0	14	1	5	0	7	2	7	10	8	6	8	7	0	4	9	8	0	4	14	4	6	t23785980	10	0	9	0	16	1	6	0	8	2	8	11	9	7	9	8	0	5	10
P21_TR103007_c1_g1_i2_1_siR4	TR103007_c1_g1_i2	+	228	248	69	53	45	10	61	35	17	17	16	26	43	47	27	58	36	34	71	19	37	65	17	71	47	52	41	t8598212	235	180	155	33	208	119	60	52	52	86	144	161	92	198	119	118	233	65	126
P21_TR103007_c1_g1_i2_1_siR5	TR103007_c1_g1_i2	+	249	269	0	0	0	0	2	0	1	0	0	1	1	1	1	1	0	1	0	0	1	1	1	1	0	1	1	t14794023	1	1	0	0	6	0	5	0	0	4	3	2	2	3	1	3	0	0	2
P21_TR103007_c1_g1_i2_1_siR6	TR103007_c1_g1_i2	+	270	290	1	0	0	0	1	2	1	1	3	0	0	1	1	0	1	2	0	0	2	0	0	0	2	0	1	t43560377	1	0	0	0	1	2	1	1	3	0	0	1	1	0	1	2	0	0	2
P21_TR103007_c1_g1_i2_1_siR7	TR103007_c1_g1_i2	+	396	416	1	0	0	0	1	0	1	0	0	1	1	0	0	2	0	0	0	0	0	0	0	0	0	0	1	t14669066	2	1	0	1	2	1	3	1	1	3	3	0	0	4	0	0	1	0	1
P21_TR103021_c15_g14_i1_1_siR1	TR103021_c15_g14_i1	+	112	132	59	19	5	6	48	18	0	17	0	1	43	3	14	0	16	0	36	10	0	36	16	36	29	0	17	t31822535	135	43	12	14	109	42	0	35	0	2	95	7	31	0	36	0	79	24	0
P21_TR103021_c15_g14_i1_1_siR2	TR103021_c15_g14_i1	+	133	153	5	3	1	1	7	2	0	2	0	0	7	0	2	0	5	0	5	1	0	6	4	5	4	0	3	t37060137	41	25	7	5	57	19	0	15	0	0	53	3	19	0	36	0	36	8	0
P21_TR103021_c15_g14_i1_1_siR3	TR103021_c15_g14_i1	+	154	174	83	34	13	14	109	37	0	17	1	1	83	5	43	0	100	0	75	25	0	61	42	68	46	0	36	t48593150	189	76	30	31	249	84	0	34	2	3	185	12	98	0	222	0	165	58	0
P21_TR103021_c15_g14_i1_1_siR4	TR103021_c15_g14_i1	+	196	216	18	6	0	5	19	5	0	4	0	0	15	0	4	0	10	0	13	4	0	19	2	15	0	0	6	t26516187	41	13	1	11	43	12	0	9	0	1	34	0	9	0	22	0	29	9	0
P21_TR103021_c15_g14_i1_1_siR5	TR103021_c15_g14_i1	-	194	214	3	0	0	0	1	0	0	0	0	0	0	0	0	0	1	0	2	0	0	1	0	2	0	0	1	t24644957	6	1	1	1	3	1	0	1	0	0	1	1	0	0	3	0	5	1	0
P21_TR103021_c15_g14_i1_1_siR6	TR103021_c15_g14_i1	-	236	256	3	0	0	0	1	1	0	0	0	0	2	0	0	0	2	0	2	0	0	2	0	1	0	0	1	t46406753	7	1	0	0	3	2	0	1	0	0	5	0	1	0	4	0	4	1	0
P21_TR103021_c15_g14_i1_1_siR7	TR103021_c15_g14_i1	+	259	279	4	0	0	1	1	0	0	1	0	0	5	0	1	0	1	0	1	0	0	1	0	0	0	0	1	t5000948	9	1	0	3	2	0	0	3	0	0	12	0	2	0	2	0	3	0	0
P21_TR103021_c15_g14_i1_1_siR8	TR103021_c15_g14_i1	-	257	277	31	5	1	3	28	10	0	2	0	0	29	2	5	0	15	0	16	7	0	17	2	16	1	0	8	t44431854	71	11	2	6	63	22	0	5	0	1	65	5	12	0	33	0	36	17	0
P21_TR103021_c15_g14_i1_1_siR9	TR103021_c15_g14_i1	+	301	321	165	15	23	14	173	53	0	18	0	4	170	12	53	0	136	0	145	24	0	118	26	71	18	0	52	t38032441	375	35	53	31	393	121	1	36	0	9	376	28	120	0	302	0	319	54	0
P21_TR103021_c15_g4_i1_1_siR1	TR103021_c15_g4_i1	-	25	45	2	0	0	0	1	1	0	0	0	0	2	0	1	0	0	0	2	0	0	1	1	0	1	0	1	t43487688	8	2	0	2	4	3	0	2	0	0	10	0	6	0	2	0	8	2	0
P21_TR103021_c15_g4_i1_1_siR2	TR103021_c15_g4_i1	-	46	66	4	3	0	0	5	4	0	4	0	0	5	0	3	1	3	0	5	1	0	2	6	2	2	0	2	t36239586	5	3	0	0	6	4	0	4	0	0	5	0	3	1	3	0	5	1	0
P21_TR103021_c15_g4_i1_1_siR3	TR103021_c15_g4_i1	+	90	110	59	19	5	6	48	18	0	17	0	1	43	3	14	0	16	0	36	10	0	36	16	36	29	0	17	t31822535	135	43	12	14	109	42	0	35	0	2	95	7	31	0	36	0	79	24	0
P21_TR103021_c15_g4_i1_1_siR4	TR103021_c15_g4_i1	+	111	131	5	3	1	1	7	2	0	2	0	0	7	0	2	0	5	0	5	1	0	6	4	5	4	0	3	t37060137	41	25	7	5	57	19	0	15	0	0	53	3	19	0	36	0	36	8	0
P21_TR103021_c15_g4_i1_1_siR5	TR103021_c15_g4_i1	+	132	152	83	34	13	14	109	37	0	17	1	1	83	5	43	0	100	0	75	25	0	61	42	68	46	0	36	t48593150	189	76	30	31	249	84	0	34	2	3	185	12	98	0	222	0	165	58	0
P21_TR103021_c15_g4_i1_1_siR6	TR103021_c15_g4_i1	+	174	194	18	6	0	5	19	5	0	4	0	0	15	0	4	0	10	0	13	4	0	19	2	15	0	0	6	t26516187	41	13	1	11	43	12	0	9	0	1	34	0	9	0	22	0	29	9	0
P21_TR103021_c15_g4_i1_1_siR7	TR103021_c15_g4_i1	-	172	192	3	0	0	0	1	0	0	0	0	0	0	0	0	0	1	0	2	0	0	1	0	2	0	0	1	t24644957	6	1	1	1	3	1	0	1	0	0	1	1	0	0	3	0	5	1	0
P21_TR103021_c15_g4_i1_1_siR8	TR103021_c15_g4_i1	-	214	234	3	0	0	0	1	1	0	0	0	0	2	0	0	0	2	0	2	0	0	2	0	1	0	0	1	t46406753	7	1	0	0	3	2	0	1	0	0	5	0	1	0	4	0	4	1	0
P21_TR103021_c15_g4_i1_1_siR9	TR103021_c15_g4_i1	+	237	257	4	0	0	1	1	0	0	1	0	0	5	0	1	0	1	0	1	0	0	1	0	0	0	0	1	t5000948	9	1	0	3	2	0	0	3	0	0	12	0	2	0	2	0	3	0	0
P21_TR103021_c15_g4_i1_1_siR10	TR103021_c15_g4_i1	-	235	255	31	5	1	3	28	10	0	2	0	0	29	2	5	0	15	0	16	7	0	17	2	16	1	0	8	t44431854	71	11	2	6	63	22	0	5	0	1	65	5	12	0	33	0	36	17	0
P21_TR103021_c15_g4_i1_1_siR11	TR103021_c15_g4_i1	+	279	299	165	15	23	14	173	53	0	18	0	4	170	12	53	0	136	0	145	24	0	118	26	71	18	0	52	t38032441	375	35	53	31	393	121	1	36	0	9	376	28	120	0	302	0	319	54	0
P21_TR103058_c3_g1_i2_1_siR1	TR103058_c3_g1_i2	+	286	306	3	2	2	8	3	5	4	1	5	243	3	3	7	2	5	3	7	2	8	2	4	4	3	3	14	t42714561	24	14	17	67	22	41	29	10	34	1901	22	22	55	18	41	24	56	20	61
P21_TR103058_c3_g1_i2_1_siR2	TR103058_c3_g1_i2	+	307	327	12	9	5	5	8	7	7	4	6	349	5	5	8	6	6	9	9	4	13	5	6	15	6	7	21	t27918240	94	69	37	36	61	55	58	26	47	2730	38	41	62	51	47	72	69	30	108
P21_TR103058_c3_g1_i2_1_siR3	TR103058_c3_g1_i2	+	412	432	3	0	0	0	0	0	0	0	0	0	0	0	3	0	0	0	2	0	3	0	0	4	0	0	1	t1271728	7	0	0	0	0	0	0	0	0	0	0	0	6	0	0	0	4	0	6
P21_TR103136_c3_g2_i5_1_siR1	TR103136_c3_g2_i5	-	366	386	12	6	14	7	21	6	3	12	21	16	9	12	11	22	8	7	15	10	18	13	9	10	6	19	12	t35692393	14	7	16	8	24	7	3	12	23	18	10	14	13	25	9	8	17	11	21
P21_TR103136_c3_g2_i5_1_siR2	TR103136_c3_g2_i5	+	389	409	0	1	0	0	2	2	1	3	0	0	0	0	1	1	0	0	0	1	2	3	1	0	2	0	1	t34754693	0	1	0	0	2	2	1	3	0	0	0	0	1	1	0	0	0	1	2
P21_TR103136_c3_g2_i5_1_siR3	TR103136_c3_g2_i5	-	450	470	4	10	2	2	5	2	3	1	6	11	12	5	3	5	4	1	5	3	9	7	9	5	6	5	5	t11888471	5	11	2	2	6	2	4	1	6	12	13	6	3	6	4	1	5	4	10
P21_TR103136_c3_g2_i5_1_siR4	TR103136_c3_g2_i5	-	471	491	10	9	6	0	3	9	3	3	11	5	9	3	6	7	4	0	0	1	13	0	4	9	19	10	6	t11324861	11	10	7	0	3	10	3	3	12	6	10	4	7	8	4	0	0	1	15
P21_TR103136_c3_g2_i5_1_siR5	TR103136_c3_g2_i5	-	492	512	2	1	1	0	2	2	0	0	3	2	1	1	4	3	0	0	0	1	5	2	3	0	2	1	1	t48627956	2	1	1	0	2	2	0	0	3	2	1	1	5	3	0	0	0	1	6
P21_TR103136_c3_g2_i5_1_siR6	TR103136_c3_g2_i5	+	515	535	0	1	1	0	0	0	0	0	0	1	1	0	0	0	0	0	1	0	3	1	1	0	2	2	1	t34360116	0	1	1	0	0	0	0	0	0	1	1	0	0	0	0	0	1	0	3
P21_TR103136_c3_g2_i5_1_siR7	TR103136_c3_g2_i5	-	534	554	2	0	2	0	4	2	1	0	2	2	1	3	1	4	5	0	1	5	3	0	4	4	1	0	2	t5220994	2	0	2	0	5	2	1	0	2	2	1	4	1	5	5	0	1	6	3
P21_TR103136_c3_g2_i5_1_siR8	TR103136_c3_g2_i5	-	555	575	1	0	0	0	3	1	1	0	1	1	0	4	2	3	0	0	5	0	1	2	0	1	0	4	1	t47600703	1	0	0	0	3	1	1	0	1	1	0	5	2	3	0	0	6	0	1
P21_TR103136_c3_g2_i5_1_siR9	TR103136_c3_g2_i5	+	683	703	2	5	4	0	4	2	1	1	7	7	4	3	5	6	3	1	5	1	4	4	4	2	2	0	3	t39576548	4	11	10	1	10	4	3	3	14	15	9	6	12	13	6	2	10	2	10
P21_TR103168_c0_g1_i1_1_siR1	TR103168_c0_g1_i1	+	184	204	0	7	3	21	4	4	2	1	2	2	1	0	11	9	0	4	15	0	1	5	3	2	4	0	4	t10677920	0	15	6	48	10	10	5	2	5	5	3	0	26	20	1	8	34	0	2
P21_TR103168_c0_g1_i1_1_siR2	TR103168_c0_g1_i1	-	182	202	0	1	2	5	0	2	1	0	0	0	0	0	3	3	0	1	4	0	1	2	0	1	1	1	1	t9546135	0	3	4	12	0	5	2	0	1	0	0	0	6	7	0	2	9	1	3
P21_TR103168_c0_g1_i1_1_siR3	TR103168_c0_g1_i1	+	331	351	0	2	0	1	0	1	4	0	0	0	0	0	1	0	0	0	1	0	0	0	0	1	0	0	1	t30350198	0	4	1	3	0	3	10	0	1	0	0	0	2	1	0	0	3	0	1
P21_TR103168_c0_g1_i1_1_siR4	TR103168_c0_g1_i1	+	394	414	0	6	3	6	0	1	0	0	0	0	0	0	2	1	0	3	8	1	2	2	1	0	2	1	2	t30704646	0	13	7	13	1	2	0	0	1	1	0	0	4	3	0	6	17	2	4
P21_TR103168_c0_g1_i1_1_siR5	TR103168_c0_g1_i1	-	476	496	0	0	0	1	1	0	5	0	0	0	0	0	1	1	0	1	2	0	0	1	0	0	0	0	1	t19040643	1	0	0	3	2	0	12	0	0	0	0	0	2	2	1	2	4	0	1
P21_TR103168_c0_g1_i1_1_siR6	TR103168_c0_g1_i1	+	583	603	3	13	2	4	0	9	39	0	5	1	3	4	4	6	3	4	0	3	3	4	3	5	4	0	5	t5542185	6	30	5	8	0	21	90	1	10	2	7	9	10	14	7	9	0	7	7
P21_TR103168_c0_g1_i1_1_siR7	TR103168_c0_g1_i1	+	604	624	0	1	0	1	0	0	6	0	0	0	0	0	1	0	0	4	1	1	0	0	0	0	0	0	1	t7104061	1	3	1	2	0	0	13	0	0	0	0	1	2	1	0	9	3	3	0
P21_TR103168_c0_g1_i1_1_siR8	TR103168_c0_g1_i1	-	602	622	4	12	0	4	1	7	60	1	1	2	2	3	4	7	4	9	7	4	3	5	6	5	1	0	6	t32743815	9	27	1	8	3	16	138	3	3	4	4	7	9	16	9	21	15	10	6
P21_TR103168_c0_g1_i1_1_siR9	TR103168_c0_g1_i1	+	625	645	0	3	1	1	0	5	0	0	1	1	1	0	2	1	0	2	3	2	0	1	1	1	0	0	1	t40228532	0	7	2	3	0	11	0	0	3	3	3	0	4	2	0	5	6	4	1
P21_TR103168_c0_g1_i1_1_siR10	TR103168_c0_g1_i1	+	646	666	4	6	0	4	0	5	68	0	1	1	2	3	6	3	4	5	8	2	3	2	3	8	2	0	6	t18323509	8	13	1	8	1	11	157	0	2	2	4	7	13	6	8	11	17	4	7
P21_TR103168_c0_g1_i1_1_siR11	TR103168_c0_g1_i1	-	665	685	4	7	1	4	0	2	13	0	0	0	0	1	3	3	2	4	4	2	3	1	3	1	2	0	3	t37174342	9	16	3	8	1	5	30	0	1	0	1	3	7	8	4	10	8	4	6
P21_TR103168_c0_g1_i1_1_siR12	TR103168_c0_g1_i1	+	688	708	3	11	2	6	1	4	27	0	1	1	2	3	5	3	8	3	7	3	2	2	2	2	1	0	4	t43660620	6	25	5	13	3	8	61	0	2	3	4	6	11	8	18	6	15	6	5
P21_TR103168_c0_g1_i1_1_siR13	TR103168_c0_g1_i1	+	709	729	1	3	0	4	0	1	13	0	1	0	0	0	0	1	0	1	4	1	1	1	0	3	1	0	2	t29228361	2	7	0	9	1	3	29	1	2	0	1	0	1	3	0	2	8	3	3
P21_TR103168_c0_g1_i1_1_siR14	TR103168_c0_g1_i1	+	730	750	0	0	0	0	0	0	15	0	0	0	0	0	0	0	0	0	0	0	0	0	0	0	0	0	1	t16110791	0	0	1	1	0	0	34	0	1	0	0	0	0	1	0	0	0	0	1
P21_TR103168_c0_g1_i1_1_siR15	TR103168_c0_g1_i1	+	772	792	0	6	1	8	1	4	0	0	1	0	0	0	5	1	0	4	3	1	1	4	0	1	1	0	2	t2263559	0	13	2	19	3	10	1	1	3	0	1	0	11	2	0	8	7	3	2
P21_TR103168_c0_g1_i1_1_siR16	TR103168_c0_g1_i1	-	770	790	0	2	1	3	0	2	0	0	0	0	1	0	0	0	0	2	1	2	0	2	1	0	1	0	1	t33359741	0	4	2	6	0	4	0	0	1	0	3	0	1	0	0	5	3	4	0
P21_TR103168_c0_g1_i1_1_siR17	TR103168_c0_g1_i1	+	793	813	2	4	1	3	0	2	29	0	1	0	0	0	1	2	5	1	4	1	0	3	1	1	0	0	3	t14962452	4	10	2	7	0	5	66	0	3	0	0	0	3	5	12	3	8	3	1
P21_TR103168_c0_g1_i1_1_siR18	TR103168_c0_g1_i1	+	814	834	1	4	1	1	0	1	6	0	0	0	1	0	0	1	3	1	1	1	2	0	0	2	1	0	1	t27945834	2	10	2	2	0	3	13	1	0	0	2	1	1	3	7	3	3	3	5
P21_TR103168_c0_g1_i1_1_siR19	TR103168_c0_g1_i1	-	812	832	2	4	0	1	2	2	14	0	1	0	1	1	2	1	2	5	2	0	0	1	1	2	0	0	2	t20367687	4	8	0	2	4	5	31	0	3	1	3	2	4	2	5	12	5	0	1
P21_TR103168_c0_g1_i1_1_siR20	TR103168_c0_g1_i1	+	835	855	3	3	0	5	2	4	27	0	0	0	2	1	4	2	2	3	3	3	2	3	2	1	2	0	3	t4940792	7	7	1	11	4	8	61	1	0	0	4	2	10	4	4	6	7	6	4
P21_TR103168_c0_g1_i1_1_siR21	TR103168_c0_g1_i1	-	833	853	1	5	1	0	0	4	26	0	1	0	0	1	1	1	1	3	3	1	0	4	1	1	2	0	2	t28094012	2	11	2	1	1	8	59	0	3	1	1	2	3	3	3	6	6	3	0
P21_TR103168_c0_g1_i1_1_siR22	TR103168_c0_g1_i1	+	877	897	2	3	0	3	0	2	7	0	0	0	0	0	0	1	0	1	1	0	1	0	0	2	1	0	1	t30825683	4	7	0	6	1	5	15	1	0	0	0	1	1	3	0	2	3	0	2
P21_TR103168_c0_g1_i1_1_siR23	TR103168_c0_g1_i1	-	875	895	0	0	0	0	0	0	8	0	0	0	0	0	0	1	0	0	2	0	0	0	0	0	0	0	1	t21590850	0	0	0	0	0	1	18	0	1	0	1	0	1	3	1	1	5	0	1
P21_TR103168_c0_g1_i1_1_siR24	TR103168_c0_g1_i1	+	940	960	0	3	1	2	1	1	24	0	1	0	0	1	0	1	1	2	2	0	0	1	0	2	1	0	2	t26659925	0	7	3	4	2	2	55	0	3	0	0	2	1	2	2	4	4	0	1
P21_TR103168_c0_g1_i1_1_siR25	TR103168_c0_g1_i1	-	959	979	77	198	30	70	30	85	554	6	19	11	24	0	63	55	66	120	121	40	47	39	32	42	30	4	74	t32567415	175	448	68	158	68	193	1270	12	41	25	53	0	143	125	147	275	266	93	107
P21_TR103168_c0_g1_i1_1_siR26	TR103168_c0_g1_i1	-	1022	1042	0	1	0	0	0	1	5	0	0	0	0	1	1	1	0	0	0	0	0	1	0	0	0	0	1	t17719187	0	3	1	1	0	2	12	0	1	1	1	3	2	2	1	0	1	1	0
P21_TR103168_c0_g1_i1_1_siR27	TR103168_c0_g1_i1	+	1045	1065	0	1	0	3	0	1	4	0	0	0	0	0	0	0	0	1	1	1	1	0	0	0	1	0	1	t19909269	0	2	0	6	1	3	10	0	0	0	1	1	0	1	1	3	3	2	2
P21_TR103168_c0_g1_i1_1_siR28	TR103168_c0_g1_i1	-	1043	1063	3	1	1	2	1	2	16	0	2	1	1	1	1	3	4	4	5	2	3	2	1	4	1	0	3	t29932444	7	2	3	5	3	4	36	0	4	2	2	3	2	6	9	8	10	5	7
P21_TR103168_c0_g1_i1_1_siR29	TR103168_c0_g1_i1	+	1066	1086	0	2	0	1	0	0	8	0	0	0	0	0	1	0	0	0	0	0	0	0	1	1	0	0	1	t29609925	1	5	0	3	0	1	19	0	0	0	0	0	2	1	1	1	0	1	1
P21_TR103168_c0_g1_i1_1_siR30	TR103168_c0_g1_i1	-	1064	1084	1	2	1	1	0	1	10	0	1	0	0	0	1	1	1	4	3	0	1	0	0	1	0	1	1	t28717641	3	4	2	3	1	3	23	0	3	1	0	1	3	3	3	8	7	1	2
P21_TR103168_c0_g1_i1_1_siR31	TR103168_c0_g1_i1	-	1127	1147	69	161	81	71	38	100	644	4	57	14	25	39	111	59	113	118	147	62	67	41	74	60	41	5	92	t43301805	157	365	186	161	86	228	1476	8	122	31	56	89	251	134	250	270	324	142	153
P21_TR103168_c0_g1_i1_1_siR32	TR103168_c0_g1_i1	+	1150	1170	0	16	4	11	1	8	2	0	4	1	3	0	7	7	0	12	15	6	4	2	6	7	6	0	5	t12228825	0	36	9	26	3	18	4	0	8	2	7	0	16	15	0	27	33	13	9
P21_TR103168_c0_g1_i1_1_siR33	TR103168_c0_g1_i1	+	1192	1212	1	0	0	1	0	0	12	0	0	0	0	0	0	1	0	2	0	0	1	0	1	1	1	0	1	t40840462	2	1	1	3	1	1	27	0	1	0	1	1	1	2	1	4	0	1	2
P21_TR103168_c0_g1_i1_1_siR34	TR103168_c0_g1_i1	-	1232	1252	6	12	1	3	0	3	38	0	2	0	0	2	5	1	0	12	5	1	3	1	1	5	1	1	4	t20681361	14	28	3	6	1	6	86	0	5	0	1	5	12	2	1	27	10	2	6
P21_TR103168_c0_g1_i1_1_siR35	TR103168_c0_g1_i1	-	1253	1273	7	9	1	1	3	6	36	0	2	1	2	2	4	6	5	9	0	3	4	3	6	4	3	0	5	t32627766	15	20	3	3	6	13	83	1	5	2	4	5	9	13	12	21	0	6	9
P21_TR103168_c0_g1_i1_1_siR36	TR103168_c0_g1_i1	-	1274	1294	0	30	7	30	3	21	5	1	6	3	6	1	12	8	0	23	25	5	7	11	9	16	16	3	10	t29685581	0	67	16	68	6	49	11	2	12	7	13	2	28	19	0	52	56	12	15
P21_TR103168_c0_g1_i1_1_siR37	TR103168_c0_g1_i1	+	1297	1317	3	4	1	4	0	3	29	0	1	0	3	3	3	2	1	2	5	1	0	1	0	3	3	1	3	t27753048	6	8	3	9	1	7	66	1	2	1	7	6	7	4	3	5	11	3	1
P21_TR103168_c0_g1_i1_1_siR38	TR103168_c0_g1_i1	-	1316	1336	1	4	0	3	1	0	10	0	1	0	0	0	2	0	3	2	0	0	1	1	1	2	1	0	1	t36038569	2	8	1	7	2	1	24	0	2	0	0	1	5	0	7	4	0	1	2
P21_TR103168_c0_g1_i1_1_siR39	TR103168_c0_g1_i1	+	1381	1401	1	0	0	0	1	1	7	0	0	0	0	1	0	0	0	0	0	0	0	0	0	1	0	0	1	t33587872	2	1	0	0	2	2	16	0	1	0	0	2	1	1	0	1	1	1	0
P21_TR103168_c0_g1_i1_1_siR40	TR103168_c0_g1_i1	-	1442	1462	0	1	0	2	1	1	0	0	0	1	0	0	0	4	0	3	6	0	0	0	0	0	0	0	1	t18890930	0	2	1	5	3	3	1	0	0	2	0	0	0	9	0	6	13	1	0
P21_TR103168_c0_g1_i1_1_siR41	TR103168_c0_g1_i1	+	1486	1506	0	2	1	0	0	0	19	0	1	0	0	0	0	0	0	0	2	0	0	0	0	0	0	0	1	t32350683	1	4	2	1	0	0	43	0	2	1	0	0	1	0	1	0	5	0	1
P21_TR103168_c0_g1_i1_1_siR42	TR103168_c0_g1_i1	-	1484	1504	2	3	0	0	0	0	68	0	0	0	0	0	0	2	5	0	2	0	0	0	0	1	2	0	4	t12620834	4	6	0	1	1	1	155	0	0	0	1	0	1	4	11	0	4	1	1
P21_TR103168_c0_g1_i1_1_siR43	TR103168_c0_g1_i1	+	1507	1527	15	13	7	6	4	4	154	0	4	0	1	10	8	3	23	8	20	3	3	3	3	4	2	0	13	t43827906	34	29	15	13	8	9	353	1	8	0	2	24	19	6	51	18	45	6	8
P21_TR103168_c0_g1_i1_1_siR44	TR103168_c0_g1_i1	-	1526	1546	0	1	0	1	0	0	10	0	0	0	0	0	1	0	4	1	2	0	0	0	0	0	0	0	1	t46754933	1	3	0	3	0	0	24	0	0	0	0	1	3	1	9	2	4	0	1
P21_TR103168_c0_g1_i1_1_siR45	TR103168_c0_g1_i1	-	1568	1588	0	2	1	1	0	0	2	0	0	0	1	0	1	1	0	0	5	0	1	1	1	1	0	0	1	t23782714	0	4	3	2	0	0	4	1	0	1	2	0	3	2	0	1	12	1	3
P21_TR103168_c0_g1_i1_1_siR46	TR103168_c0_g1_i1	+	1612	1632	6	6	4	5	1	4	109	0	2	0	1	5	8	0	9	10	12	3	4	3	2	4	5	1	9	t12289974	14	14	10	12	2	9	250	0	4	1	2	11	19	1	20	23	27	7	10
P21_TR103168_c0_g1_i1_1_siR47	TR103168_c0_g1_i1	-	1610	1630	0	1	0	0	0	1	10	0	0	0	0	0	2	0	2	0	0	0	0	0	1	0	0	0	1	t22992883	1	2	0	0	1	3	24	0	0	1	0	1	4	0	4	0	1	0	1
P21_TR103168_c0_g1_i1_1_siR48	TR103168_c0_g1_i1	+	1633	1653	0	1	0	2	0	0	9	0	0	0	0	0	0	0	0	0	0	0	0	0	0	0	1	0	1	t6681904	0	2	0	4	0	1	20	0	0	0	1	1	0	1	0	1	0	0	1
P21_TR103168_c0_g1_i1_1_siR49	TR103168_c0_g1_i1	-	1631	1651	21	26	11	13	5	16	198	1	3	3	4	17	16	10	26	11	0	5	11	7	9	5	13	0	18	t18110397	48	59	25	29	11	36	454	2	7	6	9	39	36	23	58	24	0	11	26
P21_TR103168_c0_g1_i1_1_siR50	TR103168_c0_g1_i1	+	1696	1716	63	58	24	26	9	33	437	2	22	6	9	43	32	35	62	73	72	13	21	18	19	24	26	3	48	t11583908	143	132	55	59	21	75	1001	5	47	13	21	98	72	80	138	167	158	30	49
P21_TR103168_c0_g1_i1_1_siR51	TR103168_c0_g1_i1	-	1694	1714	1	1	0	0	1	1	15	0	0	0	0	0	1	1	0	1	2	0	0	0	0	0	0	0	1	t20696703	2	3	1	0	2	2	34	0	0	0	1	0	3	2	1	3	5	0	1
P21_TR103168_c0_g1_i1_1_siR52	TR103168_c0_g1_i1	-	1736	1756	0	1	0	0	0	0	23	0	0	0	0	0	1	0	1	1	1	0	0	0	0	0	0	0	1	t44796880	0	2	0	0	0	1	52	0	0	0	0	0	2	0	2	3	2	0	0
P21_TR103168_c0_g1_i1_1_siR53	TR103168_c0_g1_i1	+	1759	1779	0	3	1	0	1	2	0	0	0	0	1	0	0	0	0	1	3	3	1	0	1	1	2	0	1	t29603063	0	7	2	0	3	5	1	1	0	0	2	0	1	1	0	3	6	7	3
P21_TR103168_c0_g1_i1_1_siR54	TR103168_c0_g1_i1	-	1757	1777	5	8	4	2	0	6	23	0	0	0	1	2	4	4	4	3	16	1	3	4	3	5	3	0	4	t31874657	12	17	10	4	0	14	53	0	0	1	3	5	8	10	9	7	36	3	7
P21_TR103168_c0_g1_i1_1_siR55	TR103168_c0_g1_i1	+	1780	1800	0	2	0	1	0	0	0	0	0	0	0	0	0	1	0	1	1	1	0	0	1	1	0	0	1	t6685262	0	5	1	3	1	1	1	0	0	0	0	0	1	2	0	2	3	3	0
P21_TR103168_c0_g1_i1_1_siR56	TR103168_c0_g1_i1	+	1822	1842	7	14	6	14	3	9	99	0	8	1	2	11	14	8	17	11	21	3	5	2	7	4	4	0	11	t43668656	15	31	14	32	6	20	228	1	17	2	4	25	31	19	38	24	46	7	11
P21_TR103168_c0_g1_i1_1_siR57	TR103168_c0_g1_i1	+	1927	1947	0	4	1	2	1	4	1	0	1	0	1	4	2	3	0	5	2	0	1	2	1	1	1	1	2	t29498743	0	10	3	4	3	8	2	0	2	0	2	9	4	7	0	11	5	0	2
P21_TR103168_c0_g1_i1_1_siR58	TR103168_c0_g1_i1	-	1988	2008	4	6	2	4	0	3	41	0	2	2	2	6	3	1	6	3	8	1	2	2	1	2	4	0	4	t22192030	8	13	5	9	1	7	95	0	4	4	5	14	6	3	14	6	18	3	5
P21_TR103168_c0_g1_i1_1_siR59	TR103168_c0_g1_i1	+	2074	2094	10	14	3	5	2	8	64	0	1	1	1	7	7	1	7	17	21	7	3	6	3	4	4	0	8	t18899863	22	31	8	11	5	18	147	0	2	3	3	15	15	3	15	39	47	16	6
P21_TR103168_c0_g1_i1_1_siR60	TR103168_c0_g1_i1	+	2095	2115	1	0	1	1	0	2	10	0	0	0	0	2	2	1	2	2	1	0	1	2	1	0	1	0	1	t44649087	2	1	2	3	0	4	22	0	1	1	1	5	5	2	4	4	3	0	2
P21_TR103168_c0_g1_i1_1_siR61	TR103168_c0_g1_i1	+	2116	2136	0	0	0	8	0	3	1	0	0	0	1	0	4	1	0	4	0	2	0	3	2	4	0	0	2	t31413381	0	0	0	19	1	7	3	0	1	0	2	0	10	3	0	10	1	4	1
P21_TR103168_c0_g1_i1_1_siR62	TR103168_c0_g1_i1	+	2179	2199	4	13	2	5	4	6	72	1	2	1	2	3	3	6	5	9	9	1	3	3	2	3	4	0	7	t31222512	9	29	5	11	9	13	166	2	4	3	4	7	6	13	10	21	19	3	8
P21_TR103168_c0_g1_i1_1_siR63	TR103168_c0_g1_i1	+	2200	2220	0	1	0	0	1	1	9	0	0	0	0	0	0	0	0	1	1	1	0	1	0	0	0	0	1	t28874325	1	3	1	1	2	2	20	0	1	1	0	0	0	0	1	3	3	2	1
P21_TR103168_c0_g1_i1_1_siR64	TR103168_c0_g1_i1	-	2198	2218	4	4	1	4	0	4	38	0	1	1	1	0	2	4	3	5	5	1	1	0	0	2	2	0	3	t2483678	9	9	2	9	1	9	86	0	2	2	2	0	4	9	6	12	11	3	3
P21_TR103168_c0_g1_i1_1_siR65	TR103168_c0_g1_i1	-	2240	2260	2	2	0	1	0	0	44	0	0	0	0	2	1	1	0	1	1	1	0	0	0	1	0	0	2	t20706484	4	5	0	2	0	1	100	0	0	0	0	4	2	2	0	2	3	3	0
P21_TR103168_c0_g1_i1_1_siR66	TR103168_c0_g1_i1	-	2261	2281	7	4	3	2	1	4	34	0	1	0	0	2	4	4	8	3	11	1	1	4	4	3	3	0	5	t19310733	17	10	8	5	2	9	79	0	3	1	0	5	10	10	18	7	25	3	3
P21_TR103168_c0_g1_i1_1_siR67	TR103168_c0_g1_i1	-	2282	2302	0	0	1	5	0	1	29	0	1	1	0	2	2	1	1	0	2	0	0	1	1	0	1	0	2	t35978268	0	1	3	11	0	2	67	0	2	3	0	4	4	3	2	1	5	1	0
P21_TR103168_c0_g1_i1_1_siR68	TR103168_c0_g1_i1	+	2305	2325	0	3	1	2	0	1	8	0	0	0	0	1	3	2	3	1	1	1	0	1	0	0	0	0	1	t37851526	0	6	2	5	0	2	18	0	0	1	0	3	6	4	6	2	3	2	1
P21_TR103168_c0_g1_i1_1_siR69	TR103168_c0_g1_i1	+	2368	2388	4	3	2	4	0	4	41	0	1	0	1	3	1	5	2	4	8	1	2	1	0	1	1	0	4	t20941368	9	6	4	10	0	10	95	0	2	0	3	8	3	11	5	9	18	3	5
P21_TR103168_c0_g1_i1_1_siR70	TR103168_c0_g1_i1	-	2366	2386	6	7	3	5	0	5	58	0	2	1	1	4	4	3	2	4	10	1	2	2	1	2	1	0	5	t19178166	14	16	6	11	1	11	132	1	4	2	2	9	9	6	5	9	21	3	4
P21_TR103168_c0_g1_i1_1_siR71	TR103168_c0_g1_i1	+	2473	2493	4	0	0	0	0	0	37	0	0	0	0	0	0	0	8	0	0	0	0	0	0	0	0	0	2	t11193890	4	0	0	0	0	0	42	0	0	0	0	0	0	0	9	0	0	0	0
P21_TR103168_c0_g1_i1_1_siR72	TR103168_c0_g1_i1	-	2534	2554	0	2	0	2	0	2	0	0	0	0	0	0	5	1	0	3	5	0	0	1	2	1	0	0	1	t14401020	0	5	1	4	0	5	1	0	1	0	1	0	12	3	0	6	12	0	0
P21_TR103168_c0_g1_i1_1_siR73	TR103168_c0_g1_i1	+	2557	2577	5	7	3	4	1	4	37	1	2	1	1	2	2	3	7	9	13	1	2	4	3	2	2	0	5	t22028120	12	15	6	10	2	10	85	2	4	2	3	5	4	8	16	21	28	3	4
P21_TR103168_c0_g1_i1_1_siR74	TR103168_c0_g1_i1	-	2555	2575	1	1	0	2	0	0	12	0	0	0	0	2	1	0	1	2	2	0	0	1	0	0	0	0	1	t27362822	2	3	0	5	0	1	28	0	0	0	0	4	2	1	2	5	4	0	1
P21_TR103168_c0_g1_i1_1_siR75	TR103168_c0_g1_i1	-	2576	2596	0	8	9	15	4	14	3	0	5	2	2	17	13	4	1	12	25	7	4	7	10	1	7	0	7	t45365096	0	17	20	34	8	32	7	1	10	4	5	40	30	10	2	27	56	17	9
P21_TR103168_c0_g1_i1_1_siR76	TR103168_c0_g1_i1	+	2641	2661	4	5	5	4	1	8	41	0	1	1	1	4	6	3	7	5	7	1	2	2	2	1	2	0	5	t39820574	9	11	11	8	3	18	93	0	3	3	3	10	14	7	16	12	16	3	5
P21_TR103168_c0_g1_i1_1_siR77	TR103168_c0_g1_i1	-	2660	2680	0	1	0	0	0	0	12	0	0	0	0	1	0	1	1	0	0	0	0	0	1	1	0	0	1	t21771188	0	3	1	1	0	1	28	0	0	1	0	3	0	2	2	1	1	1	1
P21_TR103168_c0_g1_i1_1_siR78	TR103168_c0_g1_i1	+	2746	2766	2	1	0	4	0	0	3	0	0	0	0	0	0	0	2	0	2	0	0	0	0	1	0	0	1	t28793972	4	3	0	8	1	0	8	0	0	0	1	0	0	0	4	1	5	0	1
P21_TR103168_c0_g1_i1_1_siR79	TR103168_c0_g1_i1	+	2767	2787	1	2	1	0	1	0	6	0	2	1	0	1	3	1	2	2	3	0	0	0	2	0	0	0	1	t16081182	2	4	2	1	2	1	13	0	5	2	1	2	6	2	4	5	6	0	0
P21_TR103168_c0_g1_i1_2_siR1	TR103168_c0_g1_i1	-	3191	3211	3	7	2	5	2	2	32	0	1	0	0	4	5	3	4	5	8	1	1	0	1	1	1	0	4	t22640305	6	16	4	12	5	5	74	0	2	0	1	9	12	7	9	11	17	3	3
P21_TR103168_c0_g1_i1_2_siR2	TR103168_c0_g1_i1	+	3214	3234	0	5	3	7	0	4	2	0	2	0	1	0	7	4	0	9	9	2	1	3	3	1	5	1	3	t17982035	0	12	8	15	1	9	5	1	5	0	3	0	15	10	0	20	20	4	3
P21_TR103168_c0_g1_i1_2_siR3	TR103168_c0_g1_i1	-	3254	3274	4	2	2	0	0	3	26	0	1	0	0	3	1	0	2	3	8	1	1	2	1	3	1	0	3	t28494197	9	4	4	1	0	7	59	0	2	0	1	7	3	1	5	7	17	2	3
P21_TR103168_c0_g1_i1_2_siR4	TR103168_c0_g1_i1	+	3340	3360	18	33	15	19	8	18	338	1	13	4	7	28	16	18	14	35	39	15	12	16	16	30	11	1	31	t33544703	41	75	34	43	19	42	776	3	27	8	15	64	36	42	31	80	85	35	28
P21_TR103168_c0_g1_i1_2_siR5	TR103168_c0_g1_i1	-	3359	3379	1	0	0	0	0	1	7	0	0	0	0	1	1	0	0	1	2	0	0	1	1	0	0	0	1	t40518158	2	0	0	1	0	2	16	0	0	0	0	2	2	0	1	3	5	0	1
P21_TR103168_c0_g1_i1_2_siR6	TR103168_c0_g1_i1	-	3401	3421	0	0	0	1	0	1	5	0	1	0	0	1	0	2	0	0	1	0	0	0	0	1	0	0	1	t31882169	0	0	0	2	0	2	12	0	2	0	0	2	1	5	1	0	3	0	1
P21_TR103168_c0_g1_i1_2_siR7	TR103168_c0_g1_i1	+	3445	3465	7	11	4	7	2	6	34	0	4	3	2	3	4	5	9	7	19	2	2	3	9	4	1	1	6	t6572292	17	25	10	15	5	14	77	0	9	6	5	8	9	11	19	15	41	5	4
P21_TR103168_c0_g1_i1_2_siR8	TR103168_c0_g1_i1	-	3464	3484	2	2	1	2	0	2	14	0	0	1	0	1	3	3	1	1	1	0	0	1	2	1	0	0	2	t47325082	4	5	2	4	1	5	33	1	1	2	0	3	7	6	2	2	3	1	1
P21_TR103168_c0_g1_i1_2_siR9	TR103168_c0_g1_i1	-	3485	3505	4	4	6	3	1	7	31	0	3	3	0	5	6	4	5	3	11	2	2	3	2	3	2	0	5	t43448873	9	8	13	7	2	15	70	1	6	6	0	12	14	9	10	7	25	4	4
P21_TR103168_c0_g1_i1_2_siR10	TR103168_c0_g1_i1	+	3529	3549	0	1	0	1	0	2	0	0	1	0	0	0	2	3	0	0	2	0	1	0	0	1	0	0	1	t44566839	0	2	0	3	0	5	1	0	3	0	1	0	4	6	0	1	4	1	2
P21_TR103168_c0_g1_i1_2_siR11	TR103168_c0_g1_i1	-	3569	3589	0	1	0	2	0	2	0	0	0	0	0	0	0	1	0	2	2	0	0	1	0	1	0	0	1	t10459754	0	2	0	5	1	5	0	0	1	0	1	0	1	3	0	4	5	0	1
P21_TR103168_c0_g1_i1_2_siR12	TR103168_c0_g1_i1	-	3674	3694	1	1	0	1	0	1	7	0	0	0	0	0	0	0	0	0	0	0	1	0	0	0	0	0	1	t25971686	3	2	0	2	1	2	17	0	1	0	0	0	0	1	1	1	1	0	2
P21_TR103168_c0_g1_i1_2_siR13	TR103168_c0_g1_i1	-	3737	3757	1	0	0	0	0	1	6	0	1	0	0	0	0	0	1	0	1	0	0	0	0	0	0	0	1	t41008374	3	1	1	0	0	2	13	0	3	0	1	1	1	0	3	0	2	1	0
P21_TR103168_c0_g1_i1_2_siR14	TR103168_c0_g1_i1	+	3760	3780	4	4	2	0	0	3	25	0	0	0	0	1	4	2	2	2	5	1	3	2	0	1	1	0	3	t7405018	10	8	5	0	1	7	58	0	1	0	1	2	9	4	5	4	11	3	6
P21_TR103168_c0_g1_i1_2_siR15	TR103168_c0_g1_i1	+	3781	3801	61	15	0	0	0	0	483	0	0	0	0	78	0	0	88	0	0	0	0	2	0	0	1	0	31	t36788595	70	17	0	0	0	0	554	0	0	0	0	89	0	0	98	0	0	0	0
P21_TR103168_c0_g1_i1_2_siR16	TR103168_c0_g1_i1	+	3802	3822	0	0	0	1	0	0	16	0	0	0	0	1	0	0	0	0	0	0	0	0	0	0	0	0	1	t23132246	0	0	0	3	0	0	36	0	0	0	0	2	1	0	0	1	0	0	1
P21_TR103168_c0_g1_i1_2_siR17	TR103168_c0_g1_i1	-	3947	3967	2	7	5	3	2	6	46	0	1	0	0	6	6	8	3	7	4	1	2	4	4	5	1	0	5	t20366971	5	16	11	6	4	14	105	0	3	1	1	13	13	18	7	15	8	2	5
P21_TR103168_c0_g1_i1_2_siR18	TR103168_c0_g1_i1	+	3970	3990	1	4	1	0	1	2	15	0	0	0	0	3	0	1	3	2	1	0	1	1	0	0	0	0	2	t12252429	3	10	3	1	2	4	34	0	0	1	1	8	1	3	6	5	2	0	2
P21_TR103168_c0_g1_i1_2_siR19	TR103168_c0_g1_i1	+	4012	4032	0	0	0	0	0	0	5	0	0	0	1	1	0	0	0	0	1	1	0	1	0	0	0	0	1	t31333957	1	0	0	1	1	0	11	0	1	0	2	3	1	0	0	0	3	2	1
P21_TR103168_c0_g1_i1_2_siR20	TR103168_c0_g1_i1	-	4052	4072	0	0	0	1	0	0	11	0	0	0	0	0	0	2	0	0	0	0	0	0	0	0	0	0	1	t5820583	0	0	1	3	0	0	26	0	0	0	0	0	0	5	1	1	0	0	1
P21_TR103168_c0_g1_i1_2_siR21	TR103168_c0_g1_i1	+	4075	4095	23	56	26	16	9	21	202	1	13	1	10	0	19	22	16	39	45	11	13	10	13	24	18	4	26	t21949803	52	126	59	37	20	48	462	3	27	3	23	0	43	50	35	88	100	26	31
P21_TR103168_c0_g1_i1_2_siR22	TR103168_c0_g1_i1	-	4073	4093	63	118	63	53	37	65	648	9	27	8	24	43	60	68	54	95	167	26	37	39	45	75	53	4	79	t9183212	143	267	144	121	85	148	1486	19	58	19	53	98	136	155	120	216	369	60	86
P21_TR103168_c0_g1_i1_2_siR23	TR103168_c0_g1_i1	-	4115	4135	0	2	0	0	0	1	1	0	1	0	0	0	1	1	0	0	3	0	0	3	0	0	0	0	1	t19043561	0	4	1	1	0	3	2	1	2	0	0	0	3	2	0	1	7	0	0
P21_TR103168_c0_g1_i1_2_siR24	TR103168_c0_g1_i1	+	4138	4158	1	3	0	2	0	1	15	0	0	0	0	1	1	0	0	2	2	0	1	0	0	1	0	0	1	t10428077	3	6	0	4	0	3	34	0	1	1	1	3	3	1	1	4	5	0	2
P21_TR103168_c0_g1_i1_2_siR25	TR103168_c0_g1_i1	-	4178	4198	6	11	11	4	3	7	8	1	3	0	2	0	2	0	9	2	16	0	0	2	12	3	6	1	5	t39729522	13	26	25	8	6	17	19	2	7	1	4	0	4	0	20	4	35	1	1
P21_TR103168_c0_g1_i1_2_siR26	TR103168_c0_g1_i1	+	4201	4221	0	42	32	15	15	29	3	5	18	5	8	0	33	33	1	42	68	18	14	21	18	21	22	5	20	t6826292	0	96	73	33	34	66	8	10	38	12	18	1	74	76	3	95	149	42	32
P21_TR103168_c0_g1_i1_2_siR27	TR103168_c0_g1_i1	+	4222	4242	0	2	0	0	0	0	4	1	0	0	0	1	0	0	0	0	1	0	0	0	0	0	1	0	1	t44757969	1	4	1	1	1	0	9	2	0	0	0	2	1	1	0	1	3	1	0
P21_TR103168_c0_g1_i1_2_siR28	TR103168_c0_g1_i1	+	4243	4263	0	2	1	3	0	2	17	0	0	0	0	4	1	3	1	1	3	1	0	0	0	1	4	0	2	t4124976	0	4	2	6	1	4	39	0	0	1	0	9	2	7	2	2	7	2	1
P21_TR103168_c0_g1_i1_2_siR29	TR103168_c0_g1_i1	+	4264	4284	0	2	2	3	1	1	1	0	1	0	1	1	1	2	0	2	4	0	0	1	1	1	1	0	1	t31105869	0	5	4	6	2	3	2	1	3	1	2	3	3	5	0	4	8	1	1
P21_TR103168_c0_g1_i1_2_siR30	TR103168_c0_g1_i1	-	4283	4303	3	3	0	1	0	0	10	0	0	0	0	2	1	0	0	2	4	2	2	1	0	1	0	0	1	t3742609	7	6	1	2	0	1	23	0	0	0	0	5	3	0	0	5	8	4	5
P21_TR103168_c0_g1_i1_2_siR31	TR103168_c0_g1_i1	+	4390	4410	4	4	3	6	3	6	48	1	3	1	1	6	4	5	4	4	5	3	3	4	4	5	2	0	6	t22809346	10	9	7	14	6	14	111	2	6	2	2	14	10	11	8	10	12	8	8
P21_TR103168_c0_g1_i1_2_siR32	TR103168_c0_g1_i1	+	4411	4431	0	4	4	2	1	4	1	0	0	1	1	0	5	3	0	2	5	2	1	5	2	3	5	0	2	t41338407	0	10	10	5	2	9	2	0	1	2	2	0	12	7	0	4	12	5	3
P21_TR103168_c0_g1_i1_2_siR33	TR103168_c0_g1_i1	+	4432	4452	49	53	24	20	13	25	304	2	13	3	9	33	32	20	14	53	49	27	20	42	19	41	19	3	37	t11626787	111	119	54	46	29	58	697	5	28	6	20	75	72	46	32	122	108	61	47
P21_TR103168_c0_g1_i1_2_siR34	TR103168_c0_g1_i1	-	4430	4450	1	1	1	0	0	0	1	0	0	0	0	0	1	0	0	1	0	0	1	0	0	1	0	0	1	t6658577	2	3	3	1	1	0	3	0	1	0	1	1	2	1	1	2	1	1	2
P21_TR103168_c0_g1_i1_2_siR35	TR103168_c0_g1_i1	+	4474	4494	0	1	0	1	0	1	12	0	0	0	0	0	2	0	0	0	2	0	1	0	0	0	0	0	1	t23993106	1	2	0	3	0	2	28	0	0	0	0	0	4	0	1	1	4	1	2
P21_TR103168_c0_g1_i1_2_siR36	TR103168_c0_g1_i1	-	4472	4492	2	3	1	3	1	1	20	0	1	0	0	2	2	1	0	2	3	1	3	2	0	3	0	0	2	t28823921	4	6	2	6	2	2	46	0	2	0	1	4	5	3	1	4	6	3	6
P21_TR103168_c0_g1_i1_2_siR37	TR103168_c0_g1_i1	+	4495	4515	0	1	1	0	0	2	4	0	0	0	0	1	0	1	0	0	1	0	1	0	0	2	0	0	1	t28445675	0	3	3	0	0	4	9	1	0	0	0	2	1	2	0	0	2	0	2
P21_TR103168_c0_g1_i1_2_siR38	TR103168_c0_g1_i1	-	4535	4555	0	0	0	0	0	1	6	0	0	0	0	0	1	1	0	0	1	1	0	0	0	1	0	0	1	t22833031	1	0	0	0	0	2	13	1	1	1	0	0	2	2	1	0	2	3	1
P21_TR103168_c0_g1_i1_2_siR39	TR103168_c0_g1_i1	+	4600	4620	116	224	124	136	68	162	1525	19	90	25	59	125	188	127	105	164	272	74	84	109	91	138	119	8	175	t8757281	263	507	284	309	154	370	3496	38	194	57	130	286	427	290	233	374	599	169	194
P21_TR103168_c0_g1_i1_2_siR40	TR103168_c0_g1_i1	+	4621	4641	0	1	0	0	0	1	9	0	0	0	1	0	0	1	0	0	2	0	1	0	0	1	1	0	1	t12213726	0	3	1	1	1	2	20	0	0	1	3	1	0	2	0	0	4	1	3
P21_TR103168_c0_g1_i1_2_siR41	TR103168_c0_g1_i1	-	4619	4639	0	1	1	0	0	1	5	0	0	0	0	1	0	1	0	0	1	0	1	0	0	0	0	1	1	t25950166	0	3	2	1	1	2	12	0	1	0	1	2	0	2	0	0	3	1	2
P21_TR103168_c0_g1_i1_2_siR42	TR103168_c0_g1_i1	-	4640	4660	7	13	12	14	2	13	67	3	4	3	5	20	19	9	12	8	15	4	6	11	6	4	8	0	11	t35405827	16	29	28	32	4	29	153	6	8	6	10	45	42	21	27	19	32	9	14
P21_TR103168_c0_g1_i1_2_siR43	TR103168_c0_g1_i1	+	4663	4683	5	19	7	9	1	8	14	0	1	4	1	0	3	3	7	4	15	1	0	5	2	7	8	0	5	t38778076	12	42	17	20	3	19	31	1	2	9	3	1	7	6	15	9	32	3	1
P21_TR103168_c0_g1_i1_2_siR44	TR103168_c0_g1_i1	+	4684	4704	20	34	23	7	8	19	127	3	10	1	6	13	21	11	13	34	32	14	17	14	17	25	21	1	21	t22100178	46	77	52	16	19	44	291	7	21	3	14	30	47	25	28	77	71	33	39
P21_TR103168_c0_g1_i1_2_siR45	TR103168_c0_g1_i1	-	4682	4702	2	2	2	2	2	2	23	0	0	0	0	1	1	1	1	1	4	0	0	1	0	3	0	0	2	t23634772	5	5	5	5	4	4	53	0	1	0	0	3	3	3	3	2	8	1	1
P21_TR103168_c0_g1_i1_2_siR46	TR103168_c0_g1_i1	+	4705	4725	1	2	0	1	1	0	16	0	1	0	0	3	2	1	1	2	0	0	0	1	0	2	2	0	2	t15661846	2	5	1	2	2	0	37	0	2	0	0	6	4	2	2	5	0	1	0
P21_TR103168_c0_g1_i1_2_siR47	TR103168_c0_g1_i1	-	4724	4744	6	16	5	5	4	5	120	2	1	4	4	6	9	14	5	5	9	2	2	8	3	7	2	1	10	t10651192	13	36	11	12	10	11	274	4	2	9	9	14	20	31	12	12	20	5	4
P21_TR103168_c0_g1_i1_2_siR48	TR103168_c0_g1_i1	+	4747	4767	4	2	2	3	0	1	40	0	0	0	0	0	5	1	1	1	3	1	1	3	2	6	2	0	3	t6520087	8	4	4	6	1	2	92	0	1	0	1	0	11	2	3	3	6	3	2
P21_TR103168_c0_g1_i1_2_siR49	TR103168_c0_g1_i1	-	4745	4765	4	10	4	3	3	6	43	1	1	0	3	0	7	7	3	2	9	2	3	5	4	3	6	0	5	t23676201	10	23	10	7	6	13	98	2	3	1	6	0	17	16	6	5	20	5	6
P21_TR103168_c0_g1_i1_2_siR50	TR103168_c0_g1_i1	-	4766	4786	1	2	0	3	0	1	0	0	3	1	0	3	1	1	1	1	4	1	3	3	2	3	1	0	1	t6566480	2	5	1	7	0	2	0	0	6	2	0	6	2	2	2	2	8	2	6
P21_TR103168_c0_g1_i1_2_siR51	TR103168_c0_g1_i1	+	4789	4809	9	21	13	12	8	11	127	1	6	2	3	17	19	9	9	21	18	14	11	9	5	18	8	2	16	t28714994	21	47	29	27	18	26	292	3	13	5	7	38	44	20	20	47	39	32	26
P21_TR103168_c0_g1_i1_2_siR52	TR103168_c0_g1_i1	-	4787	4807	5	6	1	3	0	5	29	0	2	1	2	4	6	1	3	4	7	1	3	2	2	5	4	0	4	t25944454	11	14	2	6	0	12	66	0	5	3	4	9	13	3	6	10	16	3	6
P21_TR103168_c0_g1_i1_2_siR53	TR103168_c0_g1_i1	+	4810	4830	4	7	2	2	1	3	19	1	1	0	0	3	9	5	3	4	10	2	0	4	3	6	3	0	4	t8058752	9	15	4	4	3	7	43	2	3	0	1	7	21	11	6	10	22	4	0
P21_TR103168_c0_g1_i1_2_siR54	TR103168_c0_g1_i1	-	4808	4828	3	4	3	4	2	5	24	0	1	1	0	2	1	3	2	7	4	2	2	1	1	0	3	0	3	t33748516	7	9	7	9	5	11	54	0	2	2	1	5	3	6	4	16	9	4	4
P21_TR103168_c0_g1_i1_2_siR55	TR103168_c0_g1_i1	-	4871	4891	60	87	82	51	25	72	375	5	20	11	21	66	131	36	45	58	94	45	50	40	28	51	15	4	62	t39007163	137	197	187	116	56	165	860	11	44	24	47	152	297	82	99	133	207	104	114
P21_TR103168_c0_g1_i1_2_siR56	TR103168_c0_g1_i1	+	4894	4914	0	2	0	1	0	1	5	0	0	0	0	1	1	1	0	0	2	1	0	1	0	1	0	0	1	t31092521	1	5	1	2	1	2	11	1	0	0	0	2	2	2	1	1	4	3	0
P21_TR103168_c0_g1_i1_2_siR57	TR103168_c0_g1_i1	-	4913	4933	0	15	13	16	5	12	2	4	0	3	3	0	13	7	0	8	14	6	3	4	4	7	10	0	6	t47137211	0	33	30	37	12	27	4	8	0	6	6	0	29	17	0	19	31	13	6
P21_TR103168_c0_g1_i1_2_siR58	TR103168_c0_g1_i1	-	4934	4954	2	3	2	6	0	2	13	0	0	0	0	3	6	1	3	1	5	1	1	1	0	3	2	0	2	t46550113	5	7	5	13	1	5	29	0	1	0	1	7	13	2	7	2	12	3	2
P21_TR103168_c0_g1_i1_2_siR59	TR103168_c0_g1_i1	+	4957	4977	0	1	0	0	0	0	6	0	0	0	0	1	0	0	0	0	0	0	0	0	0	0	0	0	1	t33706190	1	2	1	0	1	1	13	0	0	1	1	2	1	1	0	1	1	0	1
P21_TR103168_c0_g1_i1_2_siR60	TR103168_c0_g1_i1	+	4978	4998	57	78	27	32	19	50	443	6	20	5	18	1	42	33	28	60	74	20	30	34	28	54	36	1	50	t7285817	130	176	63	73	44	113	1016	13	43	12	40	2	96	76	62	136	163	47	68
P21_TR103168_c0_g1_i1_2_siR61	TR103168_c0_g1_i1	-	4997	5017	0	3	2	4	0	2	8	0	1	0	1	4	4	0	2	1	4	1	1	1	1	1	1	0	2	t48501133	1	6	5	8	0	4	19	1	2	1	3	9	9	1	5	3	8	3	2
P21_TR103168_c0_g1_i1_2_siR62	TR103168_c0_g1_i1	+	5062	5082	12	11	4	8	6	8	113	1	2	2	3	5	14	6	3	9	14	7	5	3	5	11	4	1	11	t22101167	28	24	10	19	13	19	258	3	4	4	6	12	31	13	7	20	30	15	12
P21_TR103168_c0_g1_i1_2_siR63	TR103168_c0_g1_i1	-	5081	5101	0	4	4	1	0	4	16	0	0	0	1	2	5	0	4	1	4	1	2	2	2	1	1	0	2	t44257124	0	10	9	2	0	10	36	0	0	0	2	4	11	0	8	2	8	2	4
P21_TR103168_c0_g1_i1_2_siR64	TR103168_c0_g1_i1	+	5104	5124	103	141	123	94	31	113	515	16	36	13	41	1	131	49	99	77	130	57	55	10	60	44	58	5	84	t40417118	235	318	281	213	71	258	1180	33	78	28	91	2	298	112	219	177	287	130	126
P21_TR103168_c0_g1_i1_2_siR65	TR103168_c0_g1_i1	-	5123	5143	0	0	0	1	0	1	10	0	0	0	0	0	0	0	0	0	0	1	1	0	0	0	0	0	1	t27587300	1	0	0	2	0	2	22	0	1	0	1	0	0	0	1	1	1	2	3
P21_TR103168_c0_g1_i1_2_siR66	TR103168_c0_g1_i1	+	5146	5166	4	8	3	5	2	5	40	1	1	2	3	0	4	4	5	5	7	5	2	3	3	4	4	0	5	t22717555	9	19	6	11	4	12	92	2	2	5	6	0	9	9	11	12	16	12	5
P21_TR103168_c0_g1_i1_2_siR67	TR103168_c0_g1_i1	+	5167	5187	17	29	27	14	7	18	115	2	9	2	3	13	22	10	21	10	25	7	7	13	1	7	10	0	16	t43243942	38	65	62	31	16	42	264	5	19	4	6	30	51	24	46	23	54	17	17
P21_TR103168_c0_g1_i1_2_siR68	TR103168_c0_g1_i1	+	5188	5208	17	19	12	6	4	13	82	2	6	1	5	9	12	7	8	15	15	7	8	7	6	2	10	1	12	t18343412	38	44	28	14	9	30	189	4	13	2	12	20	28	17	18	34	33	16	19
P21_TR103168_c0_g1_i1_2_siR69	TR103168_c0_g1_i1	-	5186	5206	10	11	5	5	4	6	77	1	3	0	0	8	7	2	6	7	7	5	5	4	3	7	6	0	8	t8514538	22	26	12	12	9	14	177	2	7	0	1	19	17	5	14	16	16	11	12
P21_TR103168_c0_g1_i1_2_siR70	TR103168_c0_g1_i1	+	5209	5229	0	8	2	1	0	5	0	0	0	1	2	0	4	0	0	2	4	2	1	2	2	3	3	0	2	t38976369	0	18	4	2	1	12	0	0	0	2	4	0	8	1	0	5	9	4	3
P21_TR103168_c0_g1_i1_2_siR71	TR103168_c0_g1_i1	-	5228	5248	4	6	6	3	1	6	29	1	0	0	1	6	9	1	3	2	8	5	3	1	3	2	2	0	4	t40525530	10	13	14	7	3	14	66	2	1	1	2	14	21	3	7	5	18	11	6
P21_TR103168_c0_g1_i1_2_siR72	TR103168_c0_g1_i1	+	5272	5292	1	9	3	3	2	3	0	0	2	0	0	0	0	0	4	0	4	0	1	3	3	0	1	0	2	t20698330	2	20	8	6	4	6	1	0	5	0	0	0	0	0	8	0	9	0	2
P21_TR103168_c0_g1_i1_2_siR73	TR103168_c0_g1_i1	-	5270	5290	15	29	2	8	4	13	31	1	3	6	3	0	3	9	10	9	18	2	8	12	7	19	3	0	9	t20691452	35	65	5	19	10	29	71	2	6	13	6	0	6	21	23	21	39	4	18
P21_TR103168_c0_g1_i1_2_siR74	TR103168_c0_g1_i1	+	5293	5313	0	2	0	0	0	1	9	0	0	1	0	2	0	0	0	0	0	0	0	0	0	0	3	0	1	t44872201	0	4	1	1	0	2	21	1	0	2	0	4	0	0	0	1	1	0	0
P21_TR103168_c0_g1_i1_2_siR75	TR103168_c0_g1_i1	+	5314	5334	0	2	0	4	0	3	0	0	0	1	0	0	2	1	0	0	2	1	1	0	1	1	0	0	1	t23335779	0	5	0	10	0	7	0	0	0	3	1	0	5	2	0	0	5	2	3
P21_TR103168_c0_g1_i1_2_siR76	TR103168_c0_g1_i1	+	5335	5355	2	3	2	1	1	1	18	0	0	0	0	2	1	0	1	0	1	0	2	0	1	0	1	0	2	t40058210	5	7	5	2	3	2	41	0	1	0	1	5	2	1	2	0	2	0	4
P21_TR103168_c0_g1_i1_2_siR77	TR103168_c0_g1_i1	+	5356	5376	16	22	19	9	5	17	121	1	7	2	2	11	23	5	17	8	27	7	10	7	14	9	8	0	15	t24049207	36	50	43	21	11	38	277	2	14	4	4	26	53	12	38	18	60	17	23
P21_TR103168_c0_g1_i1_2_siR78	TR103168_c0_g1_i1	-	5375	5395	1	2	3	0	0	2	14	1	1	0	0	2	3	1	2	2	2	0	1	0	0	2	1	0	2	t39221067	2	4	7	1	1	4	31	3	2	1	1	4	6	2	5	5	4	1	2
P21_TR103168_c0_g1_i1_2_siR79	TR103168_c0_g1_i1	-	5396	5416	1	0	1	0	0	1	4	0	0	0	0	0	0	0	0	1	1	0	0	0	0	1	0	0	1	t16574616	3	0	2	1	1	3	9	0	0	0	0	0	0	1	0	3	3	1	0
P21_TR103168_c0_g1_i1_2_siR80	TR103168_c0_g1_i1	+	5440	5460	0	4	2	1	0	4	0	0	0	1	0	3	2	1	0	1	5	0	2	1	1	1	4	0	1	t29147279	0	10	5	2	1	8	0	1	1	2	1	7	4	2	0	2	11	0	4
P21_TR103168_c0_g1_i1_2_siR81	TR103168_c0_g1_i1	-	5438	5458	0	4	1	4	1	3	0	0	0	0	0	0	3	1	0	1	3	0	2	0	0	1	0	0	1	t39769430	0	8	2	9	2	6	1	1	1	1	1	0	6	3	0	2	6	0	4
P21_TR103168_c0_g1_i1_2_siR82	TR103168_c0_g1_i1	+	5482	5502	0	2	3	2	1	4	0	0	1	0	0	0	2	1	0	4	3	1	2	3	2	1	1	0	1	t21973088	0	5	6	4	2	10	1	1	3	0	1	0	5	3	0	8	6	3	5
P21_TR103168_c0_g1_i1_2_siR83	TR103168_c0_g1_i1	-	5480	5500	0	106	41	33	31	60	1	5	20	7	12	0	61	36	0	98	85	39	61	28	25	49	26	0	35	t32942087	0	240	95	75	70	137	3	11	43	15	26	0	139	82	1	223	188	90	140
P21_TR103168_c0_g1_i1_2_siR84	TR103168_c0_g1_i1	+	5503	5523	32	23	15	19	9	27	189	1	9	2	11	18	19	14	12	13	31	8	17	22	13	4	14	0	22	t22027868	72	52	35	44	20	62	433	2	19	5	25	42	43	33	27	30	68	19	39
P21_TR103168_c0_g1_i1_2_siR85	TR103168_c0_g1_i1	-	5522	5542	1	0	0	1	0	0	8	0	0	0	0	0	0	0	0	0	0	0	0	0	0	0	0	0	1	t23650434	2	0	0	3	1	0	18	0	1	0	1	0	0	1	0	0	0	0	0
P21_TR103168_c0_g1_i1_2_siR86	TR103168_c0_g1_i1	+	5566	5586	1	2	0	1	0	2	10	0	1	0	0	1	3	0	0	0	1	1	1	0	0	1	0	0	1	t22726796	3	4	1	3	1	4	24	0	3	1	0	2	6	1	1	1	3	3	3
P21_TR103168_c0_g1_i1_2_siR87	TR103168_c0_g1_i1	-	5564	5584	1	2	0	2	1	3	10	0	0	0	1	1	0	1	2	3	1	1	3	0	0	1	1	0	1	t31882427	3	5	1	5	2	7	22	0	1	0	2	2	0	2	4	7	2	2	7
P21_TR103168_c0_g1_i1_2_siR88	TR103168_c0_g1_i1	-	5585	5605	0	74	27	18	16	72	3	3	25	4	23	0	31	24	0	60	60	31	41	37	15	39	26	1	26	t6059767	0	167	61	40	37	164	6	7	54	10	50	0	70	56	0	136	133	72	95
P21_TR103168_c0_g1_i1_2_siR89	TR103168_c0_g1_i1	+	5629	5649	0	89	68	31	36	83	734	6	42	10	32	86	91	46	67	41	99	55	53	45	49	56	46	5	79	t22459145	0	202	156	71	82	189	1683	13	91	22	71	196	207	105	149	94	218	127	122
P21_TR103168_c0_g1_i1_2_siR90	TR103168_c0_g1_i1	-	5627	5647	0	1	0	0	0	1	6	0	0	0	0	1	0	0	0	0	0	0	0	2	0	0	0	0	1	t6679676	0	2	1	0	0	2	14	0	0	0	0	2	0	0	0	1	1	0	1
P21_TR103168_c0_g1_i1_2_siR91	TR103168_c0_g1_i1	+	5650	5670	19	19	13	11	5	18	142	2	7	2	6	14	14	7	7	11	16	7	11	9	6	8	6	1	15	t32752902	43	42	30	25	12	40	325	4	15	5	13	31	32	16	15	24	35	17	25
P21_TR103168_c0_g1_i1_2_siR92	TR103168_c0_g1_i1	+	5671	5691	0	37	29	40	13	54	4	6	12	9	9	32	28	24	0	28	49	27	29	17	27	18	25	2	22	t23503399	0	83	66	90	30	124	9	13	26	20	20	74	63	56	0	64	108	61	67
P21_TR103168_c0_g1_i1_2_siR93	TR103168_c0_g1_i1	+	5692	5712	4	5	3	7	0	4	43	0	1	1	0	0	10	3	6	4	7	2	2	1	2	4	1	0	5	t41921376	10	11	7	16	1	9	98	1	3	3	1	0	22	7	13	10	15	5	4
P21_TR103168_c0_g1_i1_2_siR94	TR103168_c0_g1_i1	+	5713	5733	0	37	38	52	20	47	4	4	17	8	11	28	53	15	0	23	43	28	27	19	33	13	17	1	23	t39197374	1	83	88	117	45	108	9	8	37	17	25	64	121	34	0	53	94	65	63
P21_TR103168_c0_g1_i1_2_siR95	TR103168_c0_g1_i1	+	5734	5754	0	34	25	17	18	44	3	5	17	6	9	0	30	20	0	25	58	24	20	26	19	25	11	2	18	t2181349	0	76	58	39	41	101	8	10	37	13	21	0	69	45	0	58	127	54	45
P21_TR103168_c0_g1_i1_2_siR96	TR103168_c0_g1_i1	+	5755	5775	0	2	1	2	1	0	14	0	1	0	0	0	1	0	1	0	3	1	1	0	1	0	0	0	1	t19863682	1	5	2	4	3	1	31	0	2	1	1	0	3	1	3	0	7	2	2
P21_TR103168_c0_g1_i1_2_siR97	TR103168_c0_g1_i1	+	5776	5796	0	2	2	4	1	3	0	0	1	0	0	3	2	3	6	1	4	2	0	0	0	0	0	0	2	t43214911	1	4	4	10	3	7	1	0	2	1	0	7	5	6	13	3	8	5	0
P21_TR103168_c0_g1_i1_2_siR98	TR103168_c0_g1_i1	+	5818	5838	1	0	1	1	0	1	14	0	0	0	0	1	1	0	0	1	1	1	0	0	1	0	1	0	1	t43394079	2	1	3	2	1	3	32	0	0	0	0	2	3	0	1	2	2	2	0
P21_TR103168_c0_g1_i1_2_siR99	TR103168_c0_g1_i1	-	5816	5836	0	4	1	7	1	3	1	0	1	1	0	3	4	1	0	1	5	1	1	1	3	1	1	0	2	t40994826	0	9	3	15	2	6	2	0	2	2	0	8	8	3	0	2	11	3	2
P21_TR103168_c0_g1_i1_2_siR100	TR103168_c0_g1_i1	+	5839	5859	0	5	5	8	3	6	59	0	0	1	2	14	6	7	9	2	9	3	4	4	0	1	4	0	6	t45183057	0	11	11	18	6	14	135	0	1	3	5	31	14	16	20	5	20	8	9
P21_TR103168_c0_g1_i1_2_siR101	TR103168_c0_g1_i1	+	5860	5880	0	6	2	41	1	5	26	1	0	1	0	10	7	4	4	0	11	1	1	4	3	0	1	1	6	t47399738	1	14	5	94	2	12	59	3	0	2	1	22	15	10	8	1	25	2	2
P21_TR103168_c0_g1_i1_2_siR102	TR103168_c0_g1_i1	+	5881	5901	47	54	57	137	22	63	534	10	20	12	21	103	75	57	67	33	117	24	24	37	44	17	17	3	67	t45168905	106	122	130	311	49	143	1224	20	43	27	46	236	171	130	149	76	258	55	54
P21_TR103168_c0_g1_i1_2_siR103	TR103168_c0_g1_i1	+	5923	5943	1	1	2	8	0	3	22	0	0	1	1	2	3	1	1	1	3	0	0	2	2	0	0	0	2	t22038353	3	3	4	18	0	7	51	0	0	2	2	5	7	2	3	3	6	0	1
P21_TR103168_c0_g1_i1_2_siR104	TR103168_c0_g1_i1	-	5921	5941	1	1	0	6	0	2	15	1	0	0	0	3	1	2	2	1	2	0	0	0	1	0	0	0	2	t20216621	2	3	1	14	1	4	34	2	0	1	1	8	2	4	4	3	5	0	0
P21_TR103168_c0_g1_i1_2_siR105	TR103168_c0_g1_i1	+	5944	5964	0	1	1	2	0	1	5	0	0	1	0	1	1	1	1	0	3	0	0	0	0	0	0	0	1	t21819176	0	3	2	4	1	3	12	0	0	2	0	3	2	3	3	0	6	1	0
P21_TR103168_c0_g1_i1_2_siR106	TR103168_c0_g1_i1	-	5963	5983	0	0	0	11	0	1	0	0	0	0	0	1	0	0	0	0	0	0	0	0	0	0	0	0	1	t38927071	0	0	1	26	0	2	0	0	0	0	0	2	1	1	0	0	1	0	0
P21_TR103168_c0_g1_i1_2_siR107	TR103168_c0_g1_i1	+	6028	6048	4	11	14	56	1	16	70	2	2	3	1	22	15	10	12	2	32	4	3	3	7	2	5	0	13	t44774523	10	25	31	126	3	37	161	4	5	7	3	51	35	22	27	5	71	9	6
P21_TR103168_c0_g1_i1_2_siR108	TR103168_c0_g1_i1	+	6049	6069	11	22	26	43	4	19	174	3	2	5	5	40	32	19	17	9	38	4	6	9	12	6	11	2	22	t18738487	24	50	60	98	10	43	400	7	5	12	11	92	73	43	38	20	83	10	13
P21_TR103168_c0_g1_i1_2_siR109	TR103168_c0_g1_i1	-	6047	6067	0	1	0	4	0	2	6	0	0	0	0	0	0	0	1	0	1	0	0	0	0	0	1	0	1	t28827223	1	3	1	9	1	4	14	0	0	0	1	1	1	1	2	1	3	0	0
P21_TR103168_c0_g1_i1_2_siR110	TR103168_c0_g1_i1	+	6070	6090	33	42	27	105	12	46	291	6	8	8	8	92	52	34	30	28	84	11	12	25	20	16	17	4	42	t20515159	76	94	61	237	27	105	667	12	18	19	18	210	119	78	66	64	186	26	27
P21_TR103168_c0_g1_i1_2_siR111	TR103168_c0_g1_i1	-	6068	6088	17	51	27	129	14	46	452	4	9	9	9	86	60	55	46	20	103	8	14	38	23	16	22	7	53	t15222673	38	116	63	292	31	104	1036	8	20	21	19	196	137	127	103	45	228	19	32
P21_TR103168_c0_g1_i1_2_siR112	TR103168_c0_g1_i1	+	6091	6111	0	0	0	7	0	0	7	0	0	0	0	1	1	1	1	0	1	0	0	0	0	0	0	0	1	t22434112	1	1	0	16	0	1	17	0	0	1	0	2	3	3	2	0	3	0	1
P21_TR103168_c0_g1_i1_2_siR113	TR103168_c0_g1_i1	-	6110	6130	1	1	1	4	0	0	14	0	0	0	0	3	3	1	1	0	2	0	1	1	1	0	0	0	2	t18105816	2	3	2	9	1	1	32	1	0	1	0	7	7	3	2	1	5	0	2
P21_TR103168_c0_g1_i1_2_siR114	TR103168_c0_g1_i1	+	6175	6195	0	4	0	8	1	2	1	0	0	0	0	0	3	2	0	1	11	0	2	1	4	1	0	0	2	t44741062	0	4	0	9	1	2	1	0	0	0	0	0	3	2	0	1	12	0	2
P21_TR103168_c0_g1_i1_2_siR115	TR103168_c0_g1_i1	+	6196	6216	1	2	3	10	0	5	24	2	0	3	1	5	9	6	2	4	15	2	0	4	3	0	4	1	4	t22856692	1	2	4	11	0	6	27	2	0	3	1	6	10	7	2	4	16	2	0
P21_TR103168_c0_g1_i1_2_siR116	TR103168_c0_g1_i1	-	6215	6235	6	19	4	22	1	16	70	2	1	0	3	4	7	10	5	12	45	2	2	4	3	1	4	2	10	t32394593	7	22	5	25	1	18	80	2	1	0	3	5	8	11	5	14	50	2	2
P21_TR103168_c0_g1_i1_2_siR117	TR103168_c0_g1_i1	+	6280	6300	0	3	0	8	0	1	12	0	0	0	0	4	4	1	0	0	6	0	0	3	0	1	0	0	2	t22470232	0	3	0	9	0	1	14	0	0	0	0	5	4	1	0	0	7	0	0
P21_TR103168_c0_g1_i1_2_siR118	TR103168_c0_g1_i1	+	6301	6321	1	2	0	1	0	3	4	1	0	0	0	3	2	2	0	0	1	0	0	1	1	1	0	0	1	t33758273	1	2	0	1	0	3	5	1	0	0	0	3	2	2	0	0	1	0	0
P21_TR103168_c0_g1_i1_2_siR119	TR103168_c0_g1_i1	+	6322	6342	4	18	6	25	0	11	63	0	1	1	1	17	14	9	5	14	45	1	2	5	8	6	3	3	11	t26454433	4	20	7	28	0	12	72	0	1	1	1	20	16	10	5	16	50	1	2
P21_TR103172_c2_g10_i1_1_siR1	TR103172_c2_g10_i1	+	107	127	6	2	3	6	8	3	5	4	7	3	8	7	3	4	3	8	6	3	5	4	3	2	5	6	5	t10590081	51	18	21	49	62	24	40	26	50	22	65	59	24	34	22	62	44	22	41
P21_TR103172_c2_g10_i1_1_siR2	TR103172_c2_g10_i1	-	126	146	1	1	1	1	2	1	1	0	1	1	1	1	1	1	0	2	1	1	1	1	0	1	0	1	1	t6545121	6	6	7	6	15	6	6	2	9	7	8	10	7	5	0	12	9	6	5
P21_TR103172_c2_g10_i1_1_siR3	TR103172_c2_g10_i1	+	170	190	1	0	2	0	2	2	0	1	1	0	0	1	1	1	0	1	1	0	1	2	0	1	0	0	1	t49153117	1	0	2	0	2	2	0	1	1	0	0	1	1	1	0	1	1	0	1
P21_TR103172_c2_g10_i1_1_siR4	TR103172_c2_g10_i1	+	275	295	0	42	0	32	0	0	0	39	84	1	36	36	41	0	0	0	0	49	46	33	87	34	87	0	27	t47365825	0	95	0	73	0	0	0	79	180	2	80	83	94	0	1	0	0	113	106
P21_TR103172_c2_g10_i1_1_siR5	TR103172_c2_g10_i1	+	296	316	1	0	3	1	4	1	1	1	1	0	1	1	1	2	0	1	2	1	1	2	1	0	2	0	1	t39267915	5	1	18	8	26	5	10	7	8	0	6	4	6	15	3	7	15	9	10
P21_TR103172_c2_g10_i1_1_siR6	TR103172_c2_g10_i1	-	294	314	0	0	1	1	1	1	1	2	0	0	1	1	1	2	0	1	1	1	0	1	1	1	1	0	1	t4360483	0	0	6	9	4	7	5	10	2	0	5	4	5	15	3	4	9	7	3
P21_TR103172_c2_g10_i1_1_siR7	TR103172_c2_g10_i1	+	317	337	7	2	3	4	7	4	5	5	5	2	3	4	3	5	1	8	8	3	4	5	4	6	1	3	4	t27626538	33	10	13	17	32	18	21	22	22	7	13	17	12	21	4	36	36	16	20
P21_TR103172_c2_g10_i1_1_siR8	TR103172_c2_g10_i1	-	315	335	17	8	7	12	11	7	9	7	6	4	5	5	3	9	3	14	8	7	7	7	4	9	4	4	7	t27907165	78	37	34	55	48	33	41	27	24	17	24	25	15	43	15	64	35	31	31
P21_TR103172_c2_g10_i1_1_siR9	TR103172_c2_g10_i1	+	338	358	5	2	2	6	5	3	4	4	2	1	2	2	3	3	2	3	2	3	3	2	3	3	4	2	3	t10009306	41	19	20	45	41	20	36	30	15	6	18	19	23	25	18	21	16	28	27
P21_TR103172_c2_g11_i1_1_siR1	TR103172_c2_g11_i1	+	156	176	2	2	2	4	4	3	2	5	7	0	5	2	2	3	1	4	5	2	3	3	2	2	5	2	3	t29396611	27	22	20	47	48	37	26	46	76	4	51	23	19	32	8	49	52	25	38
P21_TR103172_c2_g11_i1_1_siR2	TR103172_c2_g11_i1	+	177	197	16	11	7	19	16	18	8	15	24	2	23	11	10	11	8	20	12	15	12	12	12	11	20	6	13	t3075260	128	86	59	153	125	145	65	108	183	15	182	89	81	91	63	158	94	119	94
P21_TR103172_c2_g11_i1_1_siR3	TR103172_c2_g11_i1	+	240	260	2	0	2	2	3	2	1	2	4	0	1	2	1	1	1	2	1	2	2	1	1	1	1	0	1	t40701952	12	2	16	12	24	12	6	11	29	3	10	17	11	9	10	16	9	18	14
P21_TR103172_c2_g11_i1_1_siR4	TR103172_c2_g11_i1	-	259	279	4	3	2	7	4	3	3	3	6	1	5	4	3	4	2	5	4	4	4	4	3	4	4	1	4	t15657436	46	34	19	72	43	35	36	27	57	14	52	37	30	43	23	49	42	44	45
P21_TR103172_c2_g2_i3_1_siR1	TR103172_c2_g2_i3	+	14	34	2049	1065	1543	474	1021	1842	552	1864	2254	1481	1122	452	1155	1248	718	746	765	575	1574	1042	1974	1014	1652	457	1189	t1079776	13997	7226	10608	3222	6972	12602	3800	11348	14539	9931	7466	3098	7857	8567	4779	5113	5058	3964	10849
P21_TR103172_c2_g2_i3_1_siR2	TR103172_c2_g2_i3	-	12	32	1	1	1	0	1	1	0	1	1	1	1	0	0	1	1	0	0	0	1	1	1	0	0	0	1	t18472185	6	4	5	2	4	6	1	4	5	5	6	2	1	4	4	1	3	1	7
P21_TR103172_c2_g2_i3_1_siR3	TR103172_c2_g2_i3	+	56	76	76	43	32	20	37	62	23	57	56	48	24	10	25	46	14	30	21	16	52	46	48	44	48	12	37	t25535376	347	196	149	92	167	281	105	230	240	214	106	44	114	209	63	138	91	74	238
P21_TR103172_c2_g2_i3_1_siR4	TR103172_c2_g2_i3	-	54	74	4	1	3	2	2	3	3	3	4	2	2	1	3	5	2	1	3	2	4	3	3	1	3	1	3	t24084902	17	5	16	11	7	13	16	14	18	8	7	3	12	22	9	6	15	9	17
P21_TR103172_c2_g2_i3_1_siR5	TR103172_c2_g2_i3	+	77	97	289	133	188	55	135	134	67	192	312	52	115	46	134	146	74	110	99	64	146	171	243	123	156	75	135	t18010581	1314	601	860	249	615	610	307	778	1342	231	511	209	609	670	329	504	436	295	672
P21_TR103172_c2_g2_i3_1_siR6	TR103172_c2_g2_i3	+	98	118	2	2	2	1	2	2	1	0	1	2	1	0	1	1	0	1	0	1	1	1	0	2	2	1	1	t30483628	8	9	8	3	10	8	4	1	6	11	5	1	4	5	1	5	0	3	6
P21_TR103172_c2_g2_i3_1_siR7	TR103172_c2_g2_i3	-	96	116	15	6	11	7	7	11	16	9	11	9	6	4	5	9	4	2	7	5	8	12	12	5	6	2	8	t21898547	69	26	50	31	30	52	74	37	49	39	28	19	23	40	16	11	29	24	36
P21_TR103172_c2_g2_i3_1_siR8	TR103172_c2_g2_i3	+	119	139	7	2	2	4	3	3	3	3	4	4	2	0	3	3	3	2	3	2	5	4	5	4	2	1	3	t35078029	30	11	10	20	12	13	13	14	17	20	8	2	14	14	14	9	15	11	21
P21_TR103172_c2_g2_i3_1_siR9	TR103172_c2_g2_i3	-	138	158	4	2	3	1	1	3	1	0	2	3	0	0	1	1	1	1	2	1	2	1	2	1	0	0	1	t49907805	16	10	14	3	4	12	4	2	10	13	0	1	5	3	3	4	7	3	9
P21_TR103172_c2_g2_i3_1_siR10	TR103172_c2_g2_i3	+	182	202	2	0	10	0	2	4	0	4	2	0	0	0	4	6	0	4	4	1	3	3	0	0	0	0	2	t43150608	2	0	11	0	2	5	0	4	2	0	0	0	5	7	0	4	4	1	3
P21_TR103172_c2_g2_i3_1_siR11	TR103172_c2_g2_i3	+	203	223	2	2	1	2	1	2	1	0	1	2	0	1	1	1	1	0	1	1	3	2	1	3	3	0	1	t26005199	11	11	3	9	3	7	6	1	3	7	2	6	3	6	4	2	3	3	14
P21_TR103172_c2_g2_i3_1_siR12	TR103172_c2_g2_i3	+	224	244	11	7	5	0	6	9	13	8	5	20	0	0	3	9	9	3	8	0	4	6	8	2	0	4	6	t20037168	48	32	23	0	29	41	58	33	23	91	0	0	13	39	41	14	34	0	19
P21_TR103172_c2_g2_i3_1_siR13	TR103172_c2_g2_i3	+	245	265	2	0	5	0	1	4	0	0	1	0	0	0	1	1	0	0	0	0	2	2	0	0	0	0	1	t6936662	2	0	6	0	1	5	0	0	1	0	0	0	1	1	0	0	0	0	2
P21_TR103172_c2_g2_i3_1_siR14	TR103172_c2_g2_i3	-	243	263	1	0	0	1	0	0	1	0	0	1	0	0	0	1	1	0	0	0	0	1	1	1	1	0	1	t20157374	6	2	2	4	1	1	3	2	1	3	0	0	1	3	6	0	1	1	2
P21_TR103172_c2_g2_i3_1_siR15	TR103172_c2_g2_i3	+	308	328	16	10	2	7	6	5	21	3	8	6	6	2	4	5	5	5	4	2	10	9	11	14	9	5	7	t27702089	91	59	12	38	34	27	122	15	44	32	32	13	22	30	25	29	20	10	55
P21_TR103172_c2_g2_i3_1_siR16	TR103172_c2_g2_i3	-	306	326	2	1	1	1	1	0	1	2	1	1	1	1	1	2	1	1	1	1	1	0	3	1	1	1	1	t19615082	10	6	5	7	3	2	4	8	6	4	4	5	4	13	8	5	4	3	4
P21_TR103172_c2_g2_i3_1_siR17	TR103172_c2_g2_i3	-	327	347	81	56	38	19	37	39	26	31	58	45	43	24	27	32	55	21	32	29	53	31	82	41	43	24	40	t43196862	551	377	261	130	256	265	182	191	372	305	284	165	185	221	366	142	213	199	363
P21_TR103172_c2_g2_i3_1_siR18	TR103172_c2_g2_i3	+	350	370	1	2	2	3	2	3	0	3	5	3	3	3	3	2	0	3	3	3	5	3	1	1	3	0	2	t34811427	4	6	8	10	6	11	0	8	16	9	10	11	9	7	1	9	9	9	17
P21_TR103172_c2_g4_i3_1_siR1	TR103172_c2_g4_i3	+	37	57	62	85	112	162	205	114	129	118	50	21	59	81	171	153	78	104	124	97	136	70	115	85	123	58	105	t16973365	71	96	128	184	233	130	148	120	54	24	65	93	194	175	86	119	137	112	156
P21_TR103172_c2_g4_i3_1_siR2	TR103172_c2_g4_i3	+	58	78	15	0	34	0	11	9	0	6	5	0	0	0	7	14	0	14	8	0	9	5	0	0	0	0	6	t49672380	34	0	78	0	26	21	0	12	10	0	0	0	15	33	0	32	17	0	21
P21_TR103172_c2_g4_i3_1_siR3	TR103172_c2_g4_i3	+	79	99	1	0	3	1	4	1	1	1	1	0	1	1	1	2	0	1	2	1	1	2	1	0	2	0	1	t39267915	5	1	18	8	26	5	10	7	8	0	6	4	6	15	3	7	15	9	10
P21_TR103172_c2_g4_i3_1_siR4	TR103172_c2_g4_i3	-	77	97	0	0	1	1	1	1	1	2	0	0	1	1	1	2	0	1	1	1	0	1	1	1	1	0	1	t4360483	0	0	6	9	4	7	5	10	2	0	5	4	5	15	3	4	9	7	3
P21_TR103172_c2_g4_i3_1_siR5	TR103172_c2_g4_i3	+	100	120	7	2	3	4	7	4	5	5	5	2	3	4	3	5	1	8	8	3	4	5	4	6	1	3	4	t27626538	33	10	13	17	32	18	21	22	22	7	13	17	12	21	4	36	36	16	20
P21_TR103172_c2_g4_i3_1_siR6	TR103172_c2_g4_i3	-	98	118	17	8	7	12	11	7	9	7	6	4	5	5	3	9	3	14	8	7	7	7	4	9	4	4	7	t27907165	78	37	34	55	48	33	41	27	24	17	24	25	15	43	15	64	35	31	31
P21_TR103172_c2_g4_i3_1_siR7	TR103172_c2_g4_i3	+	121	141	5	2	2	6	5	3	4	4	2	1	2	2	3	3	2	3	2	3	3	2	3	3	4	2	3	t10009306	41	19	20	45	41	20	36	30	15	6	18	19	23	25	18	21	16	28	27
P21_TR103172_c2_g4_i3_1_siR8	TR103172_c2_g4_i3	+	142	162	25	9	23	14	52	17	11	21	29	1	32	20	14	26	8	51	29	15	28	26	7	11	24	12	21	t9096876	87	31	79	48	179	58	39	64	92	5	107	69	49	89	27	176	95	53	98
P21_TR103172_c2_g4_i3_1_siR9	TR103172_c2_g4_i3	-	140	160	23	11	10	6	16	11	10	6	10	3	12	7	9	14	6	30	8	8	16	12	11	18	8	9	12	t2148017	104	51	46	27	72	52	48	23	44	13	54	34	43	63	26	136	37	39	73
P21_TR103172_c2_g4_i3_1_siR10	TR103172_c2_g4_i3	-	161	181	50	24	109	49	127	37	21	62	64	1	46	23	55	69	29	79	81	46	67	59	30	26	40	26	51	t6348360	962	471	2133	938	2454	718	413	1061	1168	18	876	456	1052	1337	541	1535	1519	900	1299
P21_TR103172_c2_g4_i3_1_siR11	TR103172_c2_g4_i3	-	182	202	78	39	149	72	129	60	47	69	66	16	28	45	63	84	66	107	113	63	67	55	70	57	53	42	68	t46214311	357	177	685	327	587	274	215	282	285	71	126	208	287	386	292	491	496	291	306
P21_TR103172_c2_g4_i3_1_siR12	TR103172_c2_g4_i3	+	205	225	10	5	17	10	17	8	4	11	8	2	7	8	9	10	7	14	18	5	8	7	10	7	6	5	9	t44157575	44	24	79	46	76	36	20	44	33	10	29	36	42	48	32	62	78	25	36
P21_TR103172_c2_g4_i3_1_siR13	TR103172_c2_g4_i3	+	226	246	424	247	667	340	535	455	368	236	461	104	434	295	336	424	389	532	403	241	313	348	540	342	493	294	385	t47563295	1448	838	2295	1157	1828	1558	1265	719	1486	348	1445	1013	1142	1457	1296	1823	1331	832	1077
P21_TR103172_c2_g4_i3_1_siR14	TR103172_c2_g4_i3	-	245	265	1	0	3	1	2	1	1	0	0	0	1	1	1	1	0	2	1	1	1	1	0	1	1	0	1	t41594788	3	1	11	3	8	3	2	1	1	1	2	4	3	4	0	7	3	5	3
P21_TR103172_c2_g4_i3_1_siR15	TR103172_c2_g4_i3	+	268	288	0	0	0	0	1	0	1	0	0	0	1	1	0	2	0	1	0	0	1	0	0	1	1	0	1	t6748728	0	1	1	0	2	0	2	0	1	0	3	2	0	4	0	2	1	1	2
P21_TR103172_c2_g4_i3_1_siR16	TR103172_c2_g4_i3	-	266	286	7	2	9	8	16	9	7	4	8	0	9	4	8	8	1	20	9	4	7	6	4	6	4	3	7	t7698872	16	4	20	18	36	20	16	9	18	0	20	9	18	19	3	45	19	9	17
P21_TR103172_c2_g4_i3_1_siR17	TR103172_c2_g4_i3	+	310	330	6	9	0	7	8	3	3	5	8	1	10	7	7	5	1	5	3	5	12	7	7	12	16	2	6	t45504080	27	41	2	33	35	12	13	21	35	6	45	32	31	25	6	21	14	23	53
P21_TR103172_c2_g4_i3_1_siR18	TR103172_c2_g4_i3	-	308	328	0	1	0	0	1	0	1	0	1	0	1	1	1	0	0	0	1	1	1	1	0	2	4	0	1	t6619784	1	4	1	2	4	1	4	1	4	2	5	4	3	0	1	2	5	4	3
P21_TR103172_c2_g5_i1_1_siR1	TR103172_c2_g5_i1	+	104	124	2	2	2	4	4	3	2	5	7	0	5	2	2	3	1	4	5	2	3	3	2	2	5	2	3	t29396611	27	22	20	47	48	37	26	46	76	4	51	23	19	32	8	49	52	25	38
P21_TR103172_c2_g5_i1_1_siR2	TR103172_c2_g5_i1	+	125	145	16	11	7	19	16	18	8	15	24	2	23	11	10	11	8	20	12	15	12	12	12	11	20	6	13	t3075260	128	86	59	153	125	145	65	108	183	15	182	89	81	91	63	158	94	119	94
P21_TR103172_c2_g5_i1_1_siR3	TR103172_c2_g5_i1	+	188	208	2	0	2	2	3	2	1	2	4	0	1	2	1	1	1	2	1	2	2	1	1	1	1	0	1	t40701952	12	2	16	12	24	12	6	11	29	3	10	17	11	9	10	16	9	18	14
P21_TR103172_c2_g5_i1_1_siR4	TR103172_c2_g5_i1	-	207	227	4	3	2	7	4	3	3	3	6	1	5	4	3	4	2	5	4	4	4	4	3	4	4	1	4	t15657436	46	34	19	72	43	35	36	27	57	14	52	37	30	43	23	49	42	44	45
P21_TR103172_c2_g6_i1_1_siR1	TR103172_c2_g6_i1	+	60	80	0	1	0	4	1	1	1	1	2	0	2	0	1	0	1	1	1	3	1	1	3	0	1	0	1	t37814673	1	4	1	13	5	4	5	2	7	1	7	1	5	1	4	2	2	11	5
P21_TR103172_c2_g6_i1_1_siR2	TR103172_c2_g6_i1	+	81	101	2	2	2	4	4	3	2	5	7	0	5	2	2	3	1	4	5	2	3	3	2	2	5	2	3	t29396611	27	22	20	47	48	37	26	46	76	4	51	23	19	32	8	49	52	25	38
P21_TR103172_c2_g6_i1_1_siR3	TR103172_c2_g6_i1	+	102	122	16	11	7	19	16	18	8	15	24	2	23	11	10	11	8	20	12	15	12	12	12	11	20	6	13	t3075260	128	86	59	153	125	145	65	108	183	15	182	89	81	91	63	158	94	119	94
P21_TR103172_c2_g6_i1_1_siR4	TR103172_c2_g6_i1	+	165	185	2	0	2	2	3	2	1	2	4	0	1	2	1	1	1	2	1	2	2	1	1	1	1	0	1	t40701952	12	2	16	12	24	12	6	11	29	3	10	17	11	9	10	16	9	18	14
P21_TR103172_c2_g6_i1_1_siR5	TR103172_c2_g6_i1	-	184	204	4	3	2	7	4	3	3	3	6	1	5	4	3	4	2	5	4	4	4	4	3	4	4	1	4	t15657436	46	34	19	72	43	35	36	27	57	14	52	37	30	43	23	49	42	44	45
P21_TR103172_c2_g7_i1_1_siR1	TR103172_c2_g7_i1	+	41	61	0	1	0	4	1	1	1	1	2	0	2	0	1	0	1	1	1	3	1	1	3	0	1	0	1	t37814673	1	4	1	13	5	4	5	2	7	1	7	1	5	1	4	2	2	11	5
P21_TR103172_c2_g7_i1_1_siR2	TR103172_c2_g7_i1	+	62	82	2	2	2	4	4	3	2	5	7	0	5	2	2	3	1	4	5	2	3	3	2	2	5	2	3	t29396611	27	22	20	47	48	37	26	46	76	4	51	23	19	32	8	49	52	25	38
P21_TR103172_c2_g7_i1_1_siR3	TR103172_c2_g7_i1	+	83	103	16	11	7	19	16	18	8	15	24	2	23	11	10	11	8	20	12	15	12	12	12	11	20	6	13	t3075260	128	86	59	153	125	145	65	108	183	15	182	89	81	91	63	158	94	119	94
P21_TR103172_c2_g7_i1_1_siR4	TR103172_c2_g7_i1	+	146	166	2	0	2	2	3	2	1	2	4	0	1	2	1	1	1	2	1	2	2	1	1	1	1	0	1	t40701952	12	2	16	12	24	12	6	11	29	3	10	17	11	9	10	16	9	18	14
P21_TR103172_c2_g7_i1_1_siR5	TR103172_c2_g7_i1	-	165	185	4	3	2	7	4	3	3	3	6	1	5	4	3	4	2	5	4	4	4	4	3	4	4	1	4	t15657436	46	34	19	72	43	35	36	27	57	14	52	37	30	43	23	49	42	44	45
P21_TR103172_c2_g8_i2_1_siR1	TR103172_c2_g8_i2	-	115	135	1	0	0	3	1	0	1	1	2	2	1	1	1	0	2	2	1	1	1	0	1	1	3	0	1	t7236382	5	0	0	10	3	1	4	2	6	7	3	4	2	1	5	6	2	4	5
P21_TR103172_c2_g8_i2_1_siR2	TR103172_c2_g8_i2	+	180	200	0	1	0	4	1	1	1	1	2	0	2	0	1	0	1	1	1	3	1	1	3	0	1	0	1	t37814673	1	4	1	13	5	4	5	2	7	1	7	1	5	1	4	2	2	11	5
P21_TR103172_c2_g8_i2_1_siR3	TR103172_c2_g8_i2	+	201	221	2	2	2	4	4	3	2	5	7	0	5	2	2	3	1	4	5	2	3	3	2	2	5	2	3	t29396611	27	22	20	47	48	37	26	46	76	4	51	23	19	32	8	49	52	25	38
P21_TR103172_c2_g8_i2_1_siR4	TR103172_c2_g8_i2	+	222	242	16	11	7	19	16	18	8	15	24	2	23	11	10	11	8	20	12	15	12	12	12	11	20	6	13	t3075260	128	86	59	153	125	145	65	108	183	15	182	89	81	91	63	158	94	119	94
P21_TR103172_c2_g8_i2_1_siR5	TR103172_c2_g8_i2	+	285	305	2	0	2	2	3	2	1	2	4	0	1	2	1	1	1	2	1	2	2	1	1	1	1	0	1	t40701952	12	2	16	12	24	12	6	11	29	3	10	17	11	9	10	16	9	18	14
P21_TR103172_c2_g8_i2_1_siR6	TR103172_c2_g8_i2	-	304	324	4	3	2	7	4	3	3	3	6	1	5	4	3	4	2	5	4	4	4	4	3	4	4	1	4	t15657436	46	34	19	72	43	35	36	27	57	14	52	37	30	43	23	49	42	44	45
P21_TR115234_c0_g1_i1_1_siR1	TR115234_c0_g1_i1	-	71	91	1	0	0	2	2	0	1	1	0	0	1	0	0	0	2	1	2	0	1	0	1	0	0	0	1	t13478518	1	0	0	2	2	0	1	1	0	0	1	0	0	0	2	1	2	0	1
P21_TR115234_c0_g1_i1_1_siR2	TR115234_c0_g1_i1	+	94	114	3	2	4	5	1	5	4	3	1	2	3	2	1	1	5	0	4	0	3	1	4	1	0	0	2	t50744518	3	2	5	6	1	6	5	3	1	2	3	2	1	1	5	0	4	0	3
P21_TR115234_c0_g1_i1_1_siR3	TR115234_c0_g1_i1	+	136	156	6	6	7	19	2	5	5	1	0	3	4	1	2	3	7	4	8	3	4	2	2	10	3	1	4	t17748483	7	7	8	21	2	6	6	1	0	3	4	1	2	3	8	5	9	3	5
P21_TR115234_c0_g1_i1_1_siR4	TR115234_c0_g1_i1	+	199	219	2	1	3	3	1	4	3	1	0	1	1	1	2	1	1	0	3	0	1	1	2	1	1	0	2	t35783132	5	3	8	6	2	10	7	3	0	3	2	2	5	2	3	0	6	1	3
P21_TR115234_c0_g1_i1_1_siR5	TR115234_c0_g1_i1	+	220	240	3	3	3	7	2	6	4	2	1	0	3	2	1	3	6	1	7	1	2	0	3	2	2	0	3	t44462865	7	7	8	15	4	13	9	5	3	1	6	4	3	6	13	2	15	2	5
P21_TR119537_c0_g1_i1_1_siR1	TR119537_c0_g1_i1	+	30	50	0	0	0	3	1	1	1	0	0	0	1	0	1	0	1	1	3	0	0	2	1	0	0	0	1	t36919185	0	0	1	6	3	2	3	0	0	1	3	0	2	1	2	3	6	0	0
P21_TR119537_c0_g1_i1_1_siR2	TR119537_c0_g1_i1	-	28	48	0	1	2	0	1	1	0	0	0	2	2	2	1	0	2	1	1	1	2	1	4	0	2	0	1	t36425114	1	2	5	1	2	3	1	0	0	5	5	4	2	1	5	2	3	2	4
P21_TR119537_c0_g1_i1_1_siR3	TR119537_c0_g1_i1	+	51	71	0	0	2	0	1	1	0	0	0	2	2	0	0	0	0	0	3	0	0	0	0	0	0	1	1	t34938533	1	0	5	1	3	3	0	1	0	4	4	0	0	1	1	0	6	0	0
P21_TR119537_c0_g1_i1_1_siR4	TR119537_c0_g1_i1	-	49	69	2	1	2	3	2	2	0	1	0	1	6	3	2	1	2	1	1	2	2	0	4	0	2	2	2	t44255962	5	2	5	7	5	5	1	2	0	3	14	7	5	3	5	3	3	5	5
P21_TR119537_c0_g1_i1_1_siR5	TR119537_c0_g1_i1	+	135	155	0	7	1	0	1	0	0	1	0	0	0	2	0	0	1	7	0	8	1	0	0	0	4	0	1	t27439828	0	8	1	0	1	0	0	1	0	0	0	2	0	0	1	8	0	9	1
P21_TR119537_c0_g1_i1_1_siR6	TR119537_c0_g1_i1	+	156	176	0	3	0	0	0	0	1	4	0	0	1	0	0	2	2	1	0	1	0	0	0	0	0	0	1	t21981128	0	3	0	0	0	0	1	4	0	0	1	0	0	2	2	1	0	1	0
P21_TR119537_c0_g1_i1_1_siR7	TR119537_c0_g1_i1	-	154	174	1	34	3	0	3	0	1	19	0	1	2	8	0	5	10	35	0	19	11	0	3	1	4	0	7	t23827310	1	38	4	0	3	0	1	19	0	1	2	9	0	6	11	40	0	22	13
P21_TR119537_c0_g1_i1_1_siR8	TR119537_c0_g1_i1	+	198	218	110	74	86	70	96	120	73	37	2	134	371	101	92	78	210	123	157	45	95	189	124	16	169	93	111	t8315489	250	167	197	159	219	273	167	75	4	300	822	231	209	179	466	282	345	103	219
P21_TR12762_c0_g1_i1_1_siR1	TR12762_c0_g1_i1	+	32	52	0	4	5	2	2	5	3	0	0	1	0	10	8	5	2	2	12	1	0	4	5	0	2	0	3	t44625609	0	5	6	2	2	6	4	0	0	1	0	11	9	6	2	2	13	1	0
P21_TR12762_c0_g1_i1_1_siR2	TR12762_c0_g1_i1	+	116	136	3	2	3	1	2	0	1	0	0	2	0	4	3	5	1	2	5	0	0	1	1	0	2	0	1	t47393422	3	2	3	1	2	0	1	0	0	2	0	5	3	6	1	2	5	0	0
P21_TR12762_c0_g1_i1_1_siR3	TR12762_c0_g1_i1	-	135	155	4	8	4	11	5	1	8	2	0	4	2	17	17	14	5	9	15	0	0	4	1	1	4	1	6	t30622574	5	9	5	12	6	1	9	2	0	4	2	19	19	16	5	10	16	0	0
P21_TR12762_c0_g1_i1_1_siR4	TR12762_c0_g1_i1	+	179	199	3	16	5	13	3	4	5	3	0	3	0	31	16	18	4	5	23	1	0	10	4	2	0	3	7	t28993718	3	18	6	15	3	4	6	3	0	3	0	36	18	21	4	6	25	1	0
P21_TR12762_c0_g1_i1_1_siR5	TR12762_c0_g1_i1	-	198	218	2	11	17	6	4	1	3	1	1	2	1	30	19	16	9	7	15	0	0	6	7	2	4	0	7	t48669228	2	12	20	7	4	1	4	1	1	2	1	34	22	18	10	8	17	0	0
P21_TR129467_c0_g1_i1_1_siR1	TR129467_c0_g1_i1	+	46	66	0	2	3	0	1	0	0	0	0	0	1	1	0	2	0	1	0	0	0	3	1	0	3	0	1	t29513864	0	2	3	0	1	0	0	0	0	0	1	1	0	2	0	1	0	0	0
P21_TR129467_c0_g1_i1_1_siR2	TR129467_c0_g1_i1	-	44	64	2	6	8	1	11	4	2	6	0	1	5	1	8	12	10	5	14	1	3	3	8	1	5	4	5	t14393905	2	7	9	1	13	5	2	6	0	1	5	1	9	14	11	6	15	1	3
P21_TR129467_c0_g1_i1_1_siR3	TR129467_c0_g1_i1	+	67	87	20	11	31	6	23	17	6	12	0	7	26	11	17	26	26	9	22	10	21	17	21	3	18	19	16	t39950531	23	12	35	7	26	19	7	12	0	8	29	13	19	30	29	10	24	11	24
P21_TR129467_c0_g1_i1_1_siR4	TR129467_c0_g1_i1	+	88	108	5	1	6	1	9	1	2	0	0	0	2	2	0	3	4	11	3	2	6	5	3	0	4	2	3	t32041054	6	1	7	1	10	1	2	0	0	0	2	2	0	3	4	12	3	2	7
P21_TR129467_c0_g1_i1_1_siR5	TR129467_c0_g1_i1	-	107	127	2	1	0	1	4	1	0	2	0	0	0	2	3	0	1	1	1	0	2	1	0	0	3	0	1	t30940076	2	1	0	1	4	1	0	2	0	0	0	2	3	0	1	1	1	0	2
P21_TR129467_c0_g1_i1_1_siR6	TR129467_c0_g1_i1	-	128	148	4	1	4	4	5	5	5	1	0	4	5	7	10	11	6	4	5	2	5	10	11	0	1	3	5	t40957201	4	1	5	5	6	6	6	1	0	4	6	8	11	13	7	4	5	2	6
P21_TR129467_c0_g1_i1_1_siR7	TR129467_c0_g1_i1	-	170	190	1	1	2	1	4	1	3	1	0	3	3	2	4	2	4	3	5	0	3	4	2	0	1	3	2	t14041704	1	1	2	1	4	1	3	1	0	3	3	2	4	2	4	3	5	0	4
P21_TR129467_c0_g1_i1_1_siR8	TR129467_c0_g1_i1	+	193	213	0	1	2	2	1	0	1	3	0	1	2	0	0	1	3	0	0	2	0	0	0	0	0	0	1	t19194311	0	1	2	2	1	0	1	3	0	1	2	0	0	1	3	0	0	2	0
P21_TR129467_c0_g1_i1_1_siR9	TR129467_c0_g1_i1	-	233	253	18	4	13	5	21	8	8	10	0	15	12	14	12	17	5	13	18	4	9	16	19	1	8	9	11	t29666054	21	5	15	6	24	9	9	10	0	17	13	16	14	20	5	15	20	5	10
P21_TR129467_c0_g1_i1_1_siR10	TR129467_c0_g1_i1	+	256	276	0	1	1	0	1	0	0	0	0	0	3	1	2	2	0	0	1	0	0	1	1	0	1	0	1	t43464153	0	1	1	0	1	0	0	0	0	0	3	1	2	2	0	0	1	0	0
P21_TR129467_c0_g1_i1_1_siR11	TR129467_c0_g1_i1	-	254	274	80	48	146	20	104	53	33	43	0	59	102	73	98	114	115	99	70	30	60	90	128	5	56	52	70	t39455522	91	54	167	23	118	60	38	44	0	66	113	84	111	131	128	113	77	34	69
P21_TR129467_c0_g1_i1_1_siR12	TR129467_c0_g1_i1	+	277	297	0	2	0	0	3	1	0	2	0	0	0	0	0	0	3	0	1	0	1	1	1	0	0	2	1	t47663472	0	2	0	0	3	1	0	2	0	0	0	0	0	0	3	0	1	0	1
P21_TR129467_c0_g1_i1_1_siR13	TR129467_c0_g1_i1	-	317	337	6	7	14	5	11	5	4	11	0	13	10	5	21	10	12	8	15	5	3	15	13	1	8	4	9	t37614753	7	8	16	6	13	6	5	11	0	15	11	6	24	12	13	9	16	6	3
P21_TR129467_c0_g1_i1_1_siR14	TR129467_c0_g1_i1	-	359	379	641	506	1143	288	897	344	293	570	1	537	594	626	777	928	1102	571	1041	188	360	715	917	38	436	466	583	t39458987	730	572	1310	326	1021	392	336	578	1	600	659	715	881	1062	1223	653	1147	216	414
P21_TR129467_c0_g1_i1_1_siR15	TR129467_c0_g1_i1	+	382	402	4	8	8	2	11	4	3	5	0	8	6	6	7	15	7	11	8	3	4	2	3	0	10	6	6	t7610810	5	9	9	2	13	5	4	5	0	9	7	7	8	17	8	12	9	3	5
P21_TR129467_c0_g1_i1_1_siR16	TR129467_c0_g1_i1	-	380	400	1	4	2	0	0	1	3	1	0	1	1	0	1	4	2	2	1	0	1	0	1	0	3	1	1	t14252397	1	4	2	0	0	1	3	1	0	1	1	0	1	5	2	2	1	0	1
P21_TR129467_c0_g1_i1_1_siR17	TR129467_c0_g1_i1	-	401	421	9	7	4	1	6	1	5	1	0	3	6	3	1	8	5	11	12	1	2	11	8	2	12	3	5	t12450913	10	8	5	1	7	1	6	1	0	3	7	4	1	9	6	13	13	1	2
P21_TR129467_c0_g1_i1_1_siR18	TR129467_c0_g1_i1	+	445	465	6	4	8	2	3	3	2	9	0	13	3	4	10	14	6	4	15	1	1	9	6	0	5	4	5	t13703405	7	5	9	2	3	3	2	9	0	14	3	5	11	16	7	5	16	1	1
P21_TR129467_c0_g1_i1_1_siR19	TR129467_c0_g1_i1	+	508	528	1	2	1	1	1	2	0	0	0	0	0	0	0	2	2	0	1	1	0	1	1	1	0	0	1	t31860986	1	2	1	1	1	2	0	0	0	0	0	0	0	2	2	0	1	1	0
P21_TR129467_c0_g1_i1_1_siR20	TR129467_c0_g1_i1	-	506	526	1	7	5	1	10	3	2	6	0	1	2	3	7	3	4	6	7	0	1	1	5	1	4	5	4	t19340556	1	8	6	1	11	3	2	6	0	1	2	4	8	4	4	7	8	0	1
P21_TR129467_c0_g1_i1_1_siR21	TR129467_c0_g1_i1	+	529	549	2	2	5	0	5	0	0	4	0	0	0	2	2	4	7	5	3	1	4	2	3	0	0	2	2	t36741524	2	2	6	0	6	0	0	4	0	0	0	2	2	5	8	6	3	1	5
P21_TR129467_c0_g1_i1_1_siR22	TR129467_c0_g1_i1	+	550	570	1	2	3	2	3	1	0	0	0	6	1	0	3	1	1	1	1	2	2	2	1	0	1	1	1	t6426944	1	2	3	2	3	1	0	0	0	7	1	0	3	1	1	1	1	2	2
P21_TR129467_c0_g1_i1_1_siR23	TR129467_c0_g1_i1	+	571	591	2	1	4	0	3	0	0	0	0	1	0	3	2	3	0	3	3	0	0	4	2	0	1	0	1	t26979973	2	1	5	0	3	0	0	0	0	1	0	4	2	4	0	3	3	0	0
P21_TR129467_c0_g1_i1_1_siR24	TR129467_c0_g1_i1	-	569	589	4	1	1	0	0	0	0	1	0	1	1	1	1	4	0	0	1	2	1	0	0	0	1	1	1	t19974016	4	1	1	0	0	0	0	1	0	1	1	1	1	5	0	0	1	2	1
P21_TR157400_c0_g1_i1_1_siR1	TR157400_c0_g1_i1	+	395	415	0	0	0	0	0	0	0	0	0	0	1	0	0	1	0	10	0	0	0	0	0	0	1	0	1	t20083510	0	0	0	0	0	0	0	0	0	0	1	0	0	1	0	11	0	0	0
P21_TR157400_c0_g1_i1_1_siR2	TR157400_c0_g1_i1	+	416	436	2	3	1	11	1	11	3	2	6	1	9	10	2	2	0	341	1	2	0	4	2	3	9	4	18	t20872358	2	3	1	13	1	13	3	2	6	1	10	12	2	2	0	390	1	2	0
P21_TR157400_c0_g1_i1_1_siR3	TR157400_c0_g1_i1	-	498	518	0	7	5	5	1	4	3	0	5	1	13	8	0	0	0	388	4	1	1	2	1	0	5	3	19	t23915049	0	8	6	6	1	4	4	0	5	1	14	9	0	0	0	443	4	1	1
P21_TR157400_c0_g1_i1_1_siR4	TR157400_c0_g1_i1	-	540	560	0	0	0	0	0	0	0	0	1	0	1	0	0	0	0	18	0	0	0	0	0	0	0	0	1	t23694775	0	0	0	0	0	0	0	0	1	0	1	0	0	0	0	20	0	0	0
P21_TR157400_c0_g1_i1_1_siR5	TR157400_c0_g1_i1	+	563	583	0	0	0	2	0	0	0	0	0	0	0	0	0	0	0	11	0	0	0	0	0	0	0	0	1	t21493295	0	0	0	2	0	0	0	0	0	0	0	0	0	0	0	13	0	0	0
P21_TR157400_c0_g1_i1_1_siR6	TR157400_c0_g1_i1	-	561	581	0	2	1	2	0	0	0	0	0	0	0	0	0	0	0	40	1	0	0	0	0	0	0	0	2	t18732887	0	2	1	2	0	0	0	0	0	0	0	0	0	0	0	46	1	0	0
P21_TR157400_c0_g1_i1_1_siR7	TR157400_c0_g1_i1	+	584	604	0	0	0	1	0	1	0	0	0	0	1	0	0	0	0	33	1	0	0	0	0	0	0	0	2	t10106349	0	0	0	1	0	1	0	0	0	0	1	0	0	0	0	38	1	0	0
P21_TR157400_c0_g1_i1_1_siR8	TR157400_c0_g1_i1	+	626	646	0	0	0	0	0	0	0	0	0	0	1	0	0	0	0	18	0	0	0	0	0	0	0	1	1	t19680404	0	0	0	0	0	0	0	0	0	0	1	0	0	0	0	21	0	0	0
P21_TR157400_c0_g1_i1_1_siR9	TR157400_c0_g1_i1	-	624	644	0	6	1	18	0	6	0	1	11	2	7	8	4	1	1	473	2	0	0	0	0	3	4	1	23	t18466627	0	7	1	20	0	7	0	1	12	2	8	9	4	1	1	540	2	0	0
P21_TR157400_c0_g1_i1_1_siR10	TR157400_c0_g1_i1	+	647	667	0	0	0	0	0	0	0	0	0	0	1	0	0	0	0	30	1	0	0	0	0	0	0	0	1	t20658203	0	0	0	0	0	0	0	0	0	0	1	0	0	0	0	34	1	0	0
P21_TR157400_c0_g1_i1_1_siR11	TR157400_c0_g1_i1	-	645	665	0	3	2	4	0	4	2	2	4	0	5	2	0	2	0	255	1	0	0	0	0	2	0	0	12	t21213333	0	3	2	5	0	5	2	2	4	0	6	2	0	2	0	291	1	0	0
P21_TR157400_c0_g1_i1_1_siR12	TR157400_c0_g1_i1	-	666	686	1	1	1	1	0	0	0	0	3	0	1	1	0	0	0	55	1	0	0	0	0	0	1	0	3	t40252978	1	1	1	1	0	0	0	0	3	0	1	1	0	0	0	63	1	0	0
P21_TR157400_c0_g1_i1_1_siR13	TR157400_c0_g1_i1	-	813	833	0	2	3	1	0	0	0	1	1	0	0	0	0	0	0	24	0	0	0	0	0	0	0	1	1	t46775118	0	2	3	1	0	0	0	1	1	0	0	0	0	0	0	27	0	0	0
P21_TR157400_c0_g1_i1_1_siR14	TR157400_c0_g1_i1	+	857	877	3	5	1	9	1	6	2	4	8	2	14	10	1	3	0	206	3	1	0	1	0	1	2	2	12	t40100597	3	6	1	10	1	7	2	4	9	2	15	11	1	4	0	235	3	1	0
P21_TR157400_c0_g1_i1_1_siR15	TR157400_c0_g1_i1	+	920	940	0	0	0	1	0	1	0	0	0	0	0	0	0	0	0	10	1	0	0	0	0	0	0	0	1	t38981509	0	0	0	1	0	1	0	0	0	0	0	0	0	0	0	11	1	0	0
P21_TR157400_c0_g1_i1_1_siR16	TR157400_c0_g1_i1	-	939	959	2	3	0	3	1	4	0	0	3	0	5	3	0	0	1	134	3	1	0	0	0	0	1	4	7	t42516619	2	3	0	3	1	4	0	0	3	0	5	3	0	0	1	153	3	1	0
P21_TR157400_c0_g1_i1_1_siR17	TR157400_c0_g1_i1	+	962	982	0	1	2	6	1	2	0	1	2	0	4	0	0	0	0	14	0	0	0	0	0	0	0	1	1	t48225390	0	1	2	7	1	2	0	1	2	0	4	0	0	0	0	16	0	0	0
P21_TR163114_c0_g1_i1_1_siR1	TR163114_c0_g1_i1	+	243	263	0	1	0	1	0	1	0	1	0	1	0	1	2	0	1	2	0	0	0	0	3	1	0	2	1	t37870287	0	1	0	1	0	1	0	1	0	1	0	1	2	0	1	2	0	0	0
P21_TR163114_c0_g1_i1_1_siR2	TR163114_c0_g1_i1	-	325	345	2	0	3	3	1	2	1	1	4	1	2	4	3	3	4	2	3	3	3	1	8	3	3	2	2	t43321259	2	0	3	3	1	2	1	1	4	1	2	5	3	4	4	2	3	3	4
P21_TR163114_c0_g1_i1_1_siR3	TR163114_c0_g1_i1	+	348	368	4	2	1	1	0	0	3	0	2	0	2	3	0	0	0	1	5	2	3	2	3	4	3	1	2	t20579701	4	2	1	1	0	0	3	0	2	0	2	4	0	0	0	1	6	2	3
P21_TR163114_c0_g1_i1_1_siR4	TR163114_c0_g1_i1	-	346	366	0	2	0	0	0	0	3	1	0	0	1	0	0	0	0	0	1	2	2	3	2	1	3	3	1	t12158896	0	2	0	0	0	0	3	1	0	0	1	0	0	0	0	0	1	2	2
P21_TR163114_c0_g1_i1_1_siR5	TR163114_c0_g1_i1	-	388	408	2	0	0	1	1	1	0	2	0	0	0	0	2	1	0	1	1	1	0	0	2	1	4	1	1	t38480667	2	0	0	1	1	1	0	2	0	0	0	0	2	1	0	1	1	1	0
P21_TR176905_c0_g1_i1_1_siR1	TR176905_c0_g1_i1	+	259	279	1	2	1	15114	3	6853	3	1	1	1	1	1	1	1	0	1	2	6	0	2	1	0	1	5	924	t3667011	4	7	5	51384	9	23442	10	4	4	3	3	2	5	2	0	4	8	22	1
P21_TR176905_c0_g1_i1_1_siR2	TR176905_c0_g1_i1	-	257	277	0	0	0	230	0	156	0	0	0	0	0	0	0	0	0	0	0	0	0	0	0	0	0	0	16	t20169844	0	0	0	783	1	533	0	0	0	0	0	0	1	0	0	0	0	0	0
P21_TR176905_c0_g1_i1_1_siR3	TR176905_c0_g1_i1	+	280	300	0	0	0	194	0	97	0	0	0	0	0	0	0	0	0	0	0	0	0	0	1	0	0	0	12	t10619215	0	0	0	661	0	331	0	0	0	0	0	0	0	0	0	1	0	1	0
P21_TR1771_c0_g1_i1_1_siR1	TR1771_c0_g1_i1	+	52	72	24	11	30	19	25	19	38	9	15	9	15	10	28	41	10	22	20	22	19	50	13	30	18	64	23	t25940962	27	13	34	21	29	22	44	9	16	10	17	11	32	47	11	25	22	25	22
P21_TR1771_c0_g1_i1_1_siR2	TR1771_c0_g1_i1	+	73	93	22	26	21	96	26	27	25	26	14	16	12	9	27	40	17	15	41	16	15	40	21	20	16	99	29	t17376613	25	29	24	109	30	31	29	26	15	18	13	10	31	46	19	17	45	18	17
P21_TR1771_c0_g1_i1_1_siR3	TR1771_c0_g1_i1	-	71	91	12	3	6	12	6	15	15	5	5	4	3	3	7	13	5	6	10	12	4	19	6	13	3	11	8	t24426508	14	3	7	14	7	17	17	5	5	4	3	4	8	15	6	7	11	14	5
P21_TR1771_c0_g1_i1_1_siR4	TR1771_c0_g1_i1	-	92	112	3	3	10	10	7	7	5	3	7	3	1	2	7	11	3	5	4	6	4	6	10	6	3	12	6	t47402816	3	3	11	11	8	8	6	3	7	3	1	2	8	13	3	6	4	7	5
P21_TR1771_c0_g1_i1_1_siR5	TR1771_c0_g1_i1	-	113	133	0	2	3	6	1	6	8	7	3	2	1	0	0	8	0	0	5	0	4	6	4	0	2	3	3	t46137934	0	2	3	7	1	7	9	7	3	2	1	0	0	9	0	0	6	0	5
P21_TR1771_c0_g1_i1_1_siR6	TR1771_c0_g1_i1	+	157	177	5	0	1	4	2	1	2	0	0	2	0	0	2	2	0	4	1	1	2	4	1	4	1	5	2	t46691303	6	0	1	4	2	1	2	0	0	2	0	0	2	2	0	4	1	1	2
P21_TR1771_c0_g1_i1_1_siR7	TR1771_c0_g1_i1	-	155	175	1	0	1	2	1	0	0	0	3	0	2	0	1	2	2	1	0	1	0	0	1	0	1	4	1	t6388585	1	0	1	2	1	0	0	0	3	0	2	0	1	2	2	1	0	1	0
P21_TR1771_c0_g1_i1_1_siR8	TR1771_c0_g1_i1	+	178	198	58	33	48	79	58	51	58	56	47	21	30	18	68	106	25	39	62	19	45	125	52	63	56	114	56	t11306951	66	37	55	90	66	58	67	57	51	24	33	21	77	121	28	45	68	22	52
P21_TR17824_c0_g1_i1_1_siR1	TR17824_c0_g1_i1	+	86	106	12	12	17	3	12	18	24	3	24	11	19	9	4	10	14	20	25	24	13	21	10	26	11	19	15	t26885968	14	14	19	3	14	21	27	3	26	12	21	10	5	12	16	23	27	27	15
P21_TR17824_c0_g1_i1_1_siR2	TR17824_c0_g1_i1	-	84	104	3	2	0	0	3	0	2	1	1	1	0	5	2	4	1	2	5	2	3	4	1	5	2	3	2	t31681686	3	2	0	0	3	0	2	1	1	1	0	6	2	5	1	2	5	2	3
P21_TR17824_c0_g1_i1_1_siR3	TR17824_c0_g1_i1	+	107	127	6	5	9	4	6	4	5	6	7	9	2	2	13	8	11	9	9	9	8	12	8	10	4	9	7	t41533953	7	6	10	4	7	4	6	6	8	10	2	2	15	9	12	10	10	10	9
P21_TR17824_c0_g1_i1_1_siR4	TR17824_c0_g1_i1	+	128	148	218	147	151	11	195	162	95	67	161	149	193	153	128	146	139	205	173	117	213	189	102	181	156	202	152	t44378513	248	166	173	12	222	185	109	68	173	167	214	175	145	167	154	234	191	134	245
P21_TR17824_c0_g1_i1_1_siR5	TR17824_c0_g1_i1	-	126	146	13	11	4	0	3	5	4	6	5	2	4	4	0	5	3	4	9	2	3	12	5	11	1	4	5	t7685447	15	12	5	0	3	6	5	6	5	2	4	5	0	6	3	4	10	2	4
P21_TR17824_c0_g1_i1_1_siR6	TR17824_c0_g1_i1	+	149	169	0	2	1	0	0	2	1	0	0	2	1	0	2	0	0	0	1	1	0	0	0	0	0	1	1	t13895072	0	2	1	0	0	2	1	0	0	2	1	0	2	0	0	0	1	1	0
P21_TR17824_c0_g1_i1_1_siR7	TR17824_c0_g1_i1	-	147	167	2	2	1	0	1	0	1	0	0	1	0	0	1	0	0	1	0	2	1	1	0	1	0	1	1	t16112254	2	2	1	0	1	0	1	0	0	1	0	0	1	0	0	1	0	2	1
P21_TR17824_c0_g1_i1_1_siR8	TR17824_c0_g1_i1	+	170	190	2	3	2	3	2	1	1	3	1	3	0	1	4	1	1	0	0	0	3	1	1	1	0	2	1	t45684201	2	3	2	3	2	1	1	3	1	3	0	1	4	1	1	0	0	0	4
P21_TR2248_c0_g1_i1_1_siR1	TR2248_c0_g1_i1	-	12	32	2	4	2	4	6	6	9	3	5	5	8	7	3	4	4	10	2	5	4	4	4	1	6	7	5	t25394679	10	24	14	25	33	37	50	13	25	28	42	39	15	21	20	55	9	31	23
P21_TR2248_c0_g1_i1_1_siR2	TR2248_c0_g1_i1	+	35	55	1	3	0	1	1	1	2	1	1	1	0	0	1	3	1	1	0	0	0	2	0	0	0	1	1	t42520205	2	6	0	2	3	2	4	3	3	2	1	1	2	6	3	2	0	0	0
P21_TR2248_c0_g1_i1_1_siR3	TR2248_c0_g1_i1	-	33	53	0	1	1	3	0	0	0	1	0	0	0	0	0	1	1	1	1	1	0	4	1	0	0	3	1	t7375292	0	1	1	3	0	0	0	1	0	0	0	0	0	1	1	1	1	1	0
P21_TR2248_c0_g1_i1_1_siR4	TR2248_c0_g1_i1	+	56	76	1	2	0	1	2	0	2	3	1	3	0	0	0	0	1	1	2	1	0	0	0	0	1	0	1	t39358276	1	2	0	1	2	0	2	3	1	3	0	0	0	0	1	1	2	1	0
P21_TR2248_c0_g1_i1_1_siR5	TR2248_c0_g1_i1	-	54	74	0	1	0	1	0	0	3	0	1	2	1	0	0	3	3	0	1	0	1	1	1	1	0	0	1	t47837518	0	1	0	1	0	0	3	0	1	2	1	0	0	3	3	0	1	0	1
P21_TR2248_c0_g1_i1_1_siR6	TR2248_c0_g1_i1	-	75	95	1	1	2	3	2	1	2	1	1	1	1	2	1	1	1	1	1	3	1	1	2	1	1	1	1	t23838801	7	11	21	33	22	14	18	12	10	12	7	27	7	16	11	8	13	29	16
P21_TR2248_c0_g2_i1_1_siR1	TR2248_c0_g2_i1	-	14	34	1	3	0	1	0	1	1	0	0	0	0	0	0	0	1	2	1	1	1	0	0	0	0	2	1	t43499492	3	6	0	3	1	2	3	0	1	0	1	0	1	0	3	5	3	3	3
P21_TR2248_c0_g2_i1_1_siR2	TR2248_c0_g2_i1	+	37	57	7	6	7	16	13	7	10	12	5	5	7	6	5	8	7	6	8	3	2	11	9	9	5	9	8	t15327339	15	13	15	37	29	17	24	25	10	12	16	14	11	18	16	13	17	7	5
P21_TR2248_c0_g2_i1_1_siR3	TR2248_c0_g2_i1	-	35	55	35	26	17	58	48	27	26	12	46	13	23	45	14	20	11	33	31	22	23	36	10	25	28	41	28	t6802221	79	59	39	131	109	61	60	24	98	30	51	102	32	45	25	76	69	51	53
P21_TR2248_c0_g2_i1_1_siR4	TR2248_c0_g2_i1	+	79	99	45	57	112	131	117	68	88	94	104	54	58	62	67	84	86	69	64	111	72	64	116	59	72	91	81	t43251765	51	65	128	148	133	77	101	95	112	60	64	71	76	96	95	79	70	128	83
P21_TR2248_c0_g2_i1_1_siR5	TR2248_c0_g2_i1	+	100	120	27	0	28	1	34	15	0	12	41	20	0	27	26	31	31	25	15	27	0	26	0	18	66	19	20	t32709842	31	0	32	1	39	17	0	12	44	22	0	31	30	35	34	28	16	31	0
P21_TR2248_c0_g2_i1_1_siR6	TR2248_c0_g2_i1	-	98	118	1569	0	2354	84	3139	1295	4	886	2571	952	1	1170	1329	1938	2578	1218	1580	869	5	1004	5	1277	2187	1356	1221	t1591483	1786	0	2698	95	3573	1477	5	899	2764	1064	1	1337	1507	2218	2860	1392	1740	998	6
P21_TR2248_c0_g2_i1_1_siR7	TR2248_c0_g2_i1	+	121	141	55	67	32	76	99	53	126	60	59	69	59	57	38	100	68	57	54	64	54	65	52	53	96	58	65	t10744474	63	76	37	86	113	61	145	61	63	77	65	65	43	114	75	65	59	73	62
P21_TR2248_c0_g2_i1_1_siR8	TR2248_c0_g2_i1	-	119	139	80	73	60	103	126	68	85	53	115	40	70	90	26	60	46	115	43	79	57	83	86	52	85	105	75	t9749939	91	83	69	117	143	77	98	54	124	45	78	103	30	69	51	131	47	91	66
P21_TR2248_c0_g2_i1_1_siR9	TR2248_c0_g2_i1	+	142	162	1	1	6	13	2	4	6	0	1	3	2	0	1	0	4	1	2	1	3	1	3	1	3	6	3	t44775198	1	1	7	15	2	4	7	0	1	3	2	0	1	0	4	1	2	1	3
P21_TR2248_c0_g2_i1_1_siR10	TR2248_c0_g2_i1	+	163	183	14	33	21	8	38	29	32	30	15	18	24	23	17	22	36	26	12	31	22	35	38	17	23	15	24	t39556308	31	75	47	19	86	66	73	60	33	41	53	53	39	51	80	59	27	71	51
P21_TR2248_c0_g2_i1_1_siR11	TR2248_c0_g2_i1	-	161	181	4	6	4	8	11	6	15	7	5	4	4	7	2	3	4	10	2	9	8	10	6	7	9	9	7	t29386023	9	14	9	17	24	14	35	15	10	8	9	17	4	7	8	23	4	20	18
P21_TR2248_c0_g2_i1_1_siR12	TR2248_c0_g2_i1	-	182	202	389	454	605	717	757	451	774	427	407	352	471	505	328	364	529	638	315	611	536	509	643	355	346	735	510	t35739558	886	1027	1386	1625	1722	1029	1775	867	874	788	1044	1154	743	834	1174	1457	693	1404	1231
P21_TR2248_c0_g2_i1_1_siR13	TR2248_c0_g2_i1	+	205	225	1	1	2	3	4	0	1	1	1	0	2	3	2	2	1	1	4	3	0	0	3	0	3	0	1	t44937202	1	1	2	3	5	0	1	1	1	0	2	3	2	2	1	1	4	3	0
P21_TR2248_c0_g2_i1_1_siR14	TR2248_c0_g2_i1	-	203	223	47	69	85	56	97	81	116	85	77	38	39	76	43	59	71	82	68	73	43	81	97	34	50	82	69	t47837535	54	78	97	63	110	92	133	86	83	42	43	87	49	67	79	94	75	84	49
P21_TR2248_c0_g2_i1_1_siR15	TR2248_c0_g2_i1	-	224	244	1	1	2	3	2	1	2	1	1	1	1	2	1	1	1	1	1	3	1	1	2	1	1	1	1	t23838801	7	11	21	33	22	14	18	12	10	12	7	27	7	16	11	8	13	29	16
P21_TR22825_c0_g1_i1_1_siR1	TR22825_c0_g1_i1	-	67	87	0	1	2	2	1	2	3	0	0	2	2	0	0	2	2	1	3	0	0	2	1	0	0	0	1	t22999991	0	1	2	2	1	2	3	0	0	2	2	0	0	2	2	1	3	0	0
P21_TR22825_c0_g1_i1_1_siR2	TR22825_c0_g1_i1	+	90	110	16	31	19	10	25	18	17	10	20	38	12	30	22	29	23	11	19	37	26	34	12	35	12	12	22	t43572369	18	35	22	11	28	20	19	10	22	42	13	34	25	33	25	12	21	43	30
P21_TR22825_c0_g1_i1_1_siR3	TR22825_c0_g1_i1	-	88	108	0	0	1	0	1	1	1	0	1	1	1	3	2	0	0	1	1	1	0	0	1	0	0	1	1	t294607	0	0	1	0	1	1	1	0	1	1	1	3	2	0	0	1	1	1	0
P21_TR22825_c0_g1_i1_1_siR4	TR22825_c0_g1_i1	-	109	129	0	0	0	1	0	2	0	1	1	2	0	1	1	0	0	1	3	1	0	4	0	1	0	0	1	t39333228	0	0	0	1	0	2	0	1	1	2	0	1	1	0	0	1	3	1	0
P21_TR22825_c0_g1_i1_1_siR5	TR22825_c0_g1_i1	+	237	257	3	4	1	0	1	3	4	0	0	0	4	3	2	1	3	4	0	3	0	4	3	1	4	0	2	t24355659	3	4	1	0	1	3	5	0	0	0	4	3	2	1	3	5	0	4	0
P21_TR28155_c0_g1_i1_1_siR1	TR28155_c0_g1_i1	+	28	48	3	1	2	2	2	0	0	1	2	1	0	0	1	2	0	3	3	0	3	1	2	0	0	0	1	t33854585	7	2	4	4	5	1	1	2	5	2	1	1	2	4	1	7	7	0	7
P21_TR28155_c0_g1_i1_1_siR2	TR28155_c0_g1_i1	+	49	69	9	1	10	17	12	3	5	3	7	4	2	2	4	14	9	6	14	2	15	6	21	7	4	3	7	t24445888	10	1	11	19	14	3	6	3	8	4	2	2	4	16	10	7	15	2	17
P21_TR28155_c0_g1_i1_1_siR3	TR28155_c0_g1_i1	+	91	111	1	0	2	4	2	0	0	1	1	0	1	1	0	4	0	0	2	0	0	4	2	1	0	0	1	t47990576	1	0	2	5	2	0	0	1	1	0	1	1	0	5	0	0	2	0	0
P21_TR28155_c0_g1_i1_1_siR4	TR28155_c0_g1_i1	+	112	132	1	0	2	4	0	0	1	0	2	0	0	2	0	3	0	4	2	1	0	4	1	1	1	2	1	t27022667	1	0	2	5	0	0	1	0	2	0	0	2	0	4	0	4	2	1	0
P21_TR28155_c0_g1_i1_1_siR5	TR28155_c0_g1_i1	+	133	153	3	0	1	1	2	0	0	1	0	0	0	1	0	1	0	0	0	0	1	2	2	0	0	0	1	t50030513	6	0	2	2	5	1	1	2	0	1	1	3	1	2	1	0	0	0	2
P21_TR28155_c0_g1_i1_1_siR6	TR28155_c0_g1_i1	+	154	174	1	0	0	1	0	2	0	1	2	0	0	0	0	0	0	0	1	0	1	3	1	1	0	2	1	t20914826	1	0	0	1	0	2	0	1	2	0	0	0	0	0	0	0	1	0	1
P21_TR28155_c0_g1_i1_1_siR7	TR28155_c0_g1_i1	-	152	172	3	1	0	7	1	0	0	1	2	1	0	0	3	3	2	1	2	0	3	10	4	0	3	0	2	t17245694	3	1	0	8	1	0	0	1	2	1	0	0	3	4	2	1	2	0	3
P21_TR28401_c0_g1_i1_1_siR1	TR28401_c0_g1_i1	+	90	110	0	0	0	41	0	13	0	0	0	0	0	0	0	0	0	0	0	0	0	0	0	0	0	0	2	t1116736	0	0	0	46	0	15	0	0	0	0	0	0	0	0	0	0	0	0	0
P21_TR28401_c0_g1_i1_1_siR2	TR28401_c0_g1_i1	-	109	129	0	0	0	79	0	75	0	0	0	0	1	0	0	0	0	0	0	0	0	0	0	0	0	0	7	t27966944	0	0	0	89	0	86	0	0	0	0	1	0	0	0	0	0	0	0	0
P21_TR28401_c0_g1_i1_1_siR3	TR28401_c0_g1_i1	-	130	150	0	0	0	16	0	4	0	0	0	0	0	0	0	0	0	0	0	0	0	0	0	0	0	0	1	t15173991	0	0	0	18	0	5	0	0	0	0	0	0	0	0	0	0	0	0	0
P21_TR28401_c0_g1_i1_1_siR4	TR28401_c0_g1_i1	-	151	171	0	0	0	54	0	8	0	0	0	0	0	0	0	0	0	0	0	0	0	0	0	0	0	0	3	t40678931	0	0	0	61	0	9	0	0	0	0	0	0	0	0	0	0	0	0	0
P21_TR28401_c0_g1_i1_1_siR5	TR28401_c0_g1_i1	+	195	215	0	0	0	26	0	6	0	0	0	0	0	0	0	0	0	0	0	0	0	0	0	0	0	0	1	t41185964	0	0	0	30	0	7	0	0	0	0	0	0	0	0	0	0	0	0	0
P21_TR28401_c0_g1_i1_1_siR6	TR28401_c0_g1_i1	+	237	257	0	0	0	9	0	7	0	0	0	0	0	0	0	0	0	0	0	0	0	0	0	0	0	0	1	t34036516	0	0	0	10	0	8	0	0	0	0	0	0	0	0	0	0	0	0	0
P21_TR28401_c0_g1_i1_1_siR7	TR28401_c0_g1_i1	-	256	276	0	0	0	58	0	41	0	0	0	0	0	0	0	0	0	0	0	0	0	0	0	0	0	0	4	t3804499	0	0	0	66	0	47	0	0	0	0	0	0	0	0	0	0	0	0	0
P21_TR28401_c0_g1_i1_1_siR8	TR28401_c0_g1_i1	-	277	297	0	0	0	10	0	3	0	0	0	0	0	0	0	0	0	0	0	0	0	0	0	0	0	0	1	t48618205	0	0	0	11	0	3	0	0	0	0	0	0	0	0	0	0	0	0	0
P21_TR28401_c0_g1_i1_1_siR9	TR28401_c0_g1_i1	+	300	320	0	0	0	36	0	4	0	0	0	0	0	0	0	0	0	0	0	0	0	0	0	0	0	0	2	t1954047	0	0	0	41	0	4	0	0	0	0	0	0	0	0	0	0	0	0	0
P21_TR28401_c0_g1_i1_1_siR10	TR28401_c0_g1_i1	-	298	318	0	0	0	99	0	81	0	0	0	0	0	0	0	0	0	0	0	0	0	0	0	0	0	0	8	t29790003	0	0	0	112	0	92	0	0	0	0	0	0	0	0	0	0	0	0	0
P21_TR28401_c0_g1_i1_1_siR11	TR28401_c0_g1_i1	+	321	341	0	0	0	159	0	79	0	0	0	0	0	0	0	0	0	0	0	0	0	0	0	0	0	0	10	t41832609	0	0	0	180	0	90	0	0	0	0	0	0	0	0	0	0	0	0	0
P21_TR28401_c0_g1_i1_1_siR12	TR28401_c0_g1_i1	+	342	362	0	0	0	58	0	17	0	0	0	0	0	0	0	0	0	0	0	0	0	0	0	0	0	0	3	t22719943	0	0	0	66	0	19	0	0	0	0	0	0	0	0	0	0	0	0	0
P21_TR28401_c0_g1_i1_1_siR13	TR28401_c0_g1_i1	-	340	360	0	0	0	105	0	63	0	0	0	0	0	0	0	0	0	0	0	0	0	0	0	0	0	0	7	t7338967	0	0	0	119	0	72	0	0	0	0	0	0	0	0	0	0	0	0	0
P21_TR28401_c0_g1_i1_1_siR14	TR28401_c0_g1_i1	-	361	381	0	1	0	223	0	116	0	0	0	0	0	0	0	0	0	0	0	0	0	0	0	0	0	0	14	t24664996	0	1	0	253	0	132	0	0	0	0	0	0	0	0	0	0	0	0	0
P21_TR28401_c0_g1_i1_1_siR15	TR28401_c0_g1_i1	+	384	404	0	0	0	71	0	36	0	0	0	0	0	0	0	0	0	0	0	0	0	0	0	0	0	0	4	t15589923	0	0	0	80	0	41	0	0	0	0	0	0	0	0	0	0	0	0	0
P21_TR36905_c1_g1_i3_1_siR1	TR36905_c1_g1_i3	+	12	32	23	12	15	23	25	19	60	15	17	2	30	3	11	14	3	16	19	1	21	5	23	23	14	6	17	t15360574	78	42	53	79	86	66	206	46	56	6	101	11	39	48	9	55	63	2	73
P21_TR36905_c1_g1_i3_1_siR2	TR36905_c1_g1_i3	-	10	30	1	0	1	7	2	4	15	1	2	0	5	0	2	4	2	1	4	0	3	1	1	1	2	0	3	t32847747	3	1	4	24	8	12	52	4	5	1	16	0	7	14	5	5	14	0	10
P21_TR36905_c1_g1_i3_1_siR3	TR36905_c1_g1_i3	+	33	53	1	1	1	4	1	1	7	1	0	0	1	0	1	1	0	1	1	0	2	0	1	2	1	0	1	t16579707	5	5	3	12	4	5	23	3	1	1	4	0	2	4	0	3	4	0	7
P21_TR36905_c1_g1_i3_1_siR4	TR36905_c1_g1_i3	-	31	51	3	1	1	2	3	5	10	1	2	1	1	0	2	2	2	4	3	0	5	1	3	3	4	1	2	t5458303	10	3	4	8	10	18	33	2	5	2	3	1	7	8	6	12	9	1	16
P21_TR36905_c1_g1_i3_1_siR5	TR36905_c1_g1_i3	+	54	74	4	0	1	1	1	2	2	0	2	1	0	2	0	0	0	0	1	0	1	2	1	0	0	1	1	t25248056	4	0	1	1	1	2	2	0	2	1	0	2	0	0	0	0	1	0	1
P21_TR36905_c1_g1_i3_1_siR6	TR36905_c1_g1_i3	+	75	95	57	19	18	3	4	19	42	5	43	13	19	65	9	12	2	24	12	2	30	56	9	13	9	45	22	t10275568	194	63	62	10	15	64	145	14	140	45	63	223	30	41	7	81	41	6	105
P21_TR36905_c1_g1_i3_1_siR7	TR36905_c1_g1_i3	-	94	114	1	0	1	0	0	0	0	0	1	2	0	2	0	0	0	0	0	0	1	4	0	0	0	1	1	t49672672	3	0	3	0	0	0	0	0	3	6	0	8	0	1	0	0	0	0	4
P21_TR37887_c0_g1_i1_1_siR1	TR37887_c0_g1_i1	-	348	368	0	3	1	18	1	16	9	0	12	3	5	4	3	3	3	2	1	4	2	1	1	0	1	3	4	t47347502	0	6	3	40	2	37	21	0	26	6	12	9	6	6	7	5	3	9	5
P21_TR37887_c0_g1_i1_1_siR2	TR37887_c0_g1_i1	-	369	389	0	1	0	4	0	4	3	0	2	2	0	0	0	1	0	0	0	0	0	0	0	0	0	0	1	t39873558	0	2	0	9	0	8	6	0	4	4	0	0	0	2	0	0	1	1	0
P21_TR37887_c0_g1_i1_1_siR3	TR37887_c0_g1_i1	+	392	412	0	0	1	5	0	10	3	0	1	0	3	0	0	2	2	0	0	0	0	0	2	0	0	0	1	t31251336	0	1	2	11	0	22	6	0	2	0	6	0	0	4	4	1	0	0	0
P21_TR37887_c0_g1_i1_1_siR4	TR37887_c0_g1_i1	+	560	580	1	12	5	106	3	83	34	0	30	13	11	5	18	10	13	11	19	21	4	2	6	2	0	13	18	t48355476	1	14	6	120	3	95	39	0	32	14	12	6	20	12	14	12	21	24	5
P21_TR37887_c0_g1_i1_1_siR5	TR37887_c0_g1_i1	-	558	578	0	2	3	6	0	14	3	0	3	4	3	0	0	0	2	1	0	3	1	0	2	0	0	1	2	t43056656	0	2	3	7	0	16	4	0	3	4	3	0	0	0	2	1	0	3	1
P21_TR37887_c0_g1_i1_1_siR6	TR37887_c0_g1_i1	-	579	599	0	3	0	2	0	3	2	0	0	1	0	0	1	0	1	0	0	2	0	0	0	0	0	0	1	t18417076	0	3	0	2	0	3	2	0	0	1	0	0	1	0	1	0	0	2	0
P21_TR37887_c0_g1_i1_1_siR7	TR37887_c0_g1_i1	+	602	622	0	2	3	5	0	11	13	0	7	3	6	1	1	0	3	3	5	4	1	2	0	0	1	2	3	t31377224	0	2	3	6	0	13	15	0	8	3	7	1	1	0	3	3	6	5	1
P21_TR37887_c0_g1_i1_1_siR8	TR37887_c0_g1_i1	-	621	641	2	13	14	97	3	137	59	0	41	14	15	14	19	22	30	19	15	26	10	6	7	3	6	8	24	t34630923	2	15	16	110	3	156	68	0	44	16	17	16	21	25	33	22	17	30	11
P21_TR37887_c0_g1_i1_1_siR9	TR37887_c0_g1_i1	-	684	704	0	3	0	4	0	18	10	0	5	4	3	3	2	4	2	4	1	1	1	3	2	3	0	2	3	t33658510	0	3	0	4	0	21	11	0	5	4	3	3	2	5	2	4	1	1	1
P21_TR37887_c0_g1_i1_1_siR10	TR37887_c0_g1_i1	+	728	748	0	0	1	3	0	4	2	0	0	0	1	1	0	1	0	2	0	1	0	0	0	0	0	1	1	t10377292	0	0	1	3	0	5	2	0	0	0	1	1	0	1	0	2	0	1	0
P21_TR37887_c0_g1_i1_1_siR11	TR37887_c0_g1_i1	-	726	746	2	8	1	4	0	23	23	0	4	11	3	1	2	7	5	0	0	0	0	0	1	3	0	1	4	t28663358	2	9	1	5	0	26	26	0	4	12	3	1	2	8	5	0	0	0	0
P21_TR37887_c0_g1_i1_1_siR12	TR37887_c0_g1_i1	-	789	809	1	4	4	11	0	18	9	0	5	2	4	0	1	1	5	2	2	3	0	0	2	1	0	1	3	t19431877	1	4	5	12	0	20	10	0	5	2	4	0	1	1	6	2	2	3	0
P21_TR37887_c0_g1_i1_1_siR13	TR37887_c0_g1_i1	-	810	830	0	4	0	11	1	13	9	0	2	2	2	1	0	2	0	1	0	0	1	1	2	0	0	1	2	t6877257	0	5	0	12	1	15	10	0	2	2	2	1	0	2	0	1	0	0	1
P21_TR37887_c0_g1_i1_1_siR14	TR37887_c0_g1_i1	-	831	851	0	2	1	4	0	6	1	0	0	0	0	0	0	0	2	0	0	1	0	0	0	0	0	0	1	t37610625	0	2	1	4	0	7	1	0	0	0	0	0	0	0	2	0	0	1	0
P21_TR37887_c0_g1_i1_1_siR15	TR37887_c0_g1_i1	+	854	874	25	204	126	784	24	1079	346	0	498	150	204	84	99	163	254	88	97	182	49	79	146	23	13	94	201	t45017139	29	231	144	889	27	1230	397	0	535	168	226	96	112	186	282	101	107	209	56
P21_TR37887_c0_g1_i1_1_siR16	TR37887_c0_g1_i1	-	873	893	0	0	0	3	1	9	2	0	0	1	1	1	0	1	0	0	0	2	0	0	0	1	0	1	1	t44235604	0	0	0	3	1	10	2	0	0	1	1	1	0	1	0	0	0	2	0
P21_TR37887_c0_g1_i1_1_siR17	TR37887_c0_g1_i1	-	894	914	0	1	1	11	1	14	3	0	5	4	2	2	4	1	3	3	3	4	0	0	0	1	1	0	3	t35196092	0	1	1	12	1	16	4	0	5	5	2	2	4	1	3	3	3	5	0
P21_TR37887_c0_g1_i1_1_siR18	TR37887_c0_g1_i1	-	915	935	0	0	0	3	0	2	2	0	2	2	0	0	0	0	1	1	1	1	0	0	0	0	0	0	1	t6011062	0	0	0	3	0	2	2	0	2	2	0	0	0	0	1	1	1	1	0
P21_TR37887_c0_g1_i1_1_siR19	TR37887_c0_g1_i1	+	938	958	0	1	1	4	0	2	3	0	2	0	1	0	2	1	2	0	1	1	1	0	1	0	0	1	1	t25186737	0	1	1	4	0	2	3	0	2	0	1	0	2	1	2	0	1	1	1
P21_TR37887_c0_g1_i1_1_siR20	TR37887_c0_g1_i1	+	1106	1126	0	0	0	6	0	2	0	0	2	0	0	1	0	0	1	0	1	0	0	0	1	0	0	0	1	t47434772	0	0	0	7	0	2	0	0	2	0	0	1	0	0	1	0	1	0	0
P21_TR37887_c0_g1_i1_1_siR21	TR37887_c0_g1_i1	+	1211	1231	0	4	4	4	0	18	6	0	8	0	5	1	2	4	2	2	2	1	0	1	2	0	3	4	3	t1890065	0	4	5	5	0	20	7	0	9	0	6	1	2	5	2	2	2	1	0
P21_TR37887_c0_g1_i1_1_siR22	TR37887_c0_g1_i1	+	1232	1252	0	3	1	14	1	10	9	0	11	2	2	1	4	6	4	2	5	4	1	1	3	0	0	3	4	t24631812	0	3	1	16	1	11	10	0	12	2	2	1	5	7	4	2	6	5	1
P21_TR38904_c1_g1_i1_1_siR1	TR38904_c1_g1_i1	-	543	563	3	3	5	0	4	0	0	4	3	4	1	3	3	3	5	1	4	5	1	2	6	6	0	5	3	t44168445	3	3	6	0	5	0	0	4	3	4	1	3	3	4	6	1	4	6	1
P21_TR38904_c1_g1_i1_1_siR2	TR38904_c1_g1_i1	-	564	584	1	1	1	0	2	2	0	2	1	0	0	0	1	1	1	1	2	1	0	2	1	0	1	2	1	t45511953	1	1	1	0	2	2	0	2	1	0	0	0	1	1	1	1	2	1	0
P21_TR38904_c1_g1_i1_1_siR3	TR38904_c1_g1_i1	-	585	605	2	4	12	4	14	4	2	7	8	6	6	5	19	4	9	9	9	3	6	4	12	5	7	8	7	t41996643	2	5	14	5	16	4	2	7	9	7	7	6	22	5	10	10	10	4	7
P21_TR38904_c1_g1_i1_1_siR4	TR38904_c1_g1_i1	-	627	647	0	1	2	1	2	0	1	0	0	2	2	1	0	2	0	3	1	2	1	0	1	1	1	3	1	t42059945	0	1	2	1	2	0	1	0	0	2	2	1	0	2	0	3	1	2	1
P21_TR38904_c1_g1_i1_1_siR5	TR38904_c1_g1_i1	+	692	712	1	0	0	0	2	0	0	0	1	0	1	2	1	1	1	0	3	0	0	0	0	1	0	2	1	t23625957	1	0	0	0	2	0	0	0	1	0	1	2	1	1	1	0	3	0	0
P21_TR38904_c1_g1_i1_1_siR6	TR38904_c1_g1_i1	-	690	710	2	4	3	1	3	2	1	1	6	1	4	1	1	3	0	2	3	1	2	5	1	4	1	1	2	t6811503	2	4	3	1	3	2	1	1	6	1	4	1	1	4	0	2	3	1	2
P21_TR38904_c1_g1_i1_1_siR7	TR38904_c1_g1_i1	-	732	752	0	1	1	2	3	0	1	1	0	0	2	0	0	1	4	1	0	3	2	3	2	1	1	2	1	t45317723	0	1	1	2	3	0	1	1	0	0	2	0	0	1	4	1	0	3	2
P21_TR38904_c1_g1_i1_1_siR8	TR38904_c1_g1_i1	-	795	815	1	1	3	1	1	0	1	3	0	1	0	1	0	0	0	2	1	0	0	2	3	3	2	0	1	t21760381	1	1	3	1	1	0	1	3	0	1	0	1	0	0	0	2	1	0	0
P21_TR40671_c0_g1_i1_1_siR1	TR40671_c0_g1_i1	+	211	231	2	0	1	1	1	2	1	1	2	2	0	1	1	1	0	0	2	1	0	2	0	3	2	1	1	t42597663	2	0	1	1	1	2	1	1	2	2	0	1	1	1	0	0	2	1	0
P21_TR40671_c0_g1_i1_1_siR2	TR40671_c0_g1_i1	-	251	271	59	38	34	59	25	39	87	56	60	45	40	66	23	24	10	31	91	69	50	43	37	63	60	42	48	t8232987	67	43	39	67	29	44	100	57	65	50	44	75	26	28	11	35	100	79	57
P21_TR40671_c0_g1_i1_1_siR3	TR40671_c0_g1_i1	+	274	294	1	1	1	2	4	0	2	0	2	2	3	3	1	2	0	4	3	1	1	2	2	4	4	1	2	t1061212	1	1	1	2	4	0	2	0	2	2	3	4	1	2	0	4	3	1	1
P21_TR40671_c0_g1_i1_1_siR4	TR40671_c0_g1_i1	+	295	315	9	461	327	284	2	203	178	864	643	280	317	529	408	455	339	366	1	294	255	271	290	234	260	381	316	t10561470	10	521	375	322	2	231	204	877	691	313	351	605	463	521	376	418	1	338	293
P21_TR40827_c0_g1_i1_1_siR1	TR40827_c0_g1_i1	-	82	102	1	0	1	0	0	0	1	0	0	0	1	1	0	0	1	3	1	2	0	1	0	1	1	0	1	t16944228	1	0	1	0	0	0	1	0	0	0	1	1	0	0	1	3	1	2	0
P21_TR40827_c0_g1_i1_1_siR2	TR40827_c0_g1_i1	-	166	186	4	1	2	1	3	6	3	5	5	2	5	1	2	3	1	2	5	3	0	4	1	1	4	5	3	t25473487	5	1	2	1	3	7	4	5	5	2	5	1	2	3	1	2	5	3	0
P21_TR40827_c0_g1_i1_1_siR3	TR40827_c0_g1_i1	-	187	207	3	1	0	1	1	1	0	0	1	0	1	1	2	0	0	0	1	2	2	2	0	1	2	3	1	t18187774	3	1	0	1	1	1	0	0	1	0	1	1	2	0	0	0	1	2	2
P21_TR40827_c0_g1_i1_1_siR4	TR40827_c0_g1_i1	-	208	228	0	0	0	0	0	1	0	2	2	1	1	1	1	1	0	1	1	1	1	0	1	1	0	0	1	t10088856	0	0	0	0	0	1	0	2	2	1	1	1	1	1	0	1	1	1	1
P21_TR40827_c0_g1_i1_1_siR5	TR40827_c0_g1_i1	-	271	291	1	0	0	0	0	1	0	0	1	0	0	0	0	0	0	2	2	3	3	0	0	3	1	1	1	t11067971	1	0	0	0	0	1	0	0	1	0	0	0	0	0	0	2	2	4	4
P21_TR40827_c0_g1_i1_1_siR6	TR40827_c0_g1_i1	+	378	398	7	4	7	7	2	7	4	5	7	6	5	10	4	3	5	4	9	7	6	4	6	8	7	2	6	t41709970	16	8	15	16	5	17	9	10	14	14	11	22	9	7	10	8	19	17	13
P21_TR43146_c0_g1_i1_1_siR1	TR43146_c0_g1_i1	-	583	603	0	2	0	0	0	2	1	0	2	0	0	0	0	1	1	0	0	0	0	2	0	0	0	0	1	t5101098	0	4	0	0	1	5	2	0	4	1	0	0	0	2	2	0	0	1	1
P21_TR43146_c0_g1_i1_1_siR2	TR43146_c0_g1_i1	-	772	792	1	5	5	3	1	20	21	0	31	9	3	6	1	2	6	1	0	13	2	5	8	2	4	4	6	t19686467	2	12	11	7	3	46	49	0	66	21	6	14	3	5	14	2	1	30	4
P21_TR43146_c0_g1_i1_1_siR3	TR43146_c0_g1_i1	-	814	834	0	0	0	0	0	2	1	0	2	0	0	0	0	0	1	0	0	1	0	1	1	0	1	1	1	t19621148	0	1	0	0	0	5	2	0	4	1	1	1	1	0	3	0	0	2	0
P21_TR43146_c0_g1_i1_1_siR4	TR43146_c0_g1_i1	+	837	857	54	149	41	43	22	239	349	0	385	134	36	42	11	69	46	29	9	192	50	128	51	33	38	106	94	t21268755	123	336	93	97	49	544	800	1	827	300	79	97	26	159	103	67	19	442	115
P21_TR43146_c0_g1_i1_1_siR5	TR43146_c0_g1_i1	+	879	899	0	2	0	0	0	1	3	0	0	1	0	1	0	0	1	0	0	2	0	1	2	0	0	1	1	t23115234	1	4	1	0	0	2	6	0	0	2	0	2	0	1	3	0	0	4	0
P21_TR43146_c0_g1_i1_1_siR6	TR43146_c0_g1_i1	-	940	960	0	1	0	1	0	1	3	0	1	0	0	0	0	1	0	0	0	0	1	1	1	0	0	1	1	t1975799	1	2	1	2	0	3	7	0	2	0	0	1	0	3	1	0	0	1	2
P21_TR43146_c0_g1_i1_1_siR7	TR43146_c0_g1_i1	-	961	981	0	1	0	1	0	0	1	0	2	0	0	0	0	0	0	0	0	0	1	1	0	0	0	1	1	t18401554	0	3	0	3	0	1	3	0	5	1	1	0	1	1	1	1	0	1	2
P21_TR43146_c0_g1_i1_1_siR8	TR43146_c0_g1_i1	+	984	1004	0	2	0	2	0	4	3	0	5	2	0	0	0	1	1	0	0	2	0	2	1	0	0	1	1	t16935346	1	4	1	4	0	9	6	0	10	4	1	1	1	3	3	1	0	4	1
P21_TR43146_c0_g1_i1_1_siR9	TR43146_c0_g1_i1	-	1045	1065	2	0	1	1	0	1	10	0	3	0	0	2	0	0	0	0	0	0	0	3	1	0	1	1	1	t5796744	4	1	2	3	0	3	22	0	6	1	0	4	1	1	0	0	1	0	0
P21_TR45893_c0_g2_i1_1_siR1	TR45893_c0_g2_i1	-	27	47	0	0	1	2	0	0	0	1	1	1	0	0	0	0	0	0	2	0	0	0	0	1	1	2	1	t38876025	0	0	2	4	1	1	1	3	2	3	1	1	1	1	0	0	4	1	0
P21_TR45893_c0_g2_i1_1_siR2	TR45893_c0_g2_i1	+	50	70	1	1	4	7	2	1	1	2	4	5	6	3	4	1	3	0	4	3	1	1	5	3	4	2	3	t48260749	2	3	10	16	5	3	2	4	8	11	13	8	8	3	6	1	9	6	2
P21_TR45893_c0_g2_i1_1_siR3	TR45893_c0_g2_i1	-	48	68	0	9	7	5	4	2	3	2	4	6	5	4	3	1	3	2	2	2	3	2	5	3	4	5	4	t45821869	1	20	17	12	9	5	6	5	8	13	11	9	6	3	7	4	5	4	7
P21_TR45893_c0_g2_i1_1_siR4	TR45893_c0_g2_i1	-	69	89	0	3	2	6	1	2	0	3	1	0	3	2	1	2	1	0	3	2	1	0	1	4	2	1	2	t23461994	0	7	4	14	3	4	0	7	2	1	6	4	2	5	2	1	6	4	2
P21_TR46829_c0_g1_i1_1_siR1	TR46829_c0_g1_i1	+	55	75	2	4	2	1	3	0	1	2	1	2	1	1	3	1	1	1	0	1	3	2	3	3	0	0	1	t22078271	2	4	2	1	3	0	1	2	1	2	1	1	3	1	1	1	0	1	4
P21_TR46829_c0_g1_i1_1_siR2	TR46829_c0_g1_i1	+	97	117	6	2	7	1	6	3	3	4	9	2	4	11	4	2	4	5	6	7	4	4	3	6	4	5	5	t6208974	7	2	8	1	7	3	4	4	10	2	4	13	5	2	4	6	7	8	5
P21_TR46829_c0_g1_i1_1_siR3	TR46829_c0_g1_i1	-	158	178	1	1	0	0	0	1	0	0	1	1	2	0	0	1	0	1	0	1	0	0	0	1	1	0	1	t20557260	3	4	0	2	1	3	0	2	3	3	8	2	1	3	0	5	1	4	2
P21_TR46829_c0_g1_i1_1_siR4	TR46829_c0_g1_i1	+	181	201	0	2	4	4	2	1	1	1	1	3	2	3	5	3	5	2	0	0	5	2	2	3	0	3	2	t41869686	0	2	5	4	2	1	1	1	1	3	2	3	6	3	5	2	0	0	6
P21_TR46829_c0_g1_i1_1_siR5	TR46829_c0_g1_i1	+	202	222	1	1	1	1	1	0	0	0	2	1	1	0	1	1	0	1	1	0	1	1	1	1	1	1	1	t31180087	8	7	6	4	8	2	1	2	11	5	9	2	4	8	2	8	7	2	8
P21_TR48335_c0_g2_i1_1_siR1	TR48335_c0_g2_i1	+	202	222	4	3	7	1	4	0	0	2	5	1	1	1	3	3	3	1	3	2	0	1	2	6	2	4	2	t6052496	4	3	8	1	4	0	0	2	5	1	1	1	3	3	3	1	3	2	0
P21_TR48335_c0_g2_i1_1_siR2	TR48335_c0_g2_i1	-	326	346	1	1	9	0	4	2	1	2	6	4	0	3	4	1	4	1	0	3	2	2	7	8	1	1	3	t49786060	1	1	10	0	5	2	1	2	6	5	0	4	4	1	4	1	0	3	2
P21_TR48335_c0_g2_i1_1_siR3	TR48335_c0_g2_i1	-	347	367	2	1	2	0	1	0	2	0	1	1	0	1	1	2	2	0	2	0	1	0	3	3	0	4	1	t34125169	2	1	2	0	1	0	2	0	1	1	0	1	1	2	2	0	2	0	1
P21_TR48335_c0_g2_i1_1_siR4	TR48335_c0_g2_i1	-	410	430	32	9	34	4	25	3	3	16	20	20	10	10	28	9	12	15	15	17	17	4	24	39	4	13	16	t43565415	36	10	39	4	28	3	4	16	22	22	11	12	32	10	13	17	17	20	20
P21_TR48335_c0_g2_i1_1_siR5	TR48335_c0_g2_i1	+	433	453	28	17	18	1	27	6	3	9	17	21	9	16	14	16	8	28	23	13	24	10	30	45	6	30	17	t10290738	32	19	21	1	31	7	3	9	18	23	10	18	16	18	9	32	25	15	27
P21_TR48335_c0_g2_i1_1_siR6	TR48335_c0_g2_i1	+	496	516	3	0	3	0	0	0	0	1	2	1	0	0	0	0	0	1	0	0	1	0	2	0	0	1	1	t4798889	3	0	3	0	0	0	0	1	2	1	0	0	0	0	0	1	0	0	1
P21_TR48335_c0_g2_i1_1_siR7	TR48335_c0_g2_i1	+	517	537	11	2	7	5	11	4	2	15	17	5	2	3	7	4	3	7	9	6	3	1	11	18	6	8	7	t10793372	13	2	8	6	12	4	2	15	18	6	2	4	8	5	3	8	10	7	3
P21_TR48335_c0_g2_i1_1_siR8	TR48335_c0_g2_i1	-	578	598	1	1	0	0	1	0	1	1	0	0	0	0	3	1	0	2	1	0	0	0	0	1	0	1	1	t773448	1	1	0	0	1	0	1	1	0	0	0	0	3	1	0	2	1	0	0
P21_TR48335_c0_g2_i1_1_siR9	TR48335_c0_g2_i1	+	601	621	8	4	2	2	3	3	3	0	5	4	3	3	4	2	0	5	1	3	0	4	9	9	0	3	3	t5360606	9	5	2	2	3	3	3	0	5	4	3	3	4	2	0	6	1	4	0
P21_TR48335_c0_g2_i1_1_siR10	TR48335_c0_g2_i1	+	622	642	30	16	10	3	16	5	5	9	17	16	6	9	19	9	7	12	7	16	10	6	21	26	5	22	13	t10949789	34	18	11	3	18	6	6	9	18	18	7	10	21	10	8	14	8	18	12
P21_TR48335_c0_g2_i1_1_siR11	TR48335_c0_g2_i1	+	748	768	0	2	1	0	5	3	0	1	3	0	2	1	0	2	0	1	0	2	2	0	6	5	0	4	2	t9837310	0	2	1	0	6	3	0	1	3	0	2	1	0	2	0	1	0	2	2
P21_TR50674_c0_g1_i1_1_siR1	TR50674_c0_g1_i1	+	261	281	1	0	0	0	2	0	0	1	0	0	0	0	3	2	1	1	0	0	0	1	1	1	2	0	1	t15830970	1	0	0	0	2	0	0	1	0	0	0	0	3	2	1	1	0	0	0
P21_TR50674_c0_g1_i1_1_siR2	TR50674_c0_g1_i1	-	385	405	0	1	0	0	1	0	2	1	0	0	0	1	0	3	0	2	0	0	0	2	1	3	0	0	1	t26443411	0	1	0	0	1	0	2	1	0	0	0	1	0	3	0	2	0	0	0
P21_TR50674_c0_g1_i1_1_siR3	TR50674_c0_g1_i1	-	427	447	3	6	3	5	10	4	1	5	2	4	4	5	5	10	5	6	1	4	0	2	9	4	1	2	4	t47513335	3	7	4	6	11	5	1	5	2	4	4	6	6	11	5	7	1	5	0
P21_TR50674_c0_g1_i1_1_siR4	TR50674_c0_g1_i1	+	471	491	0	4	3	4	5	2	3	5	0	4	0	1	0	7	3	3	0	2	1	1	9	1	1	1	2	t34444878	0	4	3	5	6	2	3	5	0	5	0	1	0	8	3	3	0	2	1
P21_TR50674_c0_g1_i1_1_siR5	TR50674_c0_g1_i1	+	513	533	12	50	10	21	76	25	24	22	7	11	23	20	11	34	14	28	9	17	18	7	31	46	20	11	23	t32263476	14	56	12	24	87	28	28	22	7	12	25	23	12	39	16	32	10	19	21
P21_TR50674_c0_g1_i1_1_siR6	TR50674_c0_g1_i1	-	511	531	1	4	0	2	4	2	0	0	0	1	3	2	1	2	0	3	1	0	2	0	1	1	1	0	1	t19356865	1	4	0	2	4	2	0	0	0	1	3	2	1	2	0	3	1	0	2
P21_TR50674_c0_g1_i1_1_siR7	TR50674_c0_g1_i1	+	534	554	385	572	625	656	1701	390	584	554	76	292	261	423	320	691	499	448	347	494	431	187	1203	672	245	201	513	t34819614	438	647	716	743	1936	445	670	562	82	326	289	484	363	791	554	512	382	568	495
P21_TR50674_c0_g1_i1_1_siR8	TR50674_c0_g1_i1	+	576	596	4	8	2	2	11	6	7	5	0	3	5	4	6	8	2	10	1	3	5	1	5	7	4	1	5	t10208995	4	9	2	2	12	7	8	5	0	3	5	5	7	9	2	11	1	3	6
P21_TR50674_c0_g1_i1_1_siR9	TR50674_c0_g1_i1	-	574	594	6	11	3	4	19	5	14	9	1	2	5	10	3	7	3	13	8	8	8	4	9	6	3	4	7	t27550515	7	13	4	5	22	6	16	9	1	2	6	11	3	8	3	15	9	9	9
P21_TR50674_c0_g1_i1_1_siR10	TR50674_c0_g1_i1	+	597	617	20	36	29	109	92	18	57	33	3	34	20	19	25	54	23	32	25	17	21	10	58	44	11	12	33	t46326118	23	41	33	124	105	20	65	33	3	38	22	22	28	62	25	37	27	19	24
P21_TR50674_c0_g1_i1_1_siR11	TR50674_c0_g1_i1	+	618	638	5	4	3	11	6	4	17	4	1	2	3	6	4	9	4	3	5	3	0	8	5	3	3	2	5	t20344798	6	4	3	13	7	5	19	4	1	2	3	7	5	10	4	3	5	4	0
P21_TR50674_c0_g1_i1_1_siR12	TR50674_c0_g1_i1	-	616	636	86	99	64	38	289	57	102	83	30	44	89	71	43	86	41	153	51	63	64	54	157	116	58	30	82	t27591794	98	112	73	43	329	65	117	84	32	49	99	81	49	98	45	175	56	72	74
P21_TR50674_c0_g1_i1_1_siR13	TR50674_c0_g1_i1	+	639	659	3	4	1	1	6	2	3	3	0	1	0	3	0	0	0	4	1	3	0	2	4	2	3	3	2	t32042054	3	4	1	1	7	2	4	3	0	1	0	4	0	0	0	5	1	4	0
P21_TR50674_c0_g1_i1_1_siR14	TR50674_c0_g1_i1	-	637	657	2	4	0	0	4	2	4	5	0	2	3	3	2	3	3	1	1	3	1	2	0	0	0	1	2	t2665390	2	4	0	0	4	2	5	5	0	2	3	3	2	4	3	1	1	3	1
P21_TR50674_c0_g1_i1_1_siR15	TR50674_c0_g1_i1	-	658	678	1	1	1	1	2	1	1	1	0	0	1	1	1	0	0	1	1	1	0	0	2	0	1	0	1	t15601632	3	4	5	8	12	5	6	7	1	2	5	4	4	2	1	3	4	3	2
P21_TR50674_c0_g1_i1_1_siR16	TR50674_c0_g1_i1	-	679	699	0	141	46	37	160	58	82	119	16	57	101	100	36	129	81	113	34	82	48	18	215	153	22	12	78	t48346557	0	478	159	125	545	199	282	362	51	191	336	344	121	442	269	388	111	284	165
P21_TR50674_c0_g1_i1_1_siR17	TR50674_c0_g1_i1	-	700	720	4	8	10	21	40	11	10	8	2	3	5	9	13	9	13	9	5	4	11	1	19	10	4	4	10	t16973391	4	9	11	24	45	12	12	8	2	3	6	10	15	10	14	10	6	5	13
P21_TR50859_c0_g1_i1_1_siR1	TR50859_c0_g1_i1	+	312	332	0	0	0	1	3	0	1	3	0	3	2	0	1	1	1	0	2	2	1	1	1	1	1	2	1	t2052145	0	0	0	1	3	0	1	3	0	3	2	0	1	1	1	0	2	2	1
P21_TR50859_c0_g1_i1_1_siR2	TR50859_c0_g1_i1	-	436	456	0	1	0	0	2	0	0	1	2	0	1	0	1	0	0	0	2	1	0	0	0	0	2	2	1	t1766668	0	1	0	0	2	0	0	1	2	0	1	0	1	0	0	0	2	1	0
P21_TR50859_c0_g1_i1_1_siR3	TR50859_c0_g1_i1	-	499	519	1	0	2	0	2	1	1	0	3	1	1	1	0	0	0	3	2	0	2	1	1	0	1	1	1	t20641678	1	0	2	0	2	1	1	0	3	1	1	1	0	0	0	3	2	0	2
P21_TR50859_c0_g1_i1_1_siR4	TR50859_c0_g1_i1	+	564	584	4	5	9	4	11	5	2	0	7	2	6	2	3	6	7	3	11	6	4	7	4	1	4	4	5	t43356054	5	6	10	5	12	6	2	0	8	2	7	2	3	7	8	3	12	7	5
P21_TR50859_c0_g1_i1_1_siR5	TR50859_c0_g1_i1	-	667	687	0	0	0	2	2	2	1	0	0	0	0	0	0	1	1	0	2	1	0	2	0	0	0	1	1	t36810067	0	0	0	2	2	2	1	0	0	0	0	0	0	1	1	0	2	1	0
P21_TR50859_c0_g1_i1_1_siR6	TR50859_c0_g1_i1	-	688	708	3	4	2	1	4	3	0	4	1	2	2	1	4	1	0	1	4	0	0	1	1	0	3	2	2	t48198780	3	4	2	1	4	3	0	4	1	2	2	1	4	1	0	1	4	0	0
P21_TR5494_c0_g1_i1_1_siR1	TR5494_c0_g1_i1	+	35	55	0	11	0	5	0	7	0	4	1	7	0	0	0	3	0	0	8	3	5	0	7	0	3	3	3	t281417	0	145	0	63	0	98	1	44	8	92	2	0	0	40	0	0	103	48	69
P21_TR5494_c0_g1_i1_1_siR2	TR5494_c0_g1_i1	+	140	160	38	340	297	101	621	182	220	165	427	173	244	234	189	395	378	248	292	381	368	409	312	366	173	316	287	t10036361	610	5391	4768	1596	9894	2908	3524	2345	6431	2711	3781	3739	2997	6325	5874	3967	4505	6128	5912
P21_TR5494_c0_g1_i1_1_siR3	TR5494_c0_g1_i1	-	138	158	9	65	10	8	95	45	29	27	44	32	45	52	43	47	21	63	26	57	46	84	33	38	27	54	42	t10210459	226	1552	243	201	2262	1073	690	570	987	760	1038	1247	1028	1141	491	1507	601	1370	1115
P21_TR5494_c0_g2_i1_1_siR1	TR5494_c0_g2_i1	+	35	55	0	11	0	5	0	7	0	4	1	7	0	0	0	3	0	0	8	3	5	0	7	0	3	3	3	t281417	0	145	0	63	0	98	1	44	8	92	2	0	0	40	0	0	103	48	69
P21_TR5494_c0_g2_i1_1_siR2	TR5494_c0_g2_i1	+	140	160	38	340	297	101	621	182	220	165	427	173	244	234	189	395	378	248	292	381	368	409	312	366	173	316	287	t10036361	610	5391	4768	1596	9894	2908	3524	2345	6431	2711	3781	3739	2997	6325	5874	3967	4505	6128	5912
P21_TR5494_c0_g2_i1_1_siR3	TR5494_c0_g2_i1	-	138	158	9	65	10	8	95	45	29	27	44	32	45	52	43	47	21	63	26	57	46	84	33	38	27	54	42	t10210459	226	1552	243	201	2262	1073	690	570	987	760	1038	1247	1028	1141	491	1507	601	1370	1115
P21_TR5494_c0_g2_i1_1_siR4	TR5494_c0_g2_i1	+	161	181	1	1	0	3	0	0	0	0	2	0	0	0	1	1	0	1	0	0	0	1	0	1	0	3	1	t37519069	1	1	0	3	0	0	0	0	2	0	0	0	1	1	0	1	0	0	0
P21_TR61160_c0_g1_i1_1_siR1	TR61160_c0_g1_i1	-	6	26	3	2	6	2	2	2	2	2	4	2	1	3	4	3	5	4	6	2	4	4	5	4	1	2	3	t42736349	61	35	135	43	37	35	37	44	75	32	23	56	78	73	97	93	117	33	94
P21_TR61160_c0_g1_i1_1_siR2	TR61160_c0_g1_i1	-	90	110	1	0	1	1	1	0	1	1	0	0	0	1	1	1	1	1	0	1	1	1	1	1	1	0	1	t38592494	4	1	4	2	3	1	2	2	0	0	1	2	4	3	4	4	1	2	5
P21_TR61160_c0_g1_i1_1_siR3	TR61160_c0_g1_i1	-	111	131	1	2	3	1	0	0	0	1	0	1	1	0	1	1	1	2	1	1	3	1	1	0	2	1	1	t19359704	3	4	8	3	1	1	1	2	1	3	2	1	3	2	2	4	3	2	8
P21_TR61160_c0_g1_i1_1_siR4	TR61160_c0_g1_i1	+	134	154	13	0	3	3	4	4	0	5	0	4	5	9	3	3	1	1	6	4	5	11	4	4	5	3	4	t21792863	15	0	3	3	4	4	0	5	0	4	5	10	3	4	1	1	7	5	6
P21_TR61160_c0_g1_i1_1_siR5	TR61160_c0_g1_i1	+	155	175	1	1	1	6	0	1	6	1	1	2	3	1	1	0	1	0	0	2	3	1	1	1	1	1	2	t35657597	5	2	5	20	1	3	19	3	3	8	11	3	4	1	3	1	1	8	9
P21_TR61160_c0_g1_i1_1_siR6	TR61160_c0_g1_i1	-	153	173	307	182	392	248	158	109	277	255	290	197	302	181	228	199	200	115	268	226	229	192	347	182	269	339	237	t36909438	1049	616	1349	843	540	372	954	776	935	662	1006	622	775	683	666	393	886	778	788
P21_TR61160_c0_g1_i1_1_siR7	TR61160_c0_g1_i1	-	195	215	1	1	0	3	1	0	3	1	0	1	0	0	1	1	0	1	1	1	2	1	0	0	0	1	1	t20540507	5	4	1	11	2	0	12	4	1	5	1	0	2	2	0	3	4	2	6
P21_TR61160_c0_g2_i1_1_siR1	TR61160_c0_g2_i1	-	6	26	3	2	6	2	2	2	2	2	4	2	1	3	4	3	5	4	6	2	4	4	5	4	1	2	3	t42736349	61	35	135	43	37	35	37	44	75	32	23	56	78	73	97	93	117	33	94
P21_TR61160_c0_g2_i1_1_siR2	TR61160_c0_g2_i1	-	90	110	1	0	1	1	1	0	1	1	0	0	0	1	1	1	1	1	0	1	1	1	1	1	1	0	1	t38592494	4	1	4	2	3	1	2	2	0	0	1	2	4	3	4	4	1	2	5
P21_TR61160_c0_g2_i1_1_siR3	TR61160_c0_g2_i1	-	111	131	1	2	3	1	0	0	0	1	0	1	1	0	1	1	1	2	1	1	3	1	1	0	2	1	1	t19359704	3	4	8	3	1	1	1	2	1	3	2	1	3	2	2	4	3	2	8
P21_TR61160_c0_g2_i1_1_siR4	TR61160_c0_g2_i1	+	134	154	0	6	4	5	0	1	8	1	2	5	5	0	4	1	2	6	5	6	4	3	2	4	3	1	3	t21792874	0	14	10	12	0	3	19	2	4	12	10	0	10	2	5	13	11	13	9
P21_TR61160_c0_g2_i1_1_siR5	TR61160_c0_g2_i1	+	155	175	1	1	1	6	0	1	6	1	1	2	3	1	1	0	1	0	0	2	3	1	1	1	1	1	2	t35657597	5	2	5	20	1	3	19	3	3	8	11	3	4	1	3	1	1	8	9
P21_TR61160_c0_g2_i1_1_siR6	TR61160_c0_g2_i1	-	153	173	307	182	392	248	158	109	277	255	290	197	302	181	228	199	200	115	268	226	229	192	347	182	269	339	237	t36909438	1049	616	1349	843	540	372	954	776	935	662	1006	622	775	683	666	393	886	778	788
P21_TR61160_c0_g2_i1_1_siR7	TR61160_c0_g2_i1	-	195	215	1	1	0	3	1	0	3	1	0	1	0	0	1	1	0	1	1	1	2	1	0	0	0	1	1	t20540507	5	4	1	11	2	0	12	4	1	5	1	0	2	2	0	3	4	2	6
P21_TR61160_c0_g3_i1_1_siR1	TR61160_c0_g3_i1	+	86	106	0	12	0	13	0	0	20	5	16	11	12	0	0	0	0	0	0	14	0	0	0	0	14	16	6	t14354004	0	40	1	43	1	0	70	15	51	38	40	1	0	1	0	0	0	47	0
P21_TR61160_c0_g3_i1_1_siR2	TR61160_c0_g3_i1	+	107	127	0	17	0	19	0	0	27	19	14	16	9	0	0	0	0	0	0	15	0	0	0	0	16	27	7	t48237802	0	19	0	21	0	0	31	19	15	18	10	0	0	0	0	0	0	17	0
P21_TR61160_c0_g3_i1_1_siR3	TR61160_c0_g3_i1	+	128	148	0	6	4	5	0	1	8	1	2	5	5	0	4	1	2	6	5	6	4	3	2	4	3	1	3	t21792874	0	14	10	12	0	3	19	2	4	12	10	0	10	2	5	13	11	13	9
P21_TR61160_c0_g3_i1_1_siR4	TR61160_c0_g3_i1	+	149	169	1	1	1	6	0	1	6	1	1	2	3	1	1	0	1	0	0	2	3	1	1	1	1	1	2	t35657597	5	2	5	20	1	3	19	3	3	8	11	3	4	1	3	1	1	8	9
P21_TR61160_c0_g3_i1_1_siR5	TR61160_c0_g3_i1	-	147	167	307	182	392	248	158	109	277	255	290	197	302	181	228	199	200	115	268	226	229	192	347	182	269	339	237	t36909438	1049	616	1349	843	540	372	954	776	935	662	1006	622	775	683	666	393	886	778	788
P21_TR61160_c0_g3_i1_1_siR6	TR61160_c0_g3_i1	-	189	209	1	1	0	3	1	0	3	1	0	1	0	0	1	1	0	1	1	1	2	1	0	0	0	1	1	t20540507	5	4	1	11	2	0	12	4	1	5	1	0	2	2	0	3	4	2	6
P21_TR62669_c0_g2_i1_1_siR1	TR62669_c0_g2_i1	+	124	144	14	11	5	6	5	10	9	19	4	5	13	16	9	9	7	5	7	15	10	13	2	11	4	4	9	t12099811	16	13	6	7	6	11	10	19	4	6	14	18	10	10	8	6	8	17	11
P21_TR62669_c0_g2_i1_1_siR2	TR62669_c0_g2_i1	-	185	205	6	6	8	4	2	2	1	4	2	4	11	5	4	0	5	2	4	5	5	3	6	3	4	2	4	t35308014	7	7	9	4	2	2	1	4	2	4	12	6	5	0	5	2	4	6	6
P21_TR62669_c0_g2_i1_1_siR3	TR62669_c0_g2_i1	+	229	249	0	0	0	0	1	0	0	0	0	1	0	2	1	0	0	0	1	0	3	1	1	2	1	1	1	t43332661	0	0	0	0	1	0	0	0	0	1	0	2	1	0	0	0	1	0	3
P21_TR62669_c0_g2_i1_1_siR4	TR62669_c0_g2_i1	-	290	310	0	3	2	0	0	0	0	1	2	1	3	0	0	1	0	1	2	2	0	2	0	2	0	1	1	t18088060	0	3	2	0	0	0	0	1	2	1	3	0	0	1	0	1	2	2	0
P21_TR62669_c0_g2_i1_1_siR5	TR62669_c0_g2_i1	-	416	436	1	2	1	1	0	1	0	0	1	2	2	3	1	1	1	1	0	1	3	0	0	4	1	0	1	t29473946	1	2	1	1	0	1	0	0	1	2	2	3	1	1	1	1	0	1	4
P21_TR62669_c0_g2_i1_1_siR6	TR62669_c0_g2_i1	+	481	501	4	2	0	0	0	1	0	0	0	4	2	3	2	3	0	0	0	0	0	0	0	3	0	0	1	t41558995	5	2	0	0	0	1	0	0	0	4	2	3	2	3	0	0	0	0	0
P21_TR65446_c0_g1_i1_1_siR1	TR65446_c0_g1_i1	+	143	163	3	2	1	1	4	1	3	0	1	4	2	0	2	2	2	3	0	2	2	1	4	2	1	3	2	t40258882	7	5	2	2	8	2	6	1	3	8	5	1	5	4	5	7	1	4	5
P21_TR65446_c0_g1_i1_1_siR2	TR65446_c0_g1_i1	+	227	247	8	9	10	12	12	9	6	24	7	7	7	8	12	7	9	5	11	3	7	8	5	6	2	7	8	t31638313	27	30	33	41	42	30	22	74	24	25	24	28	41	23	29	16	38	9	24
P21_TR65446_c0_g1_i1_1_siR3	TR65446_c0_g1_i1	+	248	268	4	1	1	2	2	0	1	3	2	1	2	3	1	3	2	0	3	1	3	1	0	0	1	1	2	t4928036	9	3	3	4	5	1	2	7	4	2	4	6	2	6	5	1	6	2	6
P21_TR65962_c0_g2_i1_1_siR1	TR65962_c0_g2_i1	+	667	687	4	8	3	1	1	10	3	3	5	7	8	1	6	1	4	0	2	3	5	5	0	7	5	2	4	t4861276	5	9	3	1	1	11	4	3	5	8	9	1	7	1	4	0	2	3	6
P21_TR65962_c0_g2_i1_1_siR2	TR65962_c0_g2_i1	+	688	708	16	20	23	4	2	17	3	16	11	8	23	17	18	9	14	12	8	17	17	30	7	18	24	7	14	t43808500	18	23	26	4	2	19	3	16	12	9	25	19	20	10	15	14	9	19	20
P21_TR65962_c0_g2_i1_1_siR3	TR65962_c0_g2_i1	-	707	727	2	0	0	1	0	1	0	0	0	0	0	1	1	0	1	1	0	1	0	1	0	2	3	0	1	t23141413	2	0	0	1	0	1	0	0	0	0	0	1	1	0	1	1	0	1	0
P21_TR65962_c0_g2_i1_1_siR4	TR65962_c0_g2_i1	-	728	748	2	1	1	0	0	0	3	1	0	0	0	0	1	0	0	0	0	2	1	0	1	2	3	0	1	t10463012	2	1	1	0	0	0	3	1	0	0	0	0	1	0	0	0	0	2	1
P21_TR65962_c0_g2_i1_1_siR5	TR65962_c0_g2_i1	+	793	813	5	5	0	1	0	3	1	7	5	2	4	7	6	1	3	5	2	7	4	4	3	6	4	4	4	t12966900	6	6	0	1	0	3	1	7	5	2	4	8	7	1	3	6	2	8	5
P21_TR65962_c0_g2_i1_1_siR6	TR65962_c0_g2_i1	-	791	811	2	4	0	1	0	2	2	1	0	0	2	1	2	0	2	3	0	0	1	4	3	4	3	0	1	t21066120	2	5	0	1	0	2	2	1	0	0	2	1	2	0	2	3	0	0	1
P21_TR67987_c0_g1_i1_1_siR1	TR67987_c0_g1_i1	+	286	306	0	0	0	452	0	107	0	0	0	0	0	0	0	0	0	0	0	0	0	0	0	0	0	0	24	t44199346	0	0	0	2051	0	487	0	1	0	1	0	0	0	0	0	0	0	2	0
P21_TR67987_c0_g1_i1_1_siR2	TR67987_c0_g1_i1	+	307	327	0	0	0	130	0	88	0	0	0	0	0	0	0	0	0	0	0	0	0	0	0	0	0	0	9	t31700118	1	0	0	442	0	300	0	0	0	0	0	0	0	0	0	0	1	1	0
P21_TR67987_c0_g1_i1_1_siR3	TR67987_c0_g1_i1	-	305	325	0	0	0	59	0	31	0	0	0	0	0	0	0	0	0	0	0	0	0	0	0	0	0	0	4	t20872575	0	0	0	133	0	70	0	0	0	0	0	0	0	0	0	0	0	0	0
P21_TR67987_c0_g1_i1_1_siR4	TR67987_c0_g1_i1	+	328	348	0	0	0	1715	0	581	0	0	1	0	0	0	0	0	0	1	0	0	0	0	1	0	0	1	97	t46670400	0	1	0	5831	0	1987	1	0	2	1	1	0	1	0	0	2	0	1	1
P21_TR67987_c0_g1_i1_1_siR5	TR67987_c0_g1_i1	+	349	369	0	0	0	60	0	27	0	0	0	0	0	0	0	0	0	0	0	0	0	0	0	0	0	0	4	t620876	0	0	0	136	0	61	0	0	0	0	0	0	0	0	0	0	0	0	0
P21_TR67987_c0_g1_i1_1_siR6	TR67987_c0_g1_i1	+	370	390	0	0	0	1795	0	891	1	0	0	0	0	0	0	0	0	0	0	1	0	0	0	0	0	1	113	t25593021	0	1	0	4068	1	2031	2	0	0	0	0	0	0	0	1	0	1	3	0
P21_TR67987_c0_g1_i1_1_siR7	TR67987_c0_g1_i1	-	389	409	0	0	0	12	0	4	0	0	0	0	0	0	0	0	0	0	0	0	0	0	0	0	0	0	1	t36679998	0	0	0	27	0	9	0	0	0	0	0	0	0	0	0	0	0	0	0
P21_TR67987_c0_g1_i1_1_siR8	TR67987_c0_g1_i1	+	412	432	0	0	0	28	0	14	0	0	0	0	0	0	0	0	0	0	0	0	0	0	0	0	0	0	2	t40158695	0	0	0	63	0	32	0	0	0	0	0	0	0	0	0	0	0	0	0
P21_TR67987_c0_g1_i1_1_siR9	TR67987_c0_g1_i1	-	431	451	0	0	0	94	0	44	0	0	0	0	0	0	0	0	0	0	0	0	0	0	0	0	0	0	6	t47370776	0	0	0	320	0	149	0	0	0	0	0	0	0	0	0	0	0	0	0
P21_TR67987_c0_g1_i1_1_siR10	TR67987_c0_g1_i1	-	452	472	0	0	0	1237	0	145	0	0	0	0	0	0	0	0	0	0	0	1	0	0	0	0	0	0	58	t48760955	0	0	0	4204	1	497	0	0	1	1	0	0	0	0	0	0	1	2	1
P21_TR67987_c0_g1_i1_1_siR11	TR67987_c0_g1_i1	+	475	495	0	0	0	92	0	21	0	0	0	0	0	0	0	0	0	0	0	0	0	0	0	0	0	0	5	t3004241	0	0	0	208	0	47	0	0	0	0	0	0	0	0	0	0	1	0	0
P21_TR67987_c0_g1_i1_1_siR12	TR67987_c0_g1_i1	-	473	493	0	0	0	10	0	7	0	0	0	0	0	0	0	0	0	0	0	0	0	0	0	0	0	0	1	t10928298	0	0	0	23	0	16	0	0	0	0	0	0	0	0	0	0	0	0	0
P21_TR67987_c0_g1_i1_1_siR13	TR67987_c0_g1_i1	+	496	516	1	2	1	15114	3	6853	3	1	1	1	1	1	1	1	0	1	2	6	0	2	1	0	1	5	924	t3667011	4	7	5	51384	9	23442	10	4	4	3	3	2	5	2	0	4	8	22	1
P21_TR67987_c0_g1_i1_1_siR14	TR67987_c0_g1_i1	-	494	514	0	0	0	230	0	156	0	0	0	0	0	0	0	0	0	0	0	0	0	0	0	0	0	0	16	t20169844	0	0	0	783	1	533	0	0	0	0	0	0	1	0	0	0	0	0	0
P21_TR67987_c0_g1_i1_1_siR15	TR67987_c0_g1_i1	+	517	537	0	0	0	194	0	97	0	0	0	0	0	0	0	0	0	0	0	0	0	0	1	0	0	0	12	t10619215	0	0	0	661	0	331	0	0	0	0	0	0	0	0	0	1	0	1	0
P21_TR67987_c0_g1_i1_1_siR16	TR67987_c0_g1_i1	-	515	535	0	0	0	64	0	29	0	0	0	0	0	0	0	0	0	0	0	0	0	0	0	0	0	0	4	t2161580	0	0	0	218	0	100	0	0	0	0	0	0	0	0	0	0	0	0	0
P21_TR67987_c0_g1_i1_1_siR17	TR67987_c0_g1_i1	+	538	558	0	0	0	276	0	121	0	0	0	0	0	0	0	0	0	0	0	0	0	0	0	0	0	0	17	t28280530	0	0	0	626	1	275	0	0	0	0	0	0	0	0	0	0	0	1	0
P21_TR67987_c0_g1_i1_1_siR18	TR67987_c0_g1_i1	+	580	600	0	0	0	249	0	43	0	0	0	0	0	0	0	0	0	0	0	0	0	0	0	0	0	0	12	t35172424	1	0	0	564	0	97	0	0	0	0	0	0	1	0	0	0	0	0	0
P21_TR67987_c0_g1_i1_1_siR19	TR67987_c0_g1_i1	-	578	598	0	0	0	10	0	4	0	0	0	0	0	0	0	0	0	0	0	0	0	0	0	0	0	0	1	t13924692	0	0	0	23	0	8	0	0	0	0	0	0	0	0	0	0	0	0	0
P21_TR67987_c0_g1_i1_1_siR20	TR67987_c0_g1_i1	+	601	621	0	0	0	756	0	265	0	0	0	0	0	0	0	0	0	0	0	0	0	0	1	0	0	0	43	t41582689	1	0	0	1713	0	604	1	0	0	0	0	0	0	0	0	0	0	0	0
P21_TR67987_c0_g1_i1_1_siR21	TR67987_c0_g1_i1	-	599	619	0	0	0	180	0	63	0	0	0	0	0	0	0	0	0	0	0	0	0	0	0	0	0	0	10	t14152516	0	0	0	408	0	144	0	0	0	0	0	0	0	0	0	0	0	0	0
P21_TR67987_c0_g1_i1_1_siR22	TR67987_c0_g1_i1	+	622	642	0	0	0	26	0	17	0	0	0	0	0	0	0	0	0	0	0	0	0	0	0	0	0	0	2	t23682955	0	0	0	58	0	39	0	0	0	0	0	0	0	0	0	0	0	0	0
P21_TR67987_c0_g1_i1_1_siR23	TR67987_c0_g1_i1	-	620	640	0	0	0	21	0	21	0	0	0	0	0	0	0	0	0	0	0	0	0	0	0	0	0	0	2	t14674361	0	0	0	47	0	48	0	0	0	0	0	0	0	0	0	0	0	0	0
P21_TR67987_c0_g1_i1_1_siR24	TR67987_c0_g1_i1	+	685	705	0	0	0	11	0	55	0	0	0	0	0	0	0	0	0	0	0	0	0	0	0	0	0	0	3	t21491689	0	0	0	24	0	125	0	0	0	0	0	0	0	0	0	0	0	0	0
P21_TR68769_c0_g2_i1_1_siR1	TR68769_c0_g2_i1	-	33	53	1	1	0	1	1	1	0	2	1	0	1	2	1	1	1	0	1	1	1	1	1	1	0	0	1	t46768753	5	4	1	4	2	3	1	5	3	1	3	6	2	2	3	1	3	3	2
P21_TR68769_c0_g2_i1_1_siR2	TR68769_c0_g2_i1	+	56	76	1	0	0	4	0	2	1	0	1	1	1	3	0	1	0	2	0	0	2	0	0	0	2	1	1	t19199694	4	1	0	20	1	7	3	2	3	3	4	13	0	4	1	10	0	0	10
P21_TR68769_c0_g2_i1_1_siR3	TR68769_c0_g2_i1	-	54	74	5	6	8	0	14	0	1	13	6	9	5	0	11	6	11	4	13	4	5	6	14	5	2	4	6	t39228091	25	25	38	1	63	0	5	53	26	41	24	0	48	28	49	16	58	20	25
P21_TR68769_c0_g2_i1_1_siR4	TR68769_c0_g2_i1	+	77	97	2	2	2	0	3	0	0	2	1	3	1	0	1	1	2	1	2	2	1	2	2	0	1	0	1	t17631445	7	6	6	1	11	0	0	5	3	9	2	1	3	2	6	3	8	6	3
P21_TR68769_c0_g2_i1_1_siR5	TR68769_c0_g2_i1	+	98	118	18	24	22	294	46	436	130	29	553	21	348	685	28	292	23	405	25	15	429	27	36	520	547	410	224	t27389305	62	81	77	999	158	1490	446	88	1783	71	1156	2348	96	1003	75	1387	82	52	1477
P21_TR69481_c0_g1_i1_1_siR1	TR69481_c0_g1_i1	+	198	218	0	1	1	4	3	1	0	4	1	1	2	2	1	5	1	0	2	1	1	0	3	0	1	2	1	t12043764	0	1	1	5	3	1	0	4	1	1	2	2	1	6	1	0	2	1	1
P21_TR69481_c0_g1_i1_1_siR2	TR69481_c0_g1_i1	+	240	260	2	0	2	2	2	1	1	3	0	0	1	3	4	3	1	2	5	2	4	4	4	0	3	2	2	t26358490	2	0	2	2	2	1	1	3	0	0	1	3	5	3	1	2	5	2	5
P21_TR69481_c0_g1_i1_1_siR3	TR69481_c0_g1_i1	-	238	258	25	15	41	124	47	60	0	247	55	29	33	109	3	99	0	25	87	27	79	92	0	3	106	49	56	t20260318	29	17	47	141	53	68	0	251	59	32	37	125	3	113	0	28	96	31	91
P21_TR69481_c0_g1_i1_1_siR4	TR69481_c0_g1_i1	+	324	344	1	4	15	41	16	11	9	16	10	16	22	13	70	7	26	11	46	15	27	17	35	4	11	7	19	t23305677	1	4	17	47	18	13	10	16	11	18	24	15	79	8	29	13	51	17	31
P21_TR69481_c0_g1_i1_1_siR5	TR69481_c0_g1_i1	-	364	384	0	0	0	10	0	3	0	0	0	0	0	0	0	0	0	0	0	0	0	0	1	0	0	1	1	t236428	0	0	0	11	0	3	0	0	0	0	0	0	0	0	0	0	0	0	0
P21_TR69481_c0_g1_i1_1_siR6	TR69481_c0_g1_i1	+	387	407	1	0	2	11	3	2	0	9	1	3	4	3	9	5	4	1	4	2	6	4	7	1	3	1	4	t4619832	3	0	6	36	11	8	0	26	3	9	13	9	31	17	14	4	13	8	19
P21_TR69481_c0_g1_i1_1_siR7	TR69481_c0_g1_i1	+	492	512	0	1	3	9	1	0	0	1	0	4	2	2	10	3	3	5	9	1	8	3	4	1	3	3	3	t28053715	1	3	7	20	3	1	1	3	1	9	4	4	23	6	7	11	19	3	19
P21_TR73222_c0_g1_i1_1_siR1	TR73222_c0_g1_i1	+	1729	1749	2	2	2	0	4	1	2	1	0	0	5	4	1	7	2	1	5	2	4	0	3	2	10	5	3	t13309020	2	2	2	0	5	1	2	1	0	0	5	5	1	8	2	1	6	2	5
P21_TR73222_c0_g1_i1_1_siR2	TR73222_c0_g1_i1	+	1792	1812	3	0	0	0	3	0	2	1	1	4	0	0	2	1	1	4	0	0	2	2	3	1	1	1	1	t38339081	3	0	0	0	3	0	2	1	1	5	0	0	2	1	1	4	0	0	2
P21_TR73222_c0_g1_i1_1_siR3	TR73222_c0_g1_i1	+	1834	1854	6	3	4	2	4	3	3	3	7	7	3	3	8	4	5	7	8	2	9	4	3	10	9	4	5	t8551832	7	3	5	2	4	3	3	3	7	8	3	4	9	5	5	8	9	2	10
P21_TR73222_c0_g1_i1_1_siR4	TR73222_c0_g1_i1	+	1918	1938	2	1	1	1	1	0	0	1	1	3	0	1	0	0	1	1	1	0	1	0	2	0	1	1	1	t1642986	2	1	1	1	1	0	0	1	1	3	0	1	0	0	1	1	1	0	1
P21_TR73222_c0_g1_i1_1_siR5	TR73222_c0_g1_i1	+	1981	2001	0	2	1	2	2	0	0	0	0	0	0	1	1	0	1	2	0	0	1	1	0	0	0	0	1	t33526096	0	2	1	2	2	0	0	0	0	0	0	1	1	0	1	2	0	0	1
P21_TR73222_c0_g1_i1_1_siR6	TR73222_c0_g1_i1	+	2002	2022	4	1	2	1	1	0	0	1	0	0	0	0	0	0	1	1	0	0	1	4	0	0	0	0	1	t15435199	4	1	2	1	1	0	0	1	0	0	0	0	0	0	1	1	0	0	1
P21_TR73222_c0_g1_i1_1_siR7	TR73222_c0_g1_i1	-	2042	2062	2	2	3	1	1	0	1	0	2	0	2	0	1	0	1	1	0	0	1	1	0	2	3	0	1	t41509580	2	2	3	1	1	0	1	0	2	0	2	0	1	0	1	1	0	0	1
P21_TR75277_c1_g1_i1_1_siR1	TR75277_c1_g1_i1	+	6	26	1	0	1	1	1	1	0	0	0	2	0	0	1	0	1	0	1	1	1	1	1	1	1	1	1	t23227474	8	3	9	9	10	4	3	1	2	11	3	1	5	3	4	1	4	5	4
P21_TR75277_c1_g1_i1_1_siR2	TR75277_c1_g1_i1	-	4	24	22	35	55	117	37	56	18	19	26	35	42	31	23	25	49	43	30	21	37	26	58	32	21	30	37	t39413843	153	238	380	796	255	384	127	114	169	236	281	214	155	174	323	296	197	146	258
P21_TR75277_c1_g1_i1_1_siR3	TR75277_c1_g1_i1	+	27	47	2	4	4	10	2	5	3	2	2	4	2	2	1	2	4	3	4	3	5	2	4	4	2	2	3	t48802880	18	33	40	93	20	45	26	16	16	37	20	21	12	15	35	27	31	23	47
P21_TR75277_c1_g1_i1_1_siR4	TR75277_c1_g1_i1	+	48	68	2	2	1	0	12	1	2	2	2	1	0	2	2	8	1	4	0	2	1	2	1	1	2	1	2	t16960743	5	5	3	1	27	3	4	4	4	3	1	4	4	18	3	10	1	4	2
P21_TR75277_c1_g1_i1_1_siR5	TR75277_c1_g1_i1	+	69	89	81	21	38	9	1065	20	76	13	38	86	28	109	19	766	96	275	20	32	67	333	31	30	138	38	144	t37559415	185	47	86	21	2425	46	175	27	82	192	63	250	43	1753	214	629	45	74	154
P21_TR75277_c1_g1_i1_1_siR6	TR75277_c1_g1_i1	+	90	110	3	1	2	0	4	0	0	2	2	1	0	3	2	2	2	1	1	3	1	2	0	1	0	0	1	t20252036	3	1	2	0	4	0	0	2	2	1	0	3	2	2	2	1	1	4	1
P21_TR75277_c1_g1_i1_1_siR7	TR75277_c1_g1_i1	-	109	129	31	45	72	155	48	92	28	28	45	45	51	46	35	42	66	59	52	31	49	41	58	54	32	57	53	t2651884	318	454	742	1585	495	942	293	257	431	457	505	472	353	428	661	611	514	316	507
P21_TR75277_c1_g1_i1_1_siR8	TR75277_c1_g1_i1	-	130	150	1	1	1	4	1	2	1	1	0	1	3	2	1	1	1	2	1	1	1	1	1	1	1	1	1	t44864136	29	18	27	89	24	48	15	16	10	31	62	48	27	27	26	46	32	19	24
P21_TR75277_c1_g2_i1_1_siR1	TR75277_c1_g2_i1	+	6	26	1	0	1	1	1	1	0	0	0	2	0	0	1	0	1	0	1	1	1	1	1	1	1	1	1	t23227474	8	3	9	9	10	4	3	1	2	11	3	1	5	3	4	1	4	5	4
P21_TR75277_c1_g2_i1_1_siR2	TR75277_c1_g2_i1	-	4	24	22	35	55	117	37	56	18	19	26	35	42	31	23	25	49	43	30	21	37	26	58	32	21	30	37	t39413843	153	238	380	796	255	384	127	114	169	236	281	214	155	174	323	296	197	146	258
P21_TR75277_c1_g2_i1_1_siR3	TR75277_c1_g2_i1	+	27	47	2	4	4	10	2	5	3	2	2	4	2	2	1	2	4	3	4	3	5	2	4	4	2	2	3	t48802880	18	33	40	93	20	45	26	16	16	37	20	21	12	15	35	27	31	23	47
P21_TR75277_c1_g2_i1_1_siR4	TR75277_c1_g2_i1	+	48	68	3	5	7	21	6	10	4	3	4	4	5	4	4	6	9	5	6	4	8	4	6	6	6	7	6	t16501114	31	56	85	233	69	119	44	29	38	46	51	44	46	69	95	61	70	47	89
P21_TR75277_c1_g2_i1_1_siR5	TR75277_c1_g2_i1	-	46	66	2	2	2	18	2	5	2	2	2	4	4	4	2	3	4	3	2	1	2	4	5	2	2	2	3	t37704850	28	22	26	207	23	58	22	16	20	50	44	43	26	38	48	30	23	15	24
P21_TR75277_c1_g2_i1_1_siR6	TR75277_c1_g2_i1	+	69	89	787	1293	1858	3592	1192	2002	909	762	948	1148	1467	1362	920	1100	1859	1721	1701	767	1392	1198	2032	1338	921	1240	1399	t37550895	8954	14625	21298	40709	13570	22825	10423	7732	10186	12837	16269	15564	10439	12586	20626	19670	18740	8812	15987
P21_TR75277_c1_g2_i1_1_siR7	TR75277_c1_g2_i1	-	109	129	31	45	72	155	48	92	28	28	45	45	51	46	35	42	66	59	52	31	49	41	58	54	32	57	53	t2651884	318	454	742	1585	495	942	293	257	431	457	505	472	353	428	661	611	514	316	507
P21_TR75277_c1_g2_i1_1_siR8	TR75277_c1_g2_i1	-	130	150	1	1	1	4	1	2	1	1	0	1	3	2	1	1	1	2	1	1	1	1	1	1	1	1	1	t44864136	29	18	27	89	24	48	15	16	10	31	62	48	27	27	26	46	32	19	24
P21_TR75277_c1_g3_i1_1_siR1	TR75277_c1_g3_i1	+	10	30	1	1	3	5	1	4	1	2	1	3	8	3	1	1	3	1	2	2	3	2	2	1	1	2	2	t8028003	2	4	10	17	5	12	5	5	3	9	25	10	5	4	9	3	6	6	12
P21_TR75277_c1_g3_i1_1_siR2	TR75277_c1_g3_i1	-	29	49	122	154	140	191	341	166	143	154	155	69	120	91	289	258	125	152	195	184	127	47	234	124	16	178	158	t36646498	833	1046	966	1302	2330	1138	987	940	999	463	796	623	1967	1772	835	1043	1288	1269	873
P21_TR75277_c1_g3_i1_1_siR3	TR75277_c1_g3_i1	+	52	72	9	65	10	8	95	45	29	27	44	32	45	52	43	47	21	63	26	57	46	84	33	38	27	54	42	t10210459	226	1552	243	201	2262	1073	690	570	987	760	1038	1247	1028	1141	491	1507	601	1370	1115
P21_TR75277_c1_g3_i1_1_siR4	TR75277_c1_g3_i1	-	50	70	38	340	297	101	621	182	220	165	427	173	244	234	189	395	378	248	292	381	368	409	312	366	173	316	287	t10036361	610	5391	4768	1596	9894	2908	3524	2345	6431	2711	3781	3739	2997	6325	5874	3967	4505	6128	5912
P21_TR75277_c1_g3_i1_1_siR5	TR75277_c1_g3_i1	-	71	91	2	4	5	7	0	5	5	6	6	3	5	4	4	2	2	2	2	4	2	0	6	1	0	3	3	t46720366	11	17	22	31	2	22	23	25	25	14	21	17	16	8	11	8	8	17	9
P21_TR75277_c1_g3_i1_1_siR6	TR75277_c1_g3_i1	+	115	135	0	0	0	0	6	0	1	0	0	0	0	0	0	5	0	1	0	0	0	0	0	0	1	0	1	t35608395	1	0	0	0	13	0	2	0	1	0	0	0	0	11	1	2	0	0	0
P21_TR75277_c1_g3_i1_1_siR7	TR75277_c1_g3_i1	-	113	133	72	16	19	5	496	4	95	13	28	38	8	61	10	774	63	89	22	13	55	121	8	25	57	14	89	t47696284	165	36	43	11	1130	9	218	26	60	86	17	139	22	1771	139	204	48	31	126
P21_TR75277_c1_g3_i1_1_siR8	TR75277_c1_g3_i1	+	157	177	2	1	0	0	1	0	1	0	1	1	0	1	0	0	1	0	0	1	1	0	0	1	0	0	1	t14019084	20	6	5	1	8	1	15	2	7	10	1	7	5	3	7	1	4	9	9
P21_TR75277_c1_g3_i1_1_siR9	TR75277_c1_g3_i1	-	155	175	2	2	1	0	3	0	1	0	1	0	1	2	1	1	2	1	1	1	1	2	1	2	1	1	1	t281452	7	6	4	1	11	1	4	0	3	1	3	6	5	4	5	2	2	3	4
P21_TR75277_c1_g4_i1_1_siR1	TR75277_c1_g4_i1	+	6	26	1	0	1	1	1	1	0	0	0	2	0	0	1	0	1	0	1	1	1	1	1	1	1	1	1	t23227474	8	3	9	9	10	4	3	1	2	11	3	1	5	3	4	1	4	5	4
P21_TR75277_c1_g4_i1_1_siR2	TR75277_c1_g4_i1	-	4	24	22	35	55	117	37	56	18	19	26	35	42	31	23	25	49	43	30	21	37	26	58	32	21	30	37	t39413843	153	238	380	796	255	384	127	114	169	236	281	214	155	174	323	296	197	146	258
P21_TR75277_c1_g4_i1_1_siR3	TR75277_c1_g4_i1	+	27	47	2	4	4	10	2	5	3	2	2	4	2	2	1	2	4	3	4	3	5	2	4	4	2	2	3	t48802880	18	33	40	93	20	45	26	16	16	37	20	21	12	15	35	27	31	23	47
P21_TR75277_c1_g4_i1_1_siR4	TR75277_c1_g4_i1	+	48	68	3	5	7	21	6	10	4	3	4	4	5	4	4	6	9	5	6	4	8	4	6	6	6	7	6	t16501114	31	56	85	233	69	119	44	29	38	46	51	44	46	69	95	61	70	47	89
P21_TR75277_c1_g4_i1_1_siR5	TR75277_c1_g4_i1	-	46	66	2	2	2	18	2	5	2	2	2	4	4	4	2	3	4	3	2	1	2	4	5	2	2	2	3	t37704850	28	22	26	207	23	58	22	16	20	50	44	43	26	38	48	30	23	15	24
P21_TR75277_c1_g4_i1_1_siR6	TR75277_c1_g4_i1	+	69	89	787	1293	1858	3592	1192	2002	909	762	948	1148	1467	1362	920	1100	1859	1721	1701	767	1392	1198	2032	1338	921	1240	1399	t37550895	8954	14625	21298	40709	13570	22825	10423	7732	10186	12837	16269	15564	10439	12586	20626	19670	18740	8812	15987
P21_TR75277_c1_g4_i1_1_siR7	TR75277_c1_g4_i1	+	90	110	6	10	11	32	8	13	4	12	5	13	15	9	6	7	17	9	13	9	8	9	5	8	6	9	10	t20252074	54	91	97	287	70	121	39	97	41	118	131	85	51	61	153	83	116	82	73
P21_TR75277_c1_g4_i1_1_siR8	TR75277_c1_g4_i1	-	88	108	1	0	1	2	1	1	0	0	0	1	1	0	0	1	0	1	1	0	1	0	1	0	1	0	1	t14887166	9	2	5	14	7	7	4	3	0	5	5	4	3	5	2	8	6	4	9
P21_TR75277_c1_g4_i1_1_siR9	TR75277_c1_g4_i1	-	109	129	31	45	72	155	48	92	28	28	45	45	51	46	35	42	66	59	52	31	49	41	58	54	32	57	53	t2651884	318	454	742	1585	495	942	293	257	431	457	505	472	353	428	661	611	514	316	507
P21_TR75277_c1_g4_i1_1_siR10	TR75277_c1_g4_i1	-	130	150	1	1	1	4	1	2	1	1	0	1	3	2	1	1	1	2	1	1	1	1	1	1	1	1	1	t44864136	29	18	27	89	24	48	15	16	10	31	62	48	27	27	26	46	32	19	24
P21_TR76588_c0_g2_i1_1_siR1	TR76588_c0_g2_i1	+	34	54	1	1	1	0	1	1	3	0	0	0	0	1	1	0	1	0	0	0	0	2	0	0	1	0	1	t48137313	1	1	1	0	1	1	4	0	0	0	0	1	1	0	1	0	0	0	0
P21_TR76588_c0_g2_i1_1_siR2	TR76588_c0_g2_i1	+	55	75	13	4	3	4	6	5	9	3	8	8	13	3	23	4	17	4	11	5	11	8	8	3	7	3	8	t49926165	15	5	3	5	7	6	10	3	9	9	14	4	26	5	19	5	12	6	13
P21_TR76588_c0_g2_i1_1_siR3	TR76588_c0_g2_i1	-	53	73	10	5	8	5	4	7	7	12	11	4	8	10	13	8	13	7	11	5	8	7	4	8	6	13	8	t7752050	11	6	9	6	5	8	8	12	12	4	9	11	15	9	14	8	12	6	9
P21_TR76588_c0_g2_i1_1_siR4	TR76588_c0_g2_i1	-	74	94	4	4	3	3	3	4	3	5	3	4	6	4	1	6	4	1	4	0	2	3	4	4	2	2	3	t33139898	5	4	4	3	3	4	3	5	3	5	7	5	1	7	4	1	4	0	2
P21_TR76588_c0_g2_i1_1_siR5	TR76588_c0_g2_i1	+	97	117	27	9	7	5	16	12	6	10	11	6	15	7	23	8	23	6	14	5	15	11	8	11	9	9	11	t6043795	61	21	16	11	36	27	14	21	23	14	33	15	53	19	50	13	30	12	35
P21_TR76588_c0_g2_i1_1_siR6	TR76588_c0_g2_i1	-	137	157	26	10	11	4	21	15	5	16	16	3	22	10	34	15	26	8	18	10	12	8	8	12	12	17	14	t36628526	59	22	26	10	47	35	12	32	34	7	48	24	78	35	57	19	39	22	28
P21_TR76588_c0_g2_i1_1_siR7	TR76588_c0_g2_i1	-	179	199	2	1	0	0	0	1	0	1	0	0	1	0	0	1	0	0	1	0	1	0	1	1	0	0	1	t44625469	4	3	1	1	1	2	0	3	0	0	2	1	1	2	1	0	3	0	2
P21_TR76588_c0_g2_i1_1_siR8	TR76588_c0_g2_i1	-	242	262	6	0	0	1	1	2	1	2	1	1	4	2	4	0	3	1	2	1	1	2	2	0	1	0	2	t50019325	14	0	1	2	3	5	2	5	2	2	9	5	8	1	7	2	5	3	2
P21_TR76588_c0_g2_i1_1_siR9	TR76588_c0_g2_i1	-	263	283	14	3	4	9	17	18	1	11	15	5	9	9	21	10	15	6	12	7	13	9	7	7	9	9	10	t45889755	32	7	10	21	38	42	2	22	33	11	21	20	47	23	34	14	27	15	31
P21_TR76588_c0_g5_i1_1_siR1	TR76588_c0_g5_i1	-	74	94	0	2	0	2	4	6	2	2	2	2	0	0	2	2	2	4	0	1	4	2	0	2	0	1	2	t31894498	0	4	0	5	8	14	5	5	5	5	0	0	4	5	5	10	1	2	10
P21_TR76588_c0_g5_i1_1_siR2	TR76588_c0_g5_i1	-	137	157	2	1	2	2	2	2	0	3	0	0	1	1	1	0	3	0	3	0	1	5	0	1	1	3	1	t23431660	2	1	2	2	2	2	0	3	0	0	1	1	1	0	3	0	3	0	1
P21_TR76588_c0_g5_i1_1_siR3	TR76588_c0_g5_i1	-	158	178	0	0	1	2	2	0	0	1	1	1	0	0	1	1	1	1	2	0	1	2	0	3	0	1	1	t3744355	0	0	1	2	2	0	0	1	1	1	0	0	1	1	1	1	2	0	1
P21_TR76588_c0_g5_i1_1_siR4	TR76588_c0_g5_i1	+	223	243	1	0	0	1	1	1	0	0	0	0	1	0	2	0	4	2	0	1	0	0	0	0	1	1	1	t20217262	1	0	0	1	1	1	0	0	0	0	1	0	2	0	4	2	0	1	0
P21_TR76588_c0_g5_i1_1_siR5	TR76588_c0_g5_i1	+	286	306	1	0	0	1	1	1	15	1	1	0	0	1	0	0	1	0	0	0	0	1	0	0	0	1	1	t20507888	3	0	0	3	2	5	51	3	2	1	1	2	1	0	3	0	1	1	1
P21_TR76588_c0_g5_i1_1_siR6	TR76588_c0_g5_i1	-	284	304	5	1	1	3	2	4	1	2	1	1	0	2	5	2	1	1	3	3	5	2	0	2	1	2	2	t21211323	30	8	3	16	12	21	5	9	3	5	2	14	26	9	8	6	15	20	30
P21_TR78035_c0_g8_i1_1_siR1	TR78035_c0_g8_i1	+	4	24	1	1	0	1	0	3	1	0	1	0	1	0	0	0	0	1	0	1	0	2	0	1	0	1	1	t26415780	5	8	0	4	0	22	7	3	4	1	6	2	0	2	0	4	2	11	3
P21_TR78035_c0_g8_i1_1_siR2	TR78035_c0_g8_i1	-	44	64	2	4	1	1	1	6	1	2	3	1	3	1	1	0	1	2	1	4	1	3	0	2	2	2	2	t26182103	20	44	6	11	15	66	12	21	29	14	37	14	9	5	6	20	9	45	17
P21_TR78035_c0_g8_i1_1_siR3	TR78035_c0_g8_i1	+	88	108	2	2	0	0	0	7	1	1	2	0	5	1	0	0	1	1	0	2	1	1	1	1	1	1	1	t21835161	11	14	3	3	3	49	10	6	10	3	31	8	3	2	7	5	3	12	4
P21_TR78035_c0_g8_i1_1_siR4	TR78035_c0_g8_i1	-	128	148	1	1	0	0	0	4	2	0	0	1	2	0	0	2	1	0	0	2	0	1	0	0	0	0	1	t24473205	1	1	0	0	0	5	2	0	0	1	2	0	0	2	1	0	0	2	0
P21_TR78035_c0_g8_i1_1_siR5	TR78035_c0_g8_i1	-	149	169	4	4	2	6	3	25	2	3	7	3	7	3	2	0	3	3	2	12	5	6	3	5	1	2	5	t44236382	18	19	7	25	13	115	11	13	32	13	31	15	10	2	14	13	10	56	21
P21_TR78035_c0_g8_i1_1_siR6	TR78035_c0_g8_i1	-	170	190	2	6	1	1	3	15	1	2	3	1	5	3	1	3	1	3	1	5	1	8	3	3	0	3	3	t29542242	11	28	4	6	12	68	5	9	15	6	20	13	4	13	3	13	5	25	6
P21_TR78039_c1_g1_i1_1_siR1	TR78039_c1_g1_i1	+	345	365	1	4	3	8	5	5	0	6	12	12	8	5	3	8	9	1	0	4	3	2	6	0	3	0	4	t45216084	1	5	4	9	6	6	0	6	13	13	9	6	3	9	10	1	0	5	3
P21_TR78039_c1_g1_i1_1_siR2	TR78039_c1_g1_i1	-	469	489	0	0	1	1	0	0	0	0	2	2	3	1	1	0	1	2	0	1	0	0	1	0	4	0	1	t26165976	0	0	1	1	0	0	0	0	2	2	3	1	1	0	1	2	0	1	0
P21_TR78039_c1_g1_i1_1_siR3	TR78039_c1_g1_i1	-	490	510	2	3	3	1	10	4	0	7	6	12	16	10	5	6	10	6	0	3	3	4	5	2	11	0	5	t2130695	2	3	3	1	11	4	0	7	6	13	18	12	6	7	11	7	0	4	4
P21_TR78039_c1_g1_i1_1_siR4	TR78039_c1_g1_i1	+	513	533	0	0	0	1	2	0	0	1	3	0	3	1	0	1	0	2	0	0	0	0	1	0	1	0	1	t8141552	0	0	0	1	2	0	0	1	3	0	3	1	0	1	0	2	0	0	0
P21_TR78039_c1_g1_i1_1_siR5	TR78039_c1_g1_i1	-	574	594	0	1	0	1	1	1	0	2	0	0	2	1	1	0	1	1	0	2	1	1	2	0	3	0	1	t30919874	0	1	0	1	1	1	0	2	0	0	2	1	1	0	1	1	0	2	1
P21_TR78201_c0_g3_i1_1_siR1	TR78201_c0_g3_i1	+	11	31	0	110	41	27	140	55	46	27	91	38	33	40	36	78	62	120	62	71	86	90	57	69	33	134	64	t32726148	0	744	282	183	958	377	313	162	590	257	218	276	248	533	410	823	411	492	591
P21_TR78201_c0_g3_i1_1_siR2	TR78201_c0_g3_i1	+	32	52	2	1	0	1	1	1	1	1	1	1	0	0	1	0	1	2	2	1	2	0	0	1	1	1	1	t5368948	12	11	3	5	10	7	12	7	4	7	2	3	7	3	4	14	12	8	13
P21_TR78201_c0_g3_i1_1_siR3	TR78201_c0_g3_i1	-	30	50	0	6	6	1	13	1	4	2	6	3	4	2	1	3	3	3	5	7	5	3	2	8	2	6	4	t5900982	0	42	40	5	89	4	30	10	39	20	24	17	7	24	21	22	36	49	33
P21_TR78201_c0_g3_i1_1_siR4	TR78201_c0_g3_i1	+	74	94	0	0	0	1	1	1	0	1	3	0	1	2	0	0	0	0	0	1	1	1	0	0	3	2	1	t5003820	0	0	0	6	4	5	1	3	13	0	6	7	0	2	0	0	2	3	3
P21_TR78823_c0_g1_i1_1_siR1	TR78823_c0_g1_i1	+	1	21	0	110	41	27	140	55	46	27	91	38	33	40	36	78	62	120	62	71	86	90	57	69	33	134	64	t32726148	0	744	282	183	958	377	313	162	590	257	218	276	248	533	410	823	411	492	591
P21_TR78823_c0_g1_i1_1_siR2	TR78823_c0_g1_i1	+	22	42	2	1	0	1	1	1	1	1	1	1	0	0	1	0	1	2	2	1	2	0	0	1	1	1	1	t5368948	12	11	3	5	10	7	12	7	4	7	2	3	7	3	4	14	12	8	13
P21_TR78823_c0_g1_i1_1_siR3	TR78823_c0_g1_i1	-	20	40	0	6	6	1	13	1	4	2	6	3	4	2	1	3	3	3	5	7	5	3	2	8	2	6	4	t5900982	0	42	40	5	89	4	30	10	39	20	24	17	7	24	21	22	36	49	33
P21_TR78823_c0_g1_i1_1_siR4	TR78823_c0_g1_i1	+	43	63	0	0	0	2	0	4	0	0	0	0	0	0	0	0	0	0	2	0	1	0	0	1	1	1	1	t6085347	0	0	1	4	0	8	1	0	1	0	0	1	0	0	0	1	5	0	2
P21_TR78823_c0_g1_i1_1_siR5	TR78823_c0_g1_i1	+	85	105	0	0	1	4	0	8	0	3	2	0	0	3	0	0	0	2	7	0	2	1	0	2	7	2	2	t10261551	0	0	2	8	1	19	0	6	5	1	0	6	0	1	1	5	15	0	5
P21_TR78823_c0_g1_i1_1_siR6	TR78823_c0_g1_i1	-	125	145	0	1	1	1	0	5	0	0	3	0	0	1	0	1	0	2	5	0	1	1	0	1	5	3	1	t31789749	0	4	6	8	2	30	0	2	14	1	0	3	2	6	1	11	30	2	5
P21_TR79529_c0_g1_i1_1_siR1	TR79529_c0_g1_i1	-	15	35	1	1	0	7	2	1	3	1	1	0	1	1	0	0	3	2	2	5	1	0	0	0	0	2	2	t48370893	7	3	2	39	14	8	17	5	7	1	6	6	2	2	14	12	13	26	6
P21_TR79529_c0_g1_i1_1_siR2	TR79529_c0_g1_i1	+	59	79	0	0	0	2	2	1	1	0	0	0	0	1	0	0	1	2	2	2	0	1	0	0	0	0	1	t49350453	1	0	1	5	5	2	3	1	1	0	1	2	0	0	3	4	4	5	0
P21_TR79529_c0_g1_i1_1_siR3	TR79529_c0_g1_i1	+	80	100	0	0	0	14	4	0	6	0	0	0	5	3	0	0	1	2	5	3	0	0	0	0	0	2	2	t49526949	0	0	0	16	4	0	7	0	0	0	6	4	0	0	1	2	5	4	0
P21_TR79529_c0_g1_i1_1_siR4	TR79529_c0_g1_i1	+	122	142	12	8	11	51	46	12	28	11	25	4	71	46	11	13	29	46	41	44	25	22	10	5	32	32	26	t11807163	40	26	38	173	157	41	95	32	81	12	236	159	37	43	96	159	135	153	86
P21_TR79529_c0_g1_i1_1_siR5	TR79529_c0_g1_i1	+	164	184	1	1	0	1	1	1	0	0	1	0	1	1	0	0	0	2	1	1	0	0	0	0	0	1	1	t32898838	4	6	0	10	5	4	1	2	7	0	7	6	1	3	0	16	5	6	3
P21_TR79529_c0_g1_i1_1_siR6	TR79529_c0_g1_i1	-	162	182	1	1	0	3	1	0	1	1	2	0	5	1	0	0	2	1	2	2	0	1	1	0	2	1	1	t17903662	10	6	1	21	7	1	6	8	10	1	31	9	3	2	12	9	12	14	3
P21_TR81001_c0_g6_i1_1_siR1	TR81001_c0_g6_i1	-	29	49	5	3	1	0	3	2	1	1	2	1	2	2	1	2	1	3	2	2	2	4	1	4	3	3	2	t19702375	41	26	8	2	30	14	11	6	18	11	17	15	6	17	13	25	22	21	22
P21_TR81001_c0_g6_i1_1_siR2	TR81001_c0_g6_i1	+	52	72	2	1	0	0	3	1	0	0	1	1	0	1	0	1	1	2	3	0	1	0	1	1	0	1	1	t50536096	7	4	0	0	11	2	1	1	3	3	0	4	1	4	4	6	11	0	2
P21_TR81001_c0_g6_i1_1_siR3	TR81001_c0_g6_i1	+	115	135	2	1	0	1	4	2	0	2	0	2	0	1	1	6	1	4	5	0	3	0	2	2	0	1	2	t16710735	2	1	0	1	5	2	0	2	0	2	0	1	1	7	1	4	5	0	3
P21_TR81001_c0_g6_i1_1_siR4	TR81001_c0_g6_i1	-	113	133	0	0	0	1	2	0	0	0	1	1	0	3	0	2	0	2	1	3	0	0	0	0	1	1	1	t28988583	0	0	0	1	2	0	0	0	1	1	0	3	0	2	0	2	1	3	0
P21_TR81001_c0_g6_i1_1_siR5	TR81001_c0_g6_i1	+	136	156	36	17	1	10	49	9	8	4	15	12	0	15	14	20	12	38	30	4	12	0	8	35	19	12	16	t14931059	41	19	1	11	56	10	9	4	16	13	0	17	16	23	13	43	33	5	14
P21_TR81001_c0_g6_i1_1_siR6	TR81001_c0_g6_i1	-	134	154	5	1	0	0	4	1	1	0	0	0	0	0	0	0	0	3	2	0	1	0	0	1	0	1	1	t33983879	6	1	0	0	4	1	1	0	0	0	0	0	0	0	0	3	2	0	1
P21_TR81854_c0_g2_i1_1_siR1	TR81854_c0_g2_i1	-	1268	1288	2	0	4	0	1	0	0	0	2	4	0	1	4	3	3	0	0	1	0	0	3	2	1	0	1	t39436247	2	0	5	0	1	0	0	0	2	4	0	1	4	3	3	0	0	1	0
P21_TR81854_c0_g2_i1_1_siR2	TR81854_c0_g2_i1	-	1310	1330	2	1	0	0	4	0	0	0	1	2	0	1	2	0	1	0	0	0	1	1	0	0	0	1	1	t41162941	2	1	0	0	4	0	0	0	1	2	0	1	2	0	1	0	0	0	1
P21_TR81854_c0_g2_i1_1_siR3	TR81854_c0_g2_i1	+	1354	1374	22	13	10	3	19	3	7	13	12	14	6	6	8	14	5	11	11	13	9	4	26	24	5	13	11	t10061336	51	30	24	7	44	6	15	27	25	32	13	13	18	32	12	25	24	29	21
P21_TR81854_c0_g2_i1_1_siR4	TR81854_c0_g2_i1	+	1375	1395	2	0	3	0	2	0	0	4	0	3	0	0	0	2	2	0	0	1	0	0	1	0	1	0	1	t37901764	2	0	3	0	2	0	0	4	0	3	0	0	0	2	2	0	0	1	0
P21_TR83397_c0_g1_i1_1_siR1	TR83397_c0_g1_i1	-	12	32	1	1	1	1	1	2	1	0	1	0	0	0	0	0	0	0	0	0	1	1	1	0	0	0	1	t45847678	7	10	5	5	7	20	11	2	6	2	3	2	1	2	4	0	3	2	7
P21_TR83397_c0_g1_i1_1_siR2	TR83397_c0_g1_i1	-	54	74	47	6	12	8	25	22	16	5	31	5	5	4	14	1	6	6	8	6	21	12	17	35	4	5	13	t13352976	108	13	27	19	56	50	37	11	67	11	12	9	32	3	14	13	18	13	48
P21_TR83397_c0_g1_i1_1_siR3	TR83397_c0_g1_i1	-	75	95	2	1	0	1	0	2	1	0	1	0	0	0	0	0	1	0	0	0	0	1	1	1	0	0	1	t39338517	10	3	1	6	2	10	5	2	4	1	0	0	0	1	3	1	1	2	2
P21_TR83397_c0_g1_i1_1_siR4	TR83397_c0_g1_i1	-	159	179	1	3	1	1	1	4	0	1	3	0	2	0	0	0	0	0	0	0	0	1	2	1	0	0	1	t19026475	4	11	3	3	4	12	0	2	9	0	7	0	0	0	0	0	0	0	0
P21_TR83397_c0_g2_i1_1_siR1	TR83397_c0_g2_i1	-	8	28	47	6	12	8	25	22	16	5	31	5	5	4	14	1	6	6	8	6	21	12	17	35	4	5	13	t13352976	108	13	27	19	56	50	37	11	67	11	12	9	32	3	14	13	18	13	48
P21_TR83397_c0_g2_i1_1_siR2	TR83397_c0_g2_i1	-	29	49	2	1	0	1	0	2	1	0	1	0	0	0	0	0	1	0	0	0	0	1	1	1	0	0	1	t39338517	10	3	1	6	2	10	5	2	4	1	0	0	0	1	3	1	1	2	2
P21_TR83397_c0_g2_i1_1_siR3	TR83397_c0_g2_i1	-	92	112	10	3	9	4	9	17	10	1	11	1	5	1	2	1	2	1	2	1	8	6	11	8	1	1	5	t46559692	57	18	54	21	51	96	56	3	60	7	26	7	14	8	10	4	11	7	47
P21_TR83397_c0_g2_i1_1_siR4	TR83397_c0_g2_i1	-	113	133	4	1	2	1	3	5	3	0	4	1	3	0	1	1	0	0	1	0	2	2	2	1	0	1	2	t19026464	85	23	30	26	63	104	49	7	74	14	48	6	11	14	8	8	11	9	42
P21_TR84332_c10_g3_i1_1_siR1	TR84332_c10_g3_i1	+	82	102	5	0	1	0	2	2	0	0	2	1	4	2	2	1	1	3	0	2	3	4	3	1	1	2	2	t10472070	6	0	1	0	2	2	0	0	2	1	4	2	2	1	1	3	0	2	3
P21_TR84332_c10_g3_i1_1_siR2	TR84332_c10_g3_i1	-	80	100	3	1	1	0	1	3	0	0	4	1	3	2	8	4	1	4	2	2	3	4	1	3	2	6	2	t28114814	3	1	1	0	1	3	0	0	4	1	3	2	9	5	1	4	2	2	3
P21_TR84332_c10_g3_i1_1_siR3	TR84332_c10_g3_i1	+	103	123	262	95	47	51	90	258	96	34	166	48	186	111	135	150	65	138	89	59	146	147	90	179	158	141	123	t9580076	896	322	161	173	306	884	331	104	534	161	619	381	459	516	217	472	293	202	504
P21_TR84332_c10_g3_i1_1_siR4	TR84332_c10_g3_i1	-	101	121	4	1	1	1	1	1	1	2	0	1	1	1	1	2	1	1	1	0	1	1	1	0	1	2	1	t24733656	15	3	3	3	3	3	4	5	1	3	3	4	4	8	2	3	3	1	5
P21_TR84332_c10_g3_i1_1_siR5	TR84332_c10_g3_i1	-	122	142	3	1	1	4	1	6	1	1	2	1	1	1	2	1	2	1	2	1	1	2	1	1	1	1	2	t38150827	22	10	7	25	8	43	7	5	10	4	4	10	13	10	13	8	10	5	6
P21_TR84332_c10_g3_i1_1_siR6	TR84332_c10_g3_i1	+	145	165	0	1	0	1	0	1	1	1	0	0	3	0	0	1	1	0	2	1	1	1	0	2	1	0	1	t20905610	0	1	0	1	0	1	1	1	0	0	3	0	0	1	1	0	2	1	1
P21_TR84332_c10_g3_i1_1_siR7	TR84332_c10_g3_i1	-	143	163	170	80	70	177	81	206	111	134	86	141	128	143	186	117	87	83	112	61	117	109	59	125	88	128	117	t21643654	194	90	80	201	92	235	127	136	92	158	142	163	211	134	97	95	123	70	134
P21_TR84332_c10_g3_i1_1_siR8	TR84332_c10_g3_i1	+	166	186	2	0	0	1	0	4	1	0	0	0	0	0	3	3	2	1	1	0	0	2	0	2	0	0	1	t43164432	2	0	0	1	0	4	1	0	0	0	0	0	3	3	2	1	1	0	0
P21_TR84332_c10_g3_i1_1_siR9	TR84332_c10_g3_i1	-	164	184	6	11	6	4	4	4	2	14	4	4	5	6	6	5	6	7	10	3	5	4	2	3	6	3	5	t29281781	7	12	7	4	4	4	2	14	4	4	6	7	7	6	7	8	11	3	6
P21_TR84332_c10_g3_i1_1_siR10	TR84332_c10_g3_i1	+	187	207	2	2	1	0	2	4	1	1	1	1	1	1	1	1	0	0	2	0	1	0	0	1	1	0	1	t23744014	2	2	1	0	2	5	1	1	1	1	1	1	1	1	0	0	2	0	1
P21_TR84332_c10_g3_i1_1_siR11	TR84332_c10_g3_i1	-	185	205	11	13	8	7	8	12	9	18	7	5	10	19	27	10	15	7	17	7	3	11	3	4	7	6	10	t3965659	12	15	9	8	9	14	10	18	7	6	11	22	31	11	17	8	19	8	3
P21_TR84332_c10_g3_i1_1_siR12	TR84332_c10_g3_i1	+	208	228	0	0	0	3	1	1	0	1	1	1	0	0	0	0	0	0	4	0	0	2	0	0	1	2	1	t44246979	0	0	0	3	1	1	0	1	1	1	0	0	0	0	0	0	4	0	0
P21_TR84332_c10_g3_i1_1_siR13	TR84332_c10_g3_i1	-	206	226	12	10	3	20	5	18	9	19	4	14	5	8	10	10	9	5	13	3	9	11	6	3	4	9	9	t21709667	14	11	4	23	6	21	10	19	4	16	6	9	11	12	10	6	14	4	10
P21_TR84332_c10_g3_i1_1_siR14	TR84332_c10_g3_i1	+	229	249	57	23	5	47	18	72	15	13	29	11	38	6	16	29	17	17	15	4	22	45	10	34	16	25	24	t21989308	65	26	6	53	20	82	17	13	31	12	42	7	18	33	19	19	17	5	25
P21_TR84332_c10_g3_i1_1_siR15	TR84332_c10_g3_i1	-	227	247	109	53	12	59	34	96	31	45	34	68	41	24	45	78	47	32	62	10	43	90	31	71	12	19	48	t44215136	124	60	14	67	39	109	36	46	37	76	46	27	51	89	52	36	68	12	49
P21_TR84332_c10_g3_i1_1_siR16	TR84332_c10_g3_i1	-	248	268	133	23	24	44	29	76	39	80	45	149	69	44	74	149	65	25	74	3	58	77	36	103	12	32	61	t28849772	151	26	28	50	33	87	45	81	48	166	76	50	84	171	72	28	81	4	67
P21_TR84332_c10_g3_i1_1_siR17	TR84332_c10_g3_i1	+	271	291	36	13	7	14	14	21	15	8	9	13	13	22	26	13	16	14	26	14	20	27	12	26	7	17	17	t21744032	41	15	8	16	16	24	17	8	10	14	14	25	29	15	18	16	29	16	23
P21_TR84332_c10_g3_i1_1_siR18	TR84332_c10_g3_i1	-	269	289	48	52	31	22	63	44	33	46	57	25	28	49	49	50	36	41	40	22	47	34	22	44	35	56	41	t6474197	55	59	36	25	72	50	38	47	61	28	31	56	56	57	40	47	44	25	54
P21_TR84332_c10_g3_i1_1_siR19	TR84332_c10_g3_i1	+	292	312	252	121	40	40	65	176	112	46	144	43	78	67	55	137	60	93	98	72	161	117	37	67	51	140	95	t28257335	287	137	46	45	74	201	128	47	155	48	86	77	62	157	67	106	108	83	185
P21_TR84332_c10_g3_i1_1_siR20	TR84332_c10_g3_i1	-	290	310	37	38	24	6	31	14	9	23	26	36	22	30	47	36	24	24	29	15	27	29	28	28	14	32	26	t29123895	42	43	27	7	35	16	10	23	28	40	24	34	53	41	27	27	32	17	31
P21_TR84332_c10_g3_i1_1_siR21	TR84332_c10_g3_i1	-	311	331	5019	2256	2782	1902	2654	4618	1607	2192	3817	2222	3117	3617	3445	3503	2632	2239	3447	1980	3350	3976	2831	3106	1631	1892	2912	t39766147	5713	2552	3189	2155	3021	5266	1842	2224	4103	2484	3456	4134	3907	4008	2921	2558	3797	2274	3848
P21_TR84332_c10_g3_i1_1_siR22	TR84332_c10_g3_i1	+	334	354	42	20	12	23	16	46	23	9	26	15	22	19	19	40	10	22	19	10	37	33	16	38	16	21	23	t23992617	333	156	93	181	129	366	185	61	192	117	168	154	147	321	74	176	150	84	298
P21_TR84332_c10_g3_i1_1_siR23	TR84332_c10_g3_i1	-	332	352	3	1	1	5	1	5	2	1	2	2	2	2	2	2	1	1	1	1	2	2	1	2	1	2	2	t23896692	109	49	38	176	48	182	64	40	70	62	70	79	58	81	49	48	51	29	60
P21_TR84332_c10_g3_i1_1_siR24	TR84332_c10_g3_i1	+	355	375	2	1	1	1	0	4	2	0	2	1	0	1	1	0	2	0	0	1	1	1	1	0	0	3	1	t13448014	2	1	1	1	0	4	2	0	2	1	0	1	1	0	2	0	0	1	1
P21_TR84332_c10_g3_i1_1_siR25	TR84332_c10_g3_i1	-	353	373	3	0	1	0	1	2	1	3	2	0	1	2	2	2	4	0	2	1	2	0	0	2	0	1	1	t23226728	3	0	1	0	1	2	1	3	2	0	1	2	2	2	4	0	2	1	2
P21_TR84332_c10_g3_i1_1_siR26	TR84332_c10_g3_i1	-	374	394	11	3	5	11	7	14	12	2	7	10	4	6	14	16	9	3	8	2	11	8	3	3	4	4	7	t41754818	13	3	6	13	8	16	14	2	7	11	4	7	16	18	10	3	9	2	13
P21_TR84332_c10_g3_i1_1_siR27	TR84332_c10_g3_i1	+	397	417	3	2	1	11	0	4	1	1	0	2	2	1	1	2	1	0	1	1	0	0	1	1	0	1	1	t17934459	3	2	1	13	0	4	1	1	0	2	2	1	1	2	1	0	1	1	0
P21_TR84332_c10_g3_i1_1_siR28	TR84332_c10_g3_i1	-	395	415	27	14	15	19	14	34	11	20	25	10	31	21	27	30	22	11	18	9	25	30	16	22	13	16	20	t18251377	31	16	17	21	16	39	13	20	27	11	34	24	31	34	24	12	20	10	29
P21_TR84332_c10_g3_i1_1_siR29	TR84332_c10_g3_i1	+	418	438	2	0	1	1	1	2	1	1	3	0	2	0	4	1	2	1	1	0	2	1	1	1	1	1	1	t21499747	9	2	4	5	5	7	6	6	11	0	7	2	19	6	7	6	4	2	9
P21_TR84332_c10_g3_i1_1_siR30	TR84332_c10_g3_i1	-	416	436	29	18	16	16	22	13	12	27	15	15	23	37	17	17	10	14	9	12	20	16	12	15	21	24	18	t26812046	33	20	18	18	25	15	14	27	16	17	25	42	19	20	11	16	10	14	23
P21_TR84332_c10_g3_i1_1_siR31	TR84332_c10_g3_i1	+	460	480	4	4	0	3	7	3	1	3	7	1	3	1	4	3	1	1	1	1	3	6	1	2	3	5	3	t26186545	4	4	0	3	8	3	1	3	7	1	3	1	4	4	1	1	1	1	3
P21_TR84332_c10_g3_i1_1_siR32	TR84332_c10_g3_i1	-	458	478	9	3	4	8	4	0	6	7	10	14	2	4	4	7	2	2	5	4	5	3	1	5	0	8	5	t20498402	10	3	5	9	4	0	7	7	11	16	2	5	5	8	2	2	5	5	6
P21_TR84332_c10_g3_i1_1_siR33	TR84332_c10_g3_i1	-	542	562	1	3	2	2	1	2	1	0	0	2	4	4	4	2	1	1	0	0	2	1	2	1	2	3	2	t18704053	1	3	2	2	1	2	1	0	0	2	4	5	5	2	1	1	0	0	2
P21_TR84332_c10_g3_i1_1_siR34	TR84332_c10_g3_i1	+	565	585	4	0	2	2	1	4	0	1	0	3	0	2	2	0	3	1	3	2	3	2	3	1	2	3	2	t38690664	5	0	2	2	1	5	0	1	0	3	0	2	2	0	3	1	3	2	4
P21_TR84332_c10_g3_i1_1_siR35	TR84332_c10_g3_i1	+	586	606	3	0	0	0	5	5	0	2	1	0	3	0	4	1	1	1	0	0	2	2	1	0	4	3	2	t6242552	3	0	0	0	6	6	0	2	1	0	3	0	5	1	1	1	0	0	2
P21_TR84332_c10_g3_i1_1_siR36	TR84332_c10_g3_i1	-	584	604	1	0	1	1	0	1	0	2	1	1	2	1	1	3	1	1	1	1	2	2	1	2	0	2	1	t24953862	2	0	2	2	1	3	1	5	2	2	4	3	2	6	2	2	2	3	5
P21_TR84332_c10_g3_i1_1_siR37	TR84332_c10_g3_i1	-	605	625	2	2	2	1	1	2	0	1	0	1	0	1	0	0	2	0	0	0	1	1	1	1	1	1	1	t17939318	2	2	2	1	1	2	0	1	0	1	0	1	0	0	2	0	0	0	1
P21_TR84332_c10_g3_i1_1_siR38	TR84332_c10_g3_i1	-	668	688	1	1	0	1	2	0	3	4	0	2	1	2	0	0	1	0	2	1	0	0	0	0	2	0	1	t24622415	1	1	0	1	2	0	4	4	0	2	1	2	0	0	1	0	2	1	0
P21_TR84332_c10_g3_i1_1_siR39	TR84332_c10_g3_i1	+	691	711	10	5	4	10	13	19	6	13	5	14	15	10	20	6	6	9	5	9	13	15	5	4	11	12	10	t23075411	11	6	5	11	15	22	7	13	5	16	17	12	23	7	7	10	6	10	15
P21_TR84332_c10_g3_i1_1_siR40	TR84332_c10_g3_i1	-	710	730	3	3	1	1	1	1	1	4	2	0	0	6	4	1	3	1	2	2	0	3	1	1	2	1	2	t21493120	3	3	1	1	1	1	1	4	2	0	0	7	4	1	3	1	2	2	0
P21_TR84332_c10_g3_i1_1_siR41	TR84332_c10_g3_i1	+	733	753	35	41	12	26	36	67	14	32	33	22	44	27	86	29	30	30	30	35	41	42	39	20	27	39	35	t24157017	40	46	14	29	41	76	16	32	35	25	49	31	97	33	33	34	33	40	47
P21_TR84332_c10_g3_i1_1_siR42	TR84332_c10_g3_i1	-	752	772	4	2	2	1	5	5	2	7	7	2	6	2	4	1	5	4	5	5	7	1	2	4	4	0	4	t29837186	5	2	2	1	6	6	2	7	8	2	7	2	5	1	6	5	5	6	8
P21_TR84332_c10_g3_i1_1_siR43	TR84332_c10_g3_i1	+	796	816	1	2	0	0	1	0	0	1	1	1	2	0	1	1	1	1	0	1	2	1	0	1	1	1	1	t10641457	8	10	2	1	7	2	1	3	5	5	10	1	8	6	4	8	2	4	9
P21_TR84332_c10_g3_i1_1_siR44	TR84332_c10_g3_i1	-	794	814	1	2	2	1	2	0	0	2	1	1	2	2	1	0	0	1	1	1	0	1	0	2	0	1	1	t12253329	8	16	13	8	15	2	2	13	4	5	13	19	11	3	3	8	10	9	4
P21_TR84332_c10_g3_i1_1_siR45	TR84332_c10_g3_i1	-	836	856	8	6	5	2	7	4	2	8	7	4	6	6	7	5	6	5	5	4	4	5	6	5	5	6	5	t31374912	261	190	173	58	238	115	79	237	224	118	171	206	227	155	174	150	141	120	120
P21_TR84332_c10_g3_i1_1_siR46	TR84332_c10_g3_i1	-	857	877	8	10	17	7	13	11	4	12	20	17	11	22	11	12	12	9	14	8	9	13	8	4	11	17	12	t31263912	9	11	19	8	15	13	5	12	21	19	12	25	12	14	13	10	15	9	10
P21_TR84332_c10_g3_i1_1_siR47	TR84332_c10_g3_i1	-	899	919	2	0	3	1	0	0	4	3	0	2	0	3	4	1	0	0	0	2	1	0	3	3	0	2	1	t43345379	2	0	3	1	0	0	5	3	0	2	0	3	4	1	0	0	0	2	1
P21_TR84332_c10_g3_i1_1_siR48	TR84332_c10_g3_i1	+	922	942	1	0	1	0	1	1	1	3	0	1	0	1	1	0	2	1	0	0	2	4	0	3	0	1	1	t28854961	1	0	1	0	1	1	1	3	0	1	0	1	1	0	2	1	0	0	2
P21_TR84332_c10_g3_i1_1_siR49	TR84332_c10_g3_i1	-	920	940	407	341	243	177	388	279	290	451	352	1009	290	431	332	437	216	323	271	199	242	326	192	212	219	378	333	t22905865	463	386	278	201	442	318	333	458	378	1128	321	493	376	500	240	369	298	229	278
P21_TR84332_c10_g3_i1_1_siR50	TR84332_c10_g3_i1	-	962	982	15	4	4	4	4	10	6	3	1	3	5	7	12	4	2	5	8	10	13	6	1	5	2	2	6	t25199935	17	5	5	5	4	11	7	3	1	3	5	8	14	5	2	6	9	11	15
P21_TR84332_c10_g3_i1_1_siR51	TR84332_c10_g3_i1	-	983	1003	10	4	3	5	15	17	4	13	7	8	6	9	17	18	20	3	6	1	14	7	3	4	3	18	9	t35367453	11	4	4	6	17	19	5	13	7	9	7	10	19	21	22	3	7	1	16
P21_TR84332_c10_g3_i1_1_siR52	TR84332_c10_g3_i1	-	1004	1024	43	85	69	34	88	31	37	146	82	31	51	83	89	55	58	39	90	34	42	44	32	39	51	39	58	t4866076	49	96	79	39	100	35	42	148	88	35	57	95	101	63	64	45	99	39	48
P21_TR84332_c10_g3_i1_1_siR53	TR84332_c10_g3_i1	-	1046	1066	1	1	1	0	1	0	0	2	1	1	1	1	1	1	1	1	1	1	1	0	0	0	0	0	1	t986719	21	26	29	10	27	10	17	50	25	21	17	35	22	20	24	25	24	28	27
P21_TR84332_c10_g3_i1_1_siR54	TR84332_c10_g3_i1	-	1067	1087	1	1	1	4	1	1	3	2	2	2	1	1	1	0	1	0	1	1	1	1	4	1	1	8	2	t30907231	5	4	5	24	9	6	20	13	14	13	9	10	7	3	4	3	9	6	6
P21_TR84332_c10_g3_i1_1_siR55	TR84332_c10_g3_i1	-	1088	1108	1	1	1	1	2	0	0	3	2	2	1	0	1	1	0	2	1	1	1	1	0	0	1	2	1	t25086687	4	2	4	2	7	1	0	9	8	6	2	1	2	4	1	6	4	3	3
P21_TR84332_c10_g3_i1_1_siR56	TR84332_c10_g3_i1	-	1109	1129	1	0	1	1	2	1	3	4	3	0	4	4	3	3	2	4	5	0	3	2	0	1	1	2	2	t45150706	1	0	1	1	2	1	3	4	3	0	4	5	3	3	2	5	5	0	3
P21_TR84332_c10_g3_i1_1_siR57	TR84332_c10_g3_i1	-	1130	1150	17	17	12	8	11	4	9	14	13	7	8	20	6	6	4	12	9	9	5	2	5	7	6	10	9	t15973088	19	19	14	9	12	5	10	14	14	8	9	23	7	7	4	14	10	10	6
P21_TR84332_c10_g3_i1_2_siR1	TR84332_c10_g3_i1	-	1069	1089	94	81	60	30	69	35	42	137	72	62	52	107	45	66	47	48	55	44	31	45	32	45	48	76	59	t22572276	642	552	415	206	474	241	288	835	466	416	343	735	304	454	312	332	366	304	214
P21_TR84332_c10_g3_i1_2_siR2	TR84332_c10_g3_i1	-	1090	1110	2	1	0	6	0	4	3	3	3	1	1	1	2	2	0	0	2	0	1	0	0	1	2	2	1	t29014117	2	1	0	7	0	4	3	3	3	1	1	1	2	2	0	0	2	0	1
P21_TR84332_c10_g3_i1_2_siR3	TR84332_c10_g3_i1	+	1113	1133	1	2	1	2	4	4	1	1	2	0	1	2	4	2	0	0	2	0	0	2	1	1	4	2	2	t27680490	1	2	1	2	5	5	1	1	2	0	1	2	5	2	0	0	2	0	0
P21_TR84332_c10_g3_i1_2_siR4	TR84332_c10_g3_i1	-	1111	1131	13	8	6	4	9	6	6	10	8	4	9	12	5	8	3	13	7	4	9	7	3	7	9	10	8	t7974825	15	9	7	4	10	7	7	10	9	5	10	14	6	9	3	15	8	5	10
P21_TR84332_c10_g3_i1_2_siR5	TR84332_c10_g3_i1	-	1132	1152	4	3	4	2	4	1	2	4	2	2	0	3	1	4	0	2	1	1	2	3	0	4	2	2	2	t26039905	5	3	5	2	5	1	2	4	2	2	0	3	1	5	0	2	1	1	2
P21_TR84332_c10_g3_i1_2_siR6	TR84332_c10_g3_i1	-	1153	1173	1	2	2	3	1	0	2	5	4	4	2	3	2	3	3	3	3	1	1	0	1	2	0	3	2	t19469023	1	2	2	3	1	0	2	5	4	4	2	4	2	4	3	3	3	1	1
P21_TR84332_c10_g3_i1_2_siR7	TR84332_c10_g3_i1	-	1216	1236	4	4	0	4	4	1	1	2	0	1	2	2	7	1	4	4	1	1	2	4	2	2	1	3	2	t17695628	4	4	0	5	4	1	1	2	0	1	2	2	8	1	4	4	1	1	2
P21_TR84332_c10_g3_i1_2_siR8	TR84332_c10_g3_i1	-	1237	1257	1	0	0	1	1	0	0	1	1	0	0	1	1	0	0	1	1	0	1	1	0	0	0	0	1	t26055816	2	1	0	2	3	1	1	2	3	1	1	2	3	1	1	2	3	1	3
P21_TR84332_c10_g3_i1_2_siR9	TR84332_c10_g3_i1	+	1260	1280	8	4	2	2	5	9	2	3	6	1	8	3	6	4	4	7	4	2	5	5	5	6	5	6	5	t10214831	28	14	8	8	18	32	6	10	19	3	28	9	22	15	13	24	14	7	18
P21_TR84332_c10_g3_i1_2_siR10	TR84332_c10_g3_i1	-	1279	1299	1	1	2	3	1	0	0	2	1	0	0	1	1	2	1	0	0	0	0	1	0	0	0	2	1	t20530661	1	1	2	3	1	0	0	2	1	0	0	1	1	2	1	0	0	0	0
P21_TR84332_c10_g3_i1_2_siR11	TR84332_c10_g3_i1	+	1323	1343	0	0	0	0	0	1	0	2	0	1	3	0	0	0	0	0	1	1	2	3	1	0	0	0	1	t45682045	0	0	0	0	0	1	0	2	0	1	3	0	0	0	0	0	1	1	2
P21_TR84332_c10_g3_i1_2_siR12	TR84332_c10_g3_i1	-	1321	1341	26	25	22	8	23	11	13	35	25	26	16	21	16	17	17	19	24	14	16	15	9	11	15	21	18	t31324121	90	86	75	26	80	36	45	107	82	86	54	71	55	58	58	66	80	49	56
P21_TR84332_c10_g3_i1_2_siR13	TR84332_c10_g3_i1	-	1342	1362	1079	970	780	344	829	416	502	1561	978	746	662	1145	636	736	654	586	928	430	469	589	357	458	441	870	710	t7660607	1228	1097	894	390	943	474	575	1584	1051	834	734	1309	721	842	726	670	1022	494	539
P21_TR84332_c10_g3_i1_2_siR14	TR84332_c10_g3_i1	-	1363	1383	55	35	52	19	39	19	10	96	63	28	32	40	38	30	39	27	48	24	31	41	21	19	28	33	36	t39611922	63	40	60	22	44	22	12	97	68	31	36	46	43	34	43	31	53	28	36
P21_TR84332_c10_g3_i1_2_siR15	TR84332_c10_g3_i1	+	1386	1406	73	43	10	14	27	81	0	30	39	47	41	1	11	19	32	5	29	1	22	55	35	32	11	16	28	t28852025	83	49	12	16	31	92	0	30	42	53	46	1	13	22	35	6	32	1	25
P21_TR84332_c10_g3_i1_2_siR16	TR84332_c10_g3_i1	-	1405	1425	12443	6220	25936	11987	38761	3933	12107	27226	22148	14904	20638	2978	22395	8173	2708	33857	34710	8171	26063	31805	47193	21057	13100	91516	22432	t28925917	14163	7036	29727	13584	44115	4485	13879	27623	23809	16660	22880	3404	25397	9352	3005	38686	38233	9386	29941
P21_TR84332_c10_g3_i1_2_siR17	TR84332_c10_g3_i1	-	1426	1446	7	2	0	3	1	2	0	2	2	2	4	0	0	3	2	0	2	0	0	1	3	2	1	4	2	t30731269	8	2	0	3	1	2	0	2	2	2	4	0	0	3	2	0	2	0	0
P21_TR84332_c10_g3_i1_2_siR18	TR84332_c10_g3_i1	+	1449	1469	3	3	3	1	1	3	4	0	4	0	1	0	2	1	0	3	1	3	3	3	3	4	2	6	2	t31106581	3	3	4	1	1	3	5	0	4	0	1	0	2	1	0	3	1	3	3
P21_TR84332_c10_g3_i1_2_siR19	TR84332_c10_g3_i1	+	1470	1490	4	1	1	8	2	1	2	3	1	4	5	0	0	2	2	0	3	0	1	1	3	2	1	1	2	t20610637	4	1	1	9	2	1	2	3	1	4	5	0	0	2	2	0	3	0	1
P21_TR84332_c10_g3_i1_2_siR20	TR84332_c10_g3_i1	-	1468	1488	1979	1009	821	525	1023	1173	601	1407	936	688	1291	1209	1325	914	798	829	1059	461	780	1017	695	788	489	1185	956	t21410685	2253	1142	941	595	1164	1338	689	1428	1006	769	1431	1382	1503	1046	885	947	1167	530	896
P21_TR84332_c10_g3_i1_2_siR21	TR84332_c10_g3_i1	-	1489	1509	2	4	4	5	4	3	0	8	2	11	3	0	0	0	3	1	3	0	0	1	3	3	1	5	3	t44467101	2	5	5	6	4	3	0	8	2	12	3	0	0	0	3	1	3	0	0
P21_TR84332_c10_g3_i1_2_siR22	TR84332_c10_g3_i1	-	1510	1530	42	22	15	15	28	23	16	39	28	18	23	35	19	14	17	10	35	18	14	21	15	20	20	20	22	t435701	48	25	17	17	32	26	18	40	30	20	25	40	22	16	19	11	39	21	16
P21_TR84332_c10_g3_i1_2_siR23	TR84332_c10_g3_i1	-	1531	1551	3	2	3	1	5	3	3	6	3	2	3	4	3	1	1	2	4	1	3	3	1	3	2	2	3	t1691297	7	4	6	3	11	7	6	13	7	4	6	9	7	2	2	4	8	2	8
P21_TR84332_c10_g3_i1_2_siR24	TR84332_c10_g3_i1	-	1552	1572	51	38	33	90	76	63	70	102	65	189	61	38	60	30	26	46	100	64	48	108	90	14	56	113	68	t45035010	58	43	38	102	86	72	80	103	70	211	68	43	68	34	29	52	110	73	55
P21_TR84332_c10_g3_i1_2_siR25	TR84332_c10_g3_i1	+	1575	1595	33	13	9	0	14	11	7	9	15	9	17	14	20	9	13	11	17	6	17	12	5	24	15	9	13	t33990757	38	15	10	0	16	12	8	9	16	10	19	16	23	10	14	13	19	7	19
P21_TR84332_c10_g3_i1_2_siR26	TR84332_c10_g3_i1	-	1573	1593	259	107	106	31	95	70	50	124	121	50	114	108	108	73	96	109	93	76	113	116	75	95	90	130	100	t10432828	295	121	122	35	108	80	57	126	130	56	126	123	123	83	106	125	102	87	130
P21_TR84332_c10_g3_i1_2_siR27	TR84332_c10_g3_i1	+	1617	1637	4	2	2	1	0	1	1	0	3	0	0	0	0	1	0	3	2	2	3	0	2	2	2	0	1	t33935218	4	2	2	1	0	1	1	0	3	0	0	0	0	1	0	3	2	2	3
P21_TR84332_c10_g3_i1_2_siR28	TR84332_c10_g3_i1	+	1659	1679	17	4	3	4	2	17	10	1	9	8	5	6	4	2	4	6	6	7	12	7	5	6	3	4	6	t17289581	19	5	3	4	2	19	11	1	10	9	5	7	5	2	4	7	7	8	14
P21_TR84332_c10_g3_i1_2_siR29	TR84332_c10_g3_i1	-	1657	1677	8	6	2	2	11	8	4	8	7	2	5	3	4	3	5	4	3	4	6	4	3	6	3	4	5	t20465879	9	7	2	2	12	9	5	8	8	2	6	4	5	4	6	5	3	5	7
P21_TR84332_c10_g3_i1_2_siR30	TR84332_c10_g3_i1	+	1680	1700	3	1	0	1	1	2	1	0	0	2	0	0	1	0	1	1	0	1	2	0	1	0	0	2	1	t22802891	3	1	0	1	1	2	1	0	0	2	0	0	1	0	1	1	0	1	2
P21_TR84332_c10_g3_i1_2_siR31	TR84332_c10_g3_i1	-	1678	1698	2	2	2	1	1	2	1	2	1	0	0	1	1	1	1	1	1	0	2	0	0	0	0	0	1	t40229768	2	2	2	1	1	2	1	2	1	0	0	1	1	1	1	1	1	0	2
P21_TR84332_c10_g3_i1_2_siR32	TR84332_c10_g3_i1	-	1699	1719	0	2	2	2	2	1	5	4	0	1	0	2	0	1	0	0	4	1	0	1	1	0	1	0	1	t22472859	0	2	2	2	2	1	6	4	0	1	0	2	0	1	0	0	4	1	0
P21_TR84332_c10_g3_i1_2_siR33	TR84332_c10_g3_i1	-	1720	1740	12	6	3	4	5	22	7	5	7	1	12	8	11	4	5	6	5	4	3	6	4	4	6	1	6	t38972219	14	7	4	5	6	25	8	5	7	1	13	9	13	5	6	7	5	5	4
P21_TR84332_c10_g3_i1_2_siR34	TR84332_c10_g3_i1	+	1743	1763	28	11	8	7	8	13	13	7	8	21	8	14	7	16	8	5	1	12	10	10	6	12	4	7	10	t23025169	32	12	9	8	9	15	15	7	9	23	9	16	8	18	9	6	1	14	11
P21_TR84332_c10_g3_i1_2_siR35	TR84332_c10_g3_i1	-	1741	1761	64	42	6	13	25	94	39	33	25	75	44	28	48	54	40	37	20	16	37	56	19	76	11	16	38	t21171502	73	48	7	15	28	107	45	33	27	84	49	32	55	62	44	42	22	18	42
P21_TR84332_c10_g3_i1_2_siR36	TR84332_c10_g3_i1	+	1785	1805	1	3	0	1	1	2	3	0	0	4	3	1	2	1	0	0	1	1	0	0	0	1	2	0	1	t49593117	1	3	0	1	1	2	3	0	0	4	3	1	2	1	0	0	1	1	0
P21_TR84332_c10_g3_i1_2_siR37	TR84332_c10_g3_i1	+	1806	1826	1	0	0	0	0	2	0	2	1	1	0	0	4	0	1	0	0	1	0	0	0	0	0	1	1	t40928824	1	0	0	0	0	2	0	2	1	1	0	0	4	0	1	0	0	1	0
P21_TR84332_c10_g3_i1_2_siR38	TR84332_c10_g3_i1	-	1804	1824	23	16	16	3	12	6	5	34	12	9	8	27	7	11	5	4	10	3	8	2	2	5	8	10	10	t7432265	26	18	18	3	14	7	6	34	13	10	9	31	8	13	6	4	11	4	9
P21_TR84332_c10_g3_i1_2_siR39	TR84332_c10_g3_i1	+	1827	1847	2	4	1	2	1	2	0	2	2	1	0	0	0	2	1	2	1	0	0	1	1	2	1	1	1	t20898042	2	4	1	2	1	2	0	2	2	1	0	0	0	2	1	2	1	0	0
P21_TR84332_c10_g3_i1_2_siR40	TR84332_c10_g3_i1	-	1825	1845	951	447	236	101	330	717	167	338	709	393	446	418	308	292	225	423	263	299	310	325	332	578	354	475	393	t31046795	1083	506	271	114	376	817	191	343	762	439	494	478	349	334	250	483	290	343	356
P21_TR84332_c10_g3_i1_2_siR41	TR84332_c10_g3_i1	+	1869	1889	4	0	1	3	1	1	0	1	2	0	1	0	4	0	1	1	1	1	2	2	1	5	2	1	1	t20559496	4	0	1	3	1	1	0	1	2	0	1	0	4	0	1	1	1	1	2
P21_TR84332_c10_g3_i1_2_siR42	TR84332_c10_g3_i1	-	1867	1887	12	4	5	6	1	23	4	4	4	4	6	7	4	5	2	3	4	1	2	4	3	5	4	4	5	t22026868	14	5	6	7	1	26	5	4	4	4	7	8	4	6	2	3	4	1	2
P21_TR84332_c10_g3_i1_2_siR43	TR84332_c10_g3_i1	+	1890	1910	203	105	96	28	55	374	51	21	247	58	158	96	89	94	88	120	65	67	108	99	88	165	79	116	111	t7106732	231	119	110	32	63	426	59	21	265	65	175	110	101	108	98	137	72	77	124
P21_TR84332_c10_g3_i1_2_siR44	TR84332_c10_g3_i1	-	1888	1908	104	37	41	33	29	118	45	18	73	24	48	50	35	36	22	39	29	26	47	26	24	61	12	38	42	t10400909	118	42	47	37	33	135	52	18	78	27	53	57	40	41	24	45	32	30	54
P21_TR84332_c10_g3_i1_2_siR45	TR84332_c10_g3_i1	-	1909	1929	3	3	1	5	0	3	3	2	0	4	1	0	2	3	2	1	0	1	1	2	0	2	4	1	2	t40150481	3	3	1	6	0	3	3	2	0	4	1	0	2	4	2	1	0	1	1
P21_TR84332_c10_g3_i1_2_siR46	TR84332_c10_g3_i1	-	1930	1950	5	6	6	12	5	5	10	11	5	9	8	9	4	3	3	4	13	4	5	9	6	5	4	7	7	t22394016	6	7	7	14	6	6	12	11	5	10	9	10	5	3	3	4	14	5	6
P21_TR84332_c10_g3_i1_2_siR47	TR84332_c10_g3_i1	-	1951	1971	7	4	10	12	4	7	11	19	6	7	9	14	6	5	4	5	15	3	4	2	1	4	4	10	7	t11883844	8	5	12	14	4	8	13	19	6	8	10	16	7	6	4	6	16	4	5
P21_TR84332_c10_g3_i1_2_siR48	TR84332_c10_g3_i1	-	1972	1992	346	239	214	164	254	225	171	368	276	389	207	306	221	184	234	208	241	235	215	176	152	166	128	246	231	t42550863	788	540	490	372	579	512	391	746	593	869	458	700	502	420	520	475	530	539	495
P21_TR84332_c10_g3_i1_2_siR49	TR84332_c10_g3_i1	-	1993	2013	1	1	1	0	1	0	1	2	1	2	0	1	1	0	1	0	1	1	0	1	1	1	1	1	1	t44715269	12	13	13	1	7	3	9	16	5	22	4	7	5	4	6	3	12	10	2
P21_TR84332_c10_g3_i1_2_siR50	TR84332_c10_g3_i1	+	2016	2036	50	28	6	7	15	42	12	15	20	41	19	25	33	19	20	11	11	6	14	27	14	42	7	7	20	t3117494	57	32	7	8	17	48	14	15	21	46	21	29	37	22	22	12	12	7	16
P21_TR84332_c10_g3_i1_2_siR51	TR84332_c10_g3_i1	-	2014	2034	9	8	4	2	4	4	0	11	8	0	5	2	2	2	1	2	6	0	2	1	2	4	3	5	4	t30694817	10	9	5	2	4	4	0	11	9	0	6	2	2	2	1	2	7	0	2
P21_TR84332_c10_g3_i1_2_siR52	TR84332_c10_g3_i1	-	2056	2076	17	6	6	1	3	9	3	12	11	1	6	8	7	3	4	6	5	6	4	4	3	2	3	4	5	t22449524	19	7	7	1	3	10	3	12	12	1	7	9	8	4	4	7	6	7	5
P21_TR84332_c10_g3_i1_2_siR53	TR84332_c10_g3_i1	+	2100	2120	6	2	0	0	1	1	0	9	3	4	0	0	1	1	1	1	5	1	0	0	0	0	2	2	2	t30585488	7	2	0	0	1	1	0	9	3	4	0	0	1	1	1	1	6	1	0
P21_TR84332_c10_g3_i1_2_siR54	TR84332_c10_g3_i1	-	2098	2118	173	103	65	38	64	151	44	76	125	61	63	103	73	59	55	94	65	35	68	65	55	104	29	82	77	t30694717	197	116	75	43	73	172	50	77	134	68	70	118	83	67	61	107	72	40	78
P21_TR84332_c10_g3_i1_2_siR55	TR84332_c10_g3_i1	-	2119	2139	13	10	5	18	5	14	11	5	7	7	17	15	14	13	11	15	5	9	4	6	6	5	10	9	10	t45904437	15	11	6	20	6	16	13	5	8	8	19	17	16	15	12	17	6	10	5
P21_TR84332_c10_g3_i1_2_siR56	TR84332_c10_g3_i1	+	2163	2183	2	1	0	1	0	3	1	0	1	1	1	1	1	0	1	1	0	1	2	1	2	1	1	0	1	t48274036	14	10	2	6	2	21	6	1	7	6	8	5	7	2	7	5	3	8	11
P21_TR84332_c10_g3_i1_2_siR57	TR84332_c10_g3_i1	-	2161	2181	1	1	0	1	2	2	1	2	0	3	0	2	1	2	1	2	3	0	1	0	1	0	0	1	1	t2481608	2	3	1	2	4	4	2	5	1	7	1	4	2	4	2	5	6	1	2
P21_TR84332_c10_g3_i1_2_siR58	TR84332_c10_g3_i1	-	2203	2223	12	9	6	2	4	9	3	10	10	5	7	9	4	5	3	6	6	4	6	6	4	7	4	5	6	t7335482	99	74	48	15	33	69	21	74	73	38	54	70	32	44	21	50	49	29	46
P21_TR84332_c10_g3_i1_2_siR59	TR84332_c10_g3_i1	-	2224	2244	4	7	2	7	4	1	4	9	9	16	2	5	4	10	1	2	3	1	5	3	1	1	3	3	4	t48768672	5	8	2	8	4	1	5	9	10	18	2	6	4	11	1	2	3	1	6
P21_TR84332_c10_g3_i1_2_siR60	TR84332_c10_g3_i1	+	2247	2267	1	0	1	0	1	2	0	0	1	0	2	0	0	3	1	0	2	1	0	0	3	1	1	1	1	t20561443	1	0	1	0	1	2	0	0	1	0	2	0	0	3	1	0	2	1	0
P21_TR84332_c10_g3_i1_2_siR61	TR84332_c10_g3_i1	+	2268	2288	63	25	14	6	10	55	20	8	40	16	18	13	26	15	10	32	15	16	21	18	24	40	5	17	22	t29133450	72	28	16	7	11	63	23	8	43	18	20	15	30	17	11	37	16	18	24
P21_TR84332_c10_g3_i1_2_siR62	TR84332_c10_g3_i1	-	2266	2286	18	5	4	11	5	14	16	9	9	8	4	16	7	5	2	11	9	3	9	10	3	17	1	11	9	t7332626	21	6	5	12	6	16	18	9	10	9	4	18	8	6	2	13	10	4	10
P21_TR84332_c10_g3_i1_2_siR63	TR84332_c10_g3_i1	+	2289	2309	3	1	1	0	1	0	1	1	1	1	1	0	1	1	0	0	1	1	1	1	0	2	0	0	1	t20467114	3	1	1	0	1	0	1	1	1	1	1	0	1	1	0	0	1	1	1
P21_TR84332_c10_g3_i1_2_siR64	TR84332_c10_g3_i1	-	2287	2307	6	6	3	4	4	4	5	13	6	8	2	6	7	3	5	9	3	3	3	7	0	6	0	3	5	t30444910	7	7	4	4	4	4	6	13	6	9	2	7	8	4	5	10	3	4	3
P21_TR84332_c10_g3_i1_2_siR65	TR84332_c10_g3_i1	-	2308	2328	2	2	1	0	1	1	1	3	1	1	1	2	1	1	0	1	1	1	1	1	0	1	1	1	1	t32299334	21	24	19	6	15	11	12	38	12	16	13	27	15	20	6	13	9	17	10
P21_TR84332_c10_g3_i1_2_siR66	TR84332_c10_g3_i1	+	2352	2372	24	21	19	12	5	44	8	4	30	13	13	10	16	5	12	12	10	23	15	18	18	23	6	13	16	t40168723	27	24	22	14	6	50	9	4	32	14	14	12	18	6	13	14	11	26	17
P21_TR84332_c10_g3_i1_2_siR67	TR84332_c10_g3_i1	-	2350	2370	1	2	1	0	1	0	2	2	2	0	0	2	1	0	0	0	0	1	0	0	0	1	2	1	1	t10413415	1	2	1	0	1	0	2	2	2	0	0	2	1	0	0	0	0	1	0
P21_TR84332_c10_g3_i1_2_siR68	TR84332_c10_g3_i1	+	2373	2393	8	5	2	0	0	8	2	0	5	2	3	7	4	0	2	2	2	3	3	3	0	3	1	4	3	t5467450	9	6	2	0	0	9	2	0	5	2	3	8	4	0	2	2	2	4	3
P21_TR84332_c10_g3_i1_2_siR69	TR84332_c10_g3_i1	-	2371	2391	88	122	77	26	97	47	55	113	88	78	71	108	73	84	47	69	53	49	54	75	46	51	50	74	70	t26420821	100	138	88	30	110	54	63	115	95	87	79	123	83	96	52	79	58	56	62
P21_TR84332_c10_g3_i1_2_siR70	TR84332_c10_g3_i1	+	2415	2435	11	1	0	0	1	1	3	0	1	0	1	0	0	0	0	0	1	0	1	9	8	25	0	3	3	t12168496	13	1	0	0	1	1	3	0	1	0	1	0	0	0	0	0	1	0	1
P21_TR84332_c10_g3_i1_2_siR71	TR84332_c10_g3_i1	-	2413	2433	2	4	0	2	1	4	0	1	1	2	2	0	1	1	0	1	1	0	1	0	0	1	0	1	1	t30746931	2	5	0	2	1	4	0	1	1	2	2	0	1	1	0	1	1	0	1
P21_TR84332_c10_g3_i1_2_siR72	TR84332_c10_g3_i1	-	2434	2454	5	5	2	4	4	4	3	11	8	4	2	4	0	7	1	5	4	2	1	3	2	4	3	4	4	t19924004	6	6	2	5	5	4	3	11	9	4	2	5	0	8	1	6	4	2	1
P21_TR84332_c10_g3_i1_2_siR73	TR84332_c10_g3_i1	-	2455	2475	2	2	1	2	3	4	0	6	3	2	0	3	0	2	3	2	2	1	2	0	0	1	1	1	2	t43403897	2	2	1	2	3	4	0	6	3	2	0	3	0	2	3	2	2	1	2
P21_TR84332_c10_g3_i1_2_siR74	TR84332_c10_g3_i1	-	2476	2496	102	121	65	26	70	89	60	111	103	65	87	102	61	52	52	73	76	49	57	63	41	58	67	74	72	t39020337	116	137	75	30	80	102	69	113	111	73	97	117	69	60	58	83	84	56	65
P21_TR84332_c10_g3_i1_2_siR75	TR84332_c10_g3_i1	-	2518	2538	4	1	2	1	3	2	4	2	1	0	0	1	1	2	1	0	3	0	3	1	1	1	0	2	2	t23164897	9	2	4	2	6	4	9	5	3	1	1	2	3	4	3	1	7	0	7
P21_TR84332_c10_g3_i1_2_siR76	TR84332_c10_g3_i1	-	2539	2559	5	5	6	3	6	4	3	9	10	2	4	6	5	1	4	4	4	3	2	4	3	3	2	5	4	t24766445	18	18	19	10	19	13	9	26	31	8	14	20	17	5	13	13	14	11	8
P21_TR84332_c10_g3_i1_2_siR77	TR84332_c10_g3_i1	-	2560	2580	38	36	24	14	18	28	17	39	32	20	15	32	18	18	14	20	17	17	13	21	12	30	14	20	22	t7408911	175	161	109	63	83	128	79	157	139	91	65	145	82	84	60	93	75	78	59
P21_TR84332_c10_g3_i1_2_siR78	TR84332_c10_g3_i1	-	2581	2601	1	2	3	1	3	2	0	5	1	1	1	5	1	3	1	3	2	2	0	3	2	1	2	2	2	t43964640	1	2	3	1	3	2	0	5	1	1	1	6	1	3	1	3	2	2	0
P21_TR84332_c10_g3_i1_2_siR79	TR84332_c10_g3_i1	-	2623	2643	169	255	208	136	286	147	122	309	236	153	143	174	246	207	211	240	269	117	181	153	139	193	175	158	192	t33154840	192	288	238	154	325	168	140	314	254	171	159	199	279	237	234	274	296	134	208
P21_TR84332_c10_g3_i1_2_siR80	TR84332_c10_g3_i1	-	2644	2664	161	164	157	56	153	55	92	238	125	100	89	198	94	116	115	96	147	71	58	114	52	88	67	98	112	t21224868	183	185	180	64	174	63	105	241	134	112	99	226	107	133	128	110	162	82	67
P21_TR84332_c10_g3_i1_2_siR81	TR84332_c10_g3_i1	-	2665	2685	64	72	60	29	38	18	39	80	58	53	42	76	25	58	36	36	39	26	18	33	23	29	23	43	42	t3857025	73	82	69	33	43	21	45	81	62	59	47	87	28	66	40	41	43	30	21
P21_TR84332_c10_g3_i1_2_siR82	TR84332_c10_g3_i1	+	2688	2708	10	11	1	4	2	19	3	3	22	4	7	5	4	3	2	10	9	6	3	2	2	5	3	12	6	t18671358	11	13	1	5	2	22	3	3	24	4	8	6	4	4	2	11	10	7	3
P21_TR84332_c10_g3_i1_2_siR83	TR84332_c10_g3_i1	-	2686	2706	2	3	3	2	5	1	0	6	3	3	1	5	2	3	2	2	2	2	1	2	1	4	2	2	2	t26294732	2	3	3	2	6	1	0	6	3	3	1	6	2	3	2	2	2	2	1
P21_TR84332_c10_g3_i1_2_siR84	TR84332_c10_g3_i1	+	2709	2729	3	1	0	2	1	1	0	0	0	4	1	0	0	2	2	0	1	1	0	0	1	4	0	4	1	t22723556	3	1	0	2	1	1	0	0	0	4	1	0	0	2	2	0	1	1	0
P21_TR84332_c10_g3_i1_2_siR85	TR84332_c10_g3_i1	-	2707	2727	1	1	0	2	1	2	0	2	1	9	1	0	0	3	3	0	2	0	0	4	1	0	1	0	1	t20393897	1	1	0	2	1	2	0	2	1	10	1	0	0	3	3	0	2	0	0
P21_TR84332_c10_g3_i1_2_siR86	TR84332_c10_g3_i1	-	2728	2748	127	111	58	25	94	80	41	119	88	47	51	99	63	73	48	74	66	60	29	49	45	125	62	68	71	t3507108	144	126	67	28	107	91	47	121	95	52	57	113	72	83	53	85	73	69	33
P21_TR84332_c10_g3_i1_2_siR87	TR84332_c10_g3_i1	-	2749	2769	5	4	0	0	1	2	1	7	2	5	3	3	3	3	1	0	3	0	0	3	2	3	1	2	2	t29086250	6	4	0	0	1	2	1	7	2	6	3	4	3	3	1	0	3	0	0
P21_TR84332_c10_g3_i1_2_siR88	TR84332_c10_g3_i1	-	2770	2790	4	1	3	2	1	1	3	7	2	1	2	4	2	3	1	1	1	2	1	2	0	4	1	1	2	t26249388	5	1	3	2	1	1	3	7	2	1	2	5	2	3	1	1	1	2	1
P21_TR84332_c10_g3_i1_2_siR89	TR84332_c10_g3_i1	-	2812	2832	33	49	37	14	25	29	21	113	23	89	27	47	51	73	50	22	45	10	27	28	18	32	16	22	37	t32398618	38	55	42	16	28	33	24	115	25	99	30	54	58	84	56	25	50	12	31
P21_TR84332_c10_g3_i1_2_siR90	TR84332_c10_g3_i1	-	2833	2853	4	2	5	1	2	0	3	8	5	5	4	3	2	10	11	1	5	1	2	0	4	0	4	3	3	t29506356	5	2	6	1	2	0	4	8	5	6	4	4	2	11	12	1	5	1	2
P21_TR84332_c10_g3_i1_2_siR91	TR84332_c10_g3_i1	-	2854	2874	2	2	0	0	4	2	0	1	2	3	1	0	2	2	0	1	0	0	0	1	3	0	1	2	1	t30825099	2	2	0	0	4	2	0	1	2	3	1	0	2	2	0	1	0	0	0
P21_TR84332_c10_g3_i1_2_siR92	TR84332_c10_g3_i1	-	2875	2895	2	3	3	0	0	0	0	7	1	1	0	0	0	0	1	0	2	0	1	0	0	0	0	2	1	t32156928	2	3	3	0	0	0	0	7	1	1	0	0	0	0	1	0	2	0	1
P21_TR84332_c10_g3_i1_2_siR93	TR84332_c10_g3_i1	+	2898	2918	2	1	1	1	2	2	0	1	2	1	1	0	0	0	0	1	0	0	0	1	2	4	0	1	1	t27801929	2	1	1	1	2	2	0	1	2	1	1	0	0	0	0	1	0	0	0
P21_TR84332_c10_g3_i1_2_siR94	TR84332_c10_g3_i1	-	2896	2916	102	81	44	75	122	97	59	198	150	64	88	94	136	80	82	76	100	32	64	83	70	84	37	100	88	t9096574	116	92	50	85	139	111	68	201	161	71	98	108	154	92	91	87	110	37	73
P21_TR84332_c10_g3_i1_2_siR95	TR84332_c10_g3_i1	-	2938	2958	5	3	3	7	2	2	4	8	4	4	5	2	0	5	4	1	5	0	0	3	1	4	2	3	3	t48782464	6	3	4	8	2	2	5	8	4	4	5	2	0	6	4	1	6	0	0
P21_TR84332_c10_g3_i1_2_siR96	TR84332_c10_g3_i1	+	2961	2981	4	4	2	1	3	3	5	2	4	7	1	2	4	3	3	2	1	3	3	4	2	7	0	4	3	t21926274	4	5	2	1	3	3	6	2	4	8	1	2	4	4	3	2	1	3	4
P21_TR84332_c10_g3_i1_2_siR97	TR84332_c10_g3_i1	-	2959	2979	31	57	51	33	56	25	38	93	49	24	51	13	47	39	38	47	74	24	33	47	31	29	29	60	42	t22612759	35	64	58	37	64	28	44	94	53	27	56	15	53	45	42	54	82	27	38
P21_TR84332_c10_g3_i1_2_siR98	TR84332_c10_g3_i1	+	2982	3002	50	28	24	11	31	40	10	15	38	17	40	35	24	20	25	19	16	17	17	26	10	22	22	22	24	t40152351	57	32	28	12	35	46	12	15	41	19	44	40	27	23	28	22	18	20	19
P21_TR84332_c10_g3_i1_2_siR99	TR84332_c10_g3_i1	-	2980	3000	2	0	1	1	1	0	0	1	3	0	0	1	1	3	1	2	0	0	0	0	0	0	0	3	1	t26978670	2	0	1	1	1	0	0	1	3	0	0	1	1	3	1	2	0	0	0
P21_TR84332_c10_g3_i1_2_siR100	TR84332_c10_g3_i1	+	3003	3023	25	14	3	6	8	16	12	11	5	33	11	9	12	11	9	11	6	2	9	8	10	19	4	7	11	t18436217	29	16	3	7	9	18	14	11	5	37	12	10	14	13	10	13	7	2	10
P21_TR84332_c10_g3_i1_2_siR101	TR84332_c10_g3_i1	-	3001	3021	61	30	33	11	40	19	17	66	45	16	33	40	23	27	30	21	57	24	24	30	19	25	19	25	30	t31871208	70	34	38	13	46	22	19	67	48	18	37	46	26	31	33	24	63	27	27
P21_TR84332_c10_g3_i1_2_siR102	TR84332_c10_g3_i1	-	3022	3042	3	14	5	3	11	0	0	18	5	4	3	0	0	1	11	0	7	0	1	4	1	0	2	8	4	t44567674	3	16	6	3	12	0	0	18	5	4	3	0	0	1	12	0	8	0	1
P21_TR84332_c10_g3_i1_2_siR103	TR84332_c10_g3_i1	-	3043	3063	61	62	46	35	59	38	38	145	57	48	43	96	43	35	35	31	69	30	24	49	19	25	36	42	48	t5293851	70	70	53	40	67	43	43	147	61	54	48	110	49	40	39	35	76	35	28
P21_TR84332_c10_g3_i1_2_siR104	TR84332_c10_g3_i1	-	3064	3084	4	3	3	2	3	2	1	4	2	3	0	1	1	1	1	1	5	3	0	4	0	2	2	2	2	t9388885	5	3	4	2	3	2	1	4	2	3	0	1	1	1	1	1	5	3	0
P21_TR84332_c10_g3_i1_2_siR105	TR84332_c10_g3_i1	-	3085	3105	6	4	5	0	1	1	0	6	3	1	0	4	2	0	1	2	1	2	1	2	0	0	3	1	2	t3125717	7	4	6	0	1	1	0	6	3	1	0	5	2	0	1	2	1	2	1
P21_TR84332_c10_g3_i1_2_siR106	TR84332_c10_g3_i1	-	3106	3126	1	0	3	1	0	0	6	2	2	3	0	3	3	1	0	0	0	0	3	0	0	1	0	2	1	t28252836	1	0	3	1	0	0	7	2	2	3	0	3	3	1	0	0	0	0	3
P21_TR84332_c10_g3_i1_2_siR107	TR84332_c10_g3_i1	-	3127	3147	7	12	7	11	11	2	10	18	7	13	3	17	8	8	5	18	11	4	9	4	1	7	2	5	8	t4421015	8	14	8	13	12	2	11	18	8	15	3	20	9	9	5	21	12	5	10
P21_TR84332_c10_g3_i1_2_siR108	TR84332_c10_g3_i1	+	3150	3170	2	1	0	3	1	1	0	2	4	1	1	1	1	1	0	1	0	0	1	0	1	2	1	0	1	t29005627	2	1	0	3	1	1	0	2	4	1	1	1	1	1	0	1	0	0	1
P21_TR84332_c10_g3_i1_2_siR109	TR84332_c10_g3_i1	-	3148	3168	8	8	6	4	5	4	4	9	7	4	1	5	8	8	3	4	5	3	3	4	3	5	4	3	5	t31706573	9	9	7	4	6	5	5	9	8	5	1	6	9	9	3	4	6	4	3
P21_TR84332_c10_g3_i1_2_siR110	TR84332_c10_g3_i1	+	3171	3191	3	2	1	9	1	0	7	0	0	0	0	0	0	1	0	0	0	0	0	0	1	1	1	1	1	t20677273	3	2	1	10	1	0	8	0	0	0	0	0	0	1	0	0	0	0	0
P21_TR84332_c10_g3_i1_2_siR111	TR84332_c10_g3_i1	-	3190	3210	3	8	5	2	4	2	3	16	7	8	6	6	2	9	3	4	3	3	1	8	2	1	2	4	4	t33056380	3	9	6	2	4	2	3	16	8	9	7	7	2	10	3	4	3	3	1
P21_TR84332_c10_g3_i1_2_siR112	TR84332_c10_g3_i1	+	3213	3233	4	8	3	2	1	4	0	2	3	2	1	5	1	3	3	3	1	0	2	2	1	7	0	2	2	t22001854	4	9	3	2	1	4	0	2	3	2	1	6	1	3	3	3	1	0	2
P21_TR84332_c10_g3_i1_2_siR113	TR84332_c10_g3_i1	-	3211	3231	4	6	5	14	5	1	3	14	1	7	1	2	1	3	3	0	5	0	3	3	2	2	0	6	4	t21224166	4	7	6	16	6	1	3	14	1	8	1	2	1	4	3	0	5	0	4
P21_TR84332_c10_g3_i1_2_siR114	TR84332_c10_g3_i1	-	3232	3252	23	27	13	7	17	18	22	21	17	47	11	19	19	32	18	17	25	4	14	15	10	30	8	17	19	t9475359	26	30	15	8	19	20	25	21	18	53	12	22	21	37	20	19	27	5	16
P21_TR84332_c10_g3_i1_2_siR115	TR84332_c10_g3_i1	-	3253	3273	18	17	9	11	22	13	10	18	20	9	9	20	12	17	10	11	10	7	4	10	6	25	5	12	13	t3828488	20	19	10	12	25	15	11	18	22	10	10	23	14	20	11	12	11	8	5
P21_TR84332_c10_g3_i1_2_siR116	TR84332_c10_g3_i1	-	3274	3294	1	4	1	0	3	1	0	2	1	1	0	1	0	2	1	0	1	0	0	2	3	4	1	1	1	t26305014	1	4	1	0	3	1	0	2	1	1	0	1	0	2	1	0	1	0	0
P21_TR84332_c10_g3_i1_2_siR117	TR84332_c10_g3_i1	+	3297	3317	5	2	1	1	1	6	1	3	3	2	1	0	6	2	1	3	2	3	1	2	0	5	0	3	2	t20721275	6	2	1	1	1	7	1	3	3	2	1	0	7	2	1	3	2	4	1
P21_TR84332_c10_g3_i1_2_siR118	TR84332_c10_g3_i1	-	3295	3315	1	2	0	4	1	2	4	12	1	16	0	2	1	3	2	1	3	0	2	3	1	1	1	2	3	t30131918	1	2	0	4	1	2	5	12	1	18	0	2	1	3	2	1	3	0	2
P21_TR84332_c10_g3_i1_2_siR119	TR84332_c10_g3_i1	-	3316	3336	1	1	1	4	4	1	4	6	1	1	1	1	2	3	0	1	1	0	3	0	0	0	0	0	1	t40541248	1	1	1	4	5	1	5	6	1	1	1	1	2	4	0	1	1	0	3
P21_TR84332_c10_g3_i1_2_siR120	TR84332_c10_g3_i1	-	3358	3378	4	4	4	2	2	0	2	7	4	2	2	5	2	3	2	2	5	3	1	3	1	4	4	3	3	t29077142	5	5	5	2	2	0	2	7	4	2	2	6	2	3	2	2	6	3	1
P21_TR84332_c10_g3_i1_2_siR121	TR84332_c10_g3_i1	-	3400	3420	61	40	25	33	46	13	28	91	33	22	29	41	11	34	24	15	21	23	18	19	12	17	13	39	29	t35204005	69	45	29	37	52	15	32	92	36	25	32	47	13	39	27	17	23	26	21
P21_TR84332_c10_g3_i1_2_siR122	TR84332_c10_g3_i1	+	3423	3443	2	0	0	0	0	4	0	2	1	0	0	0	4	3	1	0	0	1	2	1	0	0	1	0	1	t27712403	2	0	0	0	0	5	0	2	1	0	0	0	5	3	1	0	0	1	2
P21_TR84332_c10_g3_i1_2_siR123	TR84332_c10_g3_i1	-	3442	3462	2	4	2	1	3	3	2	6	6	1	1	3	1	4	2	2	3	1	2	1	2	3	1	2	2	t20332808	2	4	2	1	3	3	2	6	6	1	1	4	1	5	2	2	3	1	2
P21_TR84332_c10_g3_i1_3_siR1	TR84332_c10_g3_i1	-	3725	3745	1	4	3	2	1	0	1	7	1	1	4	3	2	3	1	0	5	0	2	1	1	1	2	4	2	t4205076	1	4	3	2	1	0	1	7	1	1	4	4	2	3	1	0	5	0	2
P21_TR84332_c10_g3_i1_3_siR2	TR84332_c10_g3_i1	-	3746	3766	2	2	2	2	3	0	4	7	2	3	1	6	2	4	0	0	5	1	1	2	1	0	4	2	2	t4674673	2	2	2	2	3	0	5	7	2	3	1	7	2	5	0	0	6	1	1
P21_TR84332_c10_g3_i1_3_siR3	TR84332_c10_g3_i1	-	3767	3787	403	362	307	221	409	340	228	429	405	239	252	408	362	339	274	284	281	190	294	206	218	246	216	343	301	t45225720	459	409	352	250	465	388	261	435	435	267	279	466	410	388	304	325	309	218	338
P21_TR84332_c10_g3_i1_3_siR4	TR84332_c10_g3_i1	-	3809	3829	1	5	6	2	4	1	4	10	2	4	1	5	2	3	4	4	3	3	2	1	0	2	0	4	3	t29528594	1	6	7	2	5	1	5	10	2	5	1	6	2	3	4	4	3	3	2
P21_TR84332_c10_g3_i1_3_siR5	TR84332_c10_g3_i1	-	3830	3850	3	1	2	7	3	2	0	0	3	3	3	2	3	2	3	0	2	1	1	3	2	3	0	1	2	t23796690	3	1	2	8	3	2	0	0	3	3	3	2	3	2	3	0	2	1	1
P21_TR84332_c10_g3_i1_3_siR6	TR84332_c10_g3_i1	-	3935	3955	0	0	0	2	0	2	1	3	0	2	3	1	2	2	2	0	2	1	0	1	1	0	0	0	1	t21397012	0	0	0	2	0	2	1	3	0	2	3	1	2	2	2	0	2	1	0
P21_TR84332_c10_g3_i1_3_siR7	TR84332_c10_g3_i1	-	3977	3997	0	3	0	0	0	0	2	1	1	1	0	0	1	0	2	1	2	0	0	1	0	0	0	0	1	t43160071	0	3	0	0	0	0	2	1	1	1	0	0	1	0	2	1	2	0	0
P21_TR84332_c10_g3_i1_3_siR8	TR84332_c10_g3_i1	-	4124	4144	3	2	0	4	2	0	3	1	2	3	1	1	1	0	1	0	1	1	0	2	1	1	1	0	1	t24545423	3	2	0	5	2	0	3	1	2	3	1	1	1	0	1	0	1	1	0
P21_TR84332_c10_g3_i1_3_siR9	TR84332_c10_g3_i1	+	4147	4167	10	3	3	4	5	8	3	5	13	6	8	5	5	4	3	1	5	7	10	2	4	2	3	4	5	t39099630	11	3	3	5	6	9	4	5	14	7	9	6	6	5	3	1	6	8	11
P21_TR84332_c10_g3_i1_3_siR10	TR84332_c10_g3_i1	-	4145	4165	3	5	0	0	2	1	2	4	6	0	0	3	0	3	1	4	0	1	4	4	2	0	2	1	2	t32988394	3	6	0	0	2	1	2	4	6	0	0	3	0	4	1	5	0	1	5
P21_TR84332_c10_g3_i1_3_siR11	TR84332_c10_g3_i1	+	4168	4188	30	9	6	19	17	32	3	18	19	16	23	9	8	18	12	7	16	3	3	22	14	18	21	10	15	t21945862	34	10	7	22	19	36	3	18	20	18	25	10	9	21	13	8	18	4	4
P21_TR84332_c10_g3_i1_3_siR12	TR84332_c10_g3_i1	-	4187	4207	109	87	68	44	82	54	31	139	65	58	62	125	51	65	43	51	77	47	45	35	38	45	48	55	63	t33785286	124	98	78	50	93	62	36	141	70	65	69	143	58	74	48	58	85	54	52
P21_TR84332_c10_g3_i1_3_siR13	TR84332_c10_g3_i1	+	4210	4230	30	2	3	20	13	18	8	6	3	21	18	19	18	9	7	11	26	7	22	16	10	18	5	22	14	t18431014	34	2	3	23	15	20	9	6	3	24	20	22	20	10	8	13	29	8	25
P21_TR84332_c10_g3_i1_3_siR14	TR84332_c10_g3_i1	-	4208	4228	5	10	4	19	6	6	8	13	2	13	8	6	6	11	5	10	9	2	5	5	1	5	3	4	7	t20676357	6	11	5	22	7	7	9	13	2	14	9	7	7	13	6	11	10	2	6
P21_TR84332_c10_g3_i1_3_siR15	TR84332_c10_g3_i1	+	4231	4251	10	2	3	1	6	10	4	3	9	6	5	4	8	4	7	5	6	6	4	7	9	8	3	4	6	t30224025	23	5	7	3	13	22	9	7	19	14	12	10	18	10	15	12	14	13	10
P21_TR84332_c10_g3_i1_3_siR16	TR84332_c10_g3_i1	-	4229	4249	5	9	4	3	6	2	4	14	7	6	5	7	6	5	5	4	9	3	4	5	3	4	6	1	5	t5782322	12	20	9	6	14	4	9	29	15	14	11	16	13	12	11	9	20	8	9
P21_TR84332_c10_g3_i1_3_siR17	TR84332_c10_g3_i1	+	4252	4272	283	187	142	74	242	215	96	128	237	232	237	276	273	179	153	167	258	174	315	189	256	254	187	215	207	t1302967	322	212	163	84	275	245	110	130	255	259	263	315	310	205	170	191	284	200	362
P21_TR84332_c10_g3_i1_3_siR18	TR84332_c10_g3_i1	-	4250	4270	1	1	2	0	1	2	1	1	3	1	3	1	0	3	2	0	1	2	2	4	1	0	3	2	1	t26479525	1	1	2	0	1	2	1	1	3	1	3	1	0	3	2	0	1	2	2
P21_TR84332_c10_g3_i1_3_siR19	TR84332_c10_g3_i1	-	4313	4333	57	45	33	34	45	22	30	69	55	28	23	89	45	41	26	30	27	26	40	26	26	25	22	35	37	t14896863	65	51	38	38	51	25	34	70	59	31	25	102	51	47	29	34	30	30	46
P21_TR84332_c10_g3_i1_3_siR20	TR84332_c10_g3_i1	-	4334	4354	8	5	3	1	4	4	2	8	6	2	2	8	2	8	5	2	5	3	4	5	1	1	4	2	4	t17162337	9	6	4	1	4	4	2	8	6	2	2	9	2	9	5	2	5	4	5
P21_TR84332_c10_g3_i1_3_siR21	TR84332_c10_g3_i1	+	4357	4377	4	6	4	3	7	11	7	2	7	12	14	12	10	5	9	13	8	10	10	6	13	6	14	9	9	t17529452	4	7	5	3	8	12	8	2	8	13	16	14	11	6	10	15	9	12	12
P21_TR84332_c10_g3_i1_3_siR22	TR84332_c10_g3_i1	-	4355	4375	7	4	3	4	5	3	4	11	2	5	6	10	4	2	3	4	10	5	3	4	4	3	4	7	5	t19040753	8	5	4	5	6	3	5	11	2	6	7	11	4	2	3	4	11	6	4
P21_TR84332_c10_g3_i1_3_siR23	TR84332_c10_g3_i1	-	4376	4396	4	3	2	2	4	3	7	7	2	21	3	3	4	6	3	4	5	3	4	3	1	5	0	0	4	t21780757	4	3	2	2	5	3	8	7	2	24	3	4	5	7	3	4	6	3	5
P21_TR84332_c10_g3_i1_3_siR24	TR84332_c10_g3_i1	+	4399	4419	1	1	1	0	0	0	0	1	4	1	0	2	0	0	0	1	1	1	2	1	0	1	2	0	1	t25921828	1	1	1	0	0	0	0	1	4	1	0	2	0	0	0	1	1	1	2
P21_TR84332_c10_g3_i1_3_siR25	TR84332_c10_g3_i1	-	4397	4417	27	29	13	7	25	16	14	17	16	20	7	17	19	12	14	18	19	9	10	13	12	18	17	29	17	t29142611	31	33	15	8	29	18	16	17	17	22	8	20	22	14	16	21	21	10	12
P21_TR84332_c10_g3_i1_3_siR26	TR84332_c10_g3_i1	-	4460	4480	312	334	307	338	315	259	595	583	411	780	253	462	295	322	199	248	421	184	240	271	235	157	208	374	336	t11514512	355	378	352	383	359	295	682	591	442	872	280	528	335	368	221	283	464	211	276
P21_TR84332_c10_g3_i1_3_siR27	TR84332_c10_g3_i1	-	4481	4501	25	11	21	13	18	13	13	39	20	12	9	35	17	15	8	11	14	9	10	11	5	5	8	13	15	t46397825	29	13	24	15	21	15	15	40	21	13	10	40	19	17	9	12	15	10	11
P21_TR84332_c10_g3_i1_3_siR28	TR84332_c10_g3_i1	-	4502	4522	7	5	2	4	2	5	12	16	4	28	6	4	14	22	4	2	5	0	7	0	2	10	1	3	7	t37396590	8	6	2	4	2	6	14	16	4	31	7	5	16	25	4	2	5	0	8
P21_TR84332_c10_g3_i1_3_siR29	TR84332_c10_g3_i1	-	4544	4564	22	12	25	8	17	11	15	37	22	15	23	24	14	18	21	19	21	13	10	12	8	11	12	13	17	t45806729	25	14	29	9	19	13	17	38	24	17	25	27	16	21	23	22	23	15	12
P21_TR84332_c10_g3_i1_3_siR30	TR84332_c10_g3_i1	+	4588	4608	1	0	0	0	0	1	0	0	1	1	1	0	1	0	0	0	1	0	1	0	1	1	0	0	1	t19968289	8	2	4	3	4	12	1	4	5	7	10	5	6	2	3	4	6	5	11
P21_TR84332_c10_g3_i1_3_siR31	TR84332_c10_g3_i1	-	4607	4627	2	2	2	1	2	1	4	4	2	3	2	6	3	1	2	2	2	1	1	4	1	3	1	2	2	t16781563	8	8	7	4	6	3	13	13	5	11	5	20	9	5	5	8	7	5	4
P21_TR84332_c10_g3_i1_3_siR32	TR84332_c10_g3_i1	-	4649	4669	18	19	17	15	29	11	18	23	14	21	16	22	18	13	12	14	13	12	13	19	15	9	11	23	16	t39477019	21	21	20	17	33	12	21	23	15	23	18	25	20	15	13	16	14	14	15
P21_TR84332_c10_g3_i1_3_siR33	TR84332_c10_g3_i1	-	4670	4690	1	1	3	0	1	0	7	1	3	4	0	0	0	3	1	1	1	0	0	0	0	1	0	1	1	t1974581	2	3	6	0	3	0	16	2	6	8	0	0	0	7	2	2	3	0	1
P21_TR84332_c10_g3_i1_3_siR34	TR84332_c10_g3_i1	-	4691	4711	4	5	2	1	5	2	0	3	5	0	4	5	4	2	2	5	4	3	3	2	2	3	1	3	3	t28984965	4	6	2	1	6	2	0	3	5	0	4	6	4	2	2	6	4	3	4
P21_TR84332_c10_g3_i1_3_siR35	TR84332_c10_g3_i1	-	4733	4753	1	1	1	1	1	1	1	1	1	1	1	1	1	1	1	1	1	1	1	1	1	1	1	1	1	t25113088	14	16	10	13	7	8	12	17	11	9	14	12	10	19	12	7	13	8	10
P21_TR84332_c10_g3_i1_3_siR36	TR84332_c10_g3_i1	-	4775	4795	3	2	2	5	3	2	3	8	0	3	4	4	2	3	1	2	6	1	3	3	4	1	1	3	3	t14683416	3	2	2	6	3	2	3	8	0	3	4	5	2	4	1	2	7	1	3
P21_TR84332_c10_g3_i1_3_siR37	TR84332_c10_g3_i1	-	4796	4816	3	10	5	5	5	5	3	3	2	3	2	3	5	3	5	4	2	1	3	4	2	5	3	4	4	t39464551	3	11	6	6	6	6	3	3	2	3	2	4	6	4	6	5	2	1	4
P21_TR84332_c10_g3_i1_4_siR1	TR84332_c10_g3_i1	-	4699	4719	21	19	7	5	17	10	8	34	16	11	12	15	9	11	13	12	11	4	3	10	10	3	3	21	12	t30369254	24	21	8	6	19	11	9	34	17	12	13	17	10	13	14	14	12	5	4
P21_TR84332_c10_g3_i1_4_siR2	TR84332_c10_g3_i1	-	4720	4740	11	15	11	8	16	7	10	28	15	13	9	16	16	11	13	9	16	6	8	9	7	7	9	11	12	t16867554	147	199	156	115	220	89	135	337	195	174	118	218	216	153	175	118	217	87	115
P21_TR84332_c10_g3_i1_4_siR3	TR84332_c10_g3_i1	-	4741	4761	1	2	2	0	1	0	1	4	1	1	0	2	1	2	1	1	2	2	1	1	1	1	1	1	1	t28340379	10	14	17	2	7	3	6	23	5	9	1	17	9	15	7	6	11	11	9
P21_TR84332_c10_g3_i1_4_siR4	TR84332_c10_g3_i1	-	4762	4782	1	0	1	0	1	0	1	2	1	0	1	1	0	0	0	1	1	0	0	0	0	0	0	1	1	t32118125	2	0	2	1	3	0	3	4	2	1	3	2	1	1	0	2	2	1	1
P21_TR84332_c10_g3_i1_4_siR5	TR84332_c10_g3_i1	-	4804	4824	2	0	0	1	0	2	1	2	0	0	1	0	0	1	0	2	1	3	0	0	0	0	0	2	1	t49321159	2	0	0	1	0	2	1	2	0	0	1	0	0	1	0	2	1	3	0
P21_TR84332_c10_g3_i1_4_siR6	TR84332_c10_g3_i1	-	4825	4845	49	48	34	19	46	22	28	86	39	35	21	71	26	38	33	28	51	37	17	45	16	26	42	38	37	t19072719	56	54	39	22	52	25	32	87	42	39	23	81	29	43	37	32	56	42	20
P21_TR84332_c10_g3_i1_4_siR7	TR84332_c10_g3_i1	-	4846	4866	2	1	3	4	2	1	3	4	1	4	2	10	3	4	3	2	5	2	2	2	3	1	2	4	3	t38425674	2	1	3	4	2	1	3	4	1	5	2	12	3	5	3	2	6	2	2
P21_TR84332_c10_g3_i1_4_siR8	TR84332_c10_g3_i1	-	4867	4887	0	0	1	2	1	1	1	3	1	1	0	0	0	0	0	0	2	0	0	3	1	0	0	3	1	t21826733	0	0	1	2	1	1	1	3	1	1	0	0	0	0	0	0	2	0	0
P21_TR84332_c10_g3_i1_4_siR9	TR84332_c10_g3_i1	-	4888	4908	7	5	2	0	1	0	4	10	0	2	4	3	1	2	2	2	1	3	0	2	1	2	2	4	2	t21385084	8	6	2	0	1	0	5	10	0	2	4	4	1	2	2	2	1	4	0
P21_TR84332_c10_g3_i1_4_siR10	TR84332_c10_g3_i1	-	4951	4971	14	9	9	6	9	4	9	19	8	7	3	10	4	8	4	8	11	9	5	8	4	3	3	9	8	t44136614	48	29	30	21	31	12	30	59	25	25	9	34	15	29	14	26	36	31	17
P21_TR84332_c10_g3_i1_4_siR11	TR84332_c10_g3_i1	-	4993	5013	40	31	44	11	32	11	12	56	45	20	30	58	12	22	20	24	24	18	20	29	21	20	20	28	27	t19183840	92	71	100	25	73	26	28	114	97	44	66	133	28	50	44	54	53	42	45
P21_TR84332_c10_g3_i1_4_siR12	TR84332_c10_g3_i1	-	5014	5034	10	9	3	1	8	4	8	10	3	8	4	6	7	3	5	4	10	1	4	5	3	1	3	4	5	t22301923	11	10	4	1	9	5	9	10	3	9	4	7	8	3	5	4	11	1	5
P21_TR84332_c10_g3_i1_4_siR13	TR84332_c10_g3_i1	-	5035	5055	10	10	10	6	17	9	10	26	15	11	6	14	9	6	7	6	13	2	7	6	14	5	10	9	10	t38021137	11	11	12	7	19	10	11	26	16	12	7	16	10	7	8	7	14	2	8
P21_TR84332_c10_g3_i1_4_siR14	TR84332_c10_g3_i1	-	5056	5076	1	0	0	2	0	2	0	1	0	0	2	1	0	0	2	2	0	0	1	0	0	0	0	0	1	t2085660	1	0	0	2	0	2	0	1	0	0	2	1	0	0	2	2	0	0	1
P21_TR84332_c10_g3_i1_4_siR15	TR84332_c10_g3_i1	-	5077	5097	25	19	14	7	27	21	12	28	15	17	12	24	26	12	14	11	15	12	18	16	10	17	13	20	17	t24207126	29	22	16	8	31	24	14	28	16	19	13	27	29	14	16	12	17	14	21
P21_TR84332_c10_g3_i1_4_siR16	TR84332_c10_g3_i1	-	5140	5160	3	3	2	1	3	3	0	2	0	5	2	0	0	5	3	0	0	0	2	1	0	1	0	3	2	t20839191	3	3	2	1	3	3	0	2	0	6	2	0	0	6	3	0	0	0	2
P21_TR84332_c10_g3_i1_4_siR17	TR84332_c10_g3_i1	+	5163	5183	0	1	0	2	5	6	4	1	4	2	6	3	2	3	2	1	3	2	3	4	1	3	3	3	3	t12907111	0	1	0	2	6	7	5	1	4	2	7	4	2	3	2	1	3	2	4
P21_TR84332_c10_g3_i1_4_siR18	TR84332_c10_g3_i1	-	5161	5181	3	0	0	0	2	3	1	0	0	0	0	0	2	1	1	1	1	0	3	0	1	0	0	1	1	t43421523	3	0	0	0	2	3	1	0	0	0	0	0	2	1	1	1	1	0	3
P21_TR84332_c10_g3_i1_4_siR19	TR84332_c10_g3_i1	-	5182	5202	90	84	42	56	62	33	99	464	18	342	79	146	167	276	218	59	94	15	121	56	53	127	42	22	114	t40973636	102	95	48	63	71	38	113	471	19	382	88	167	189	316	242	67	104	17	139
P21_TR84332_c10_g3_i1_4_siR20	TR84332_c10_g3_i1	+	5205	5225	3	0	0	0	2	4	0	0	5	2	5	0	1	3	2	1	2	0	2	3	1	1	1	0	1	t15149883	3	0	0	0	2	4	0	0	5	2	5	0	1	3	2	1	2	0	2
P21_TR84332_c10_g3_i1_4_siR21	TR84332_c10_g3_i1	-	5203	5223	1	0	2	0	1	1	1	5	0	2	1	0	1	2	1	0	0	0	0	1	0	3	0	0	1	t21104772	1	0	2	0	1	1	1	5	0	2	1	0	1	2	1	0	0	0	0
P21_TR84332_c10_g3_i1_4_siR22	TR84332_c10_g3_i1	+	5226	5246	3	1	0	0	0	1	1	0	1	1	2	0	1	0	0	0	0	0	1	1	1	0	1	0	1	t26303656	3	1	0	0	0	1	1	0	1	1	2	0	1	0	0	0	0	0	1
P21_TR84332_c10_g3_i1_4_siR23	TR84332_c10_g3_i1	-	5224	5244	41	9	3	12	9	0	43	10	6	4	16	49	11	7	4	4	10	14	6	49	25	21	4	22	16	t44665655	47	10	4	14	10	0	49	10	6	4	18	56	13	8	4	5	11	16	7
P21_TR84332_c10_g3_i1_4_siR24	TR84332_c10_g3_i1	-	5245	5265	61	33	50	34	36	18	31	50	35	32	32	41	39	22	43	27	54	29	33	49	19	31	15	42	36	t146812	70	37	57	38	41	21	35	51	38	36	36	47	44	25	48	31	59	33	38
P21_TR84332_c10_g3_i1_4_siR25	TR84332_c10_g3_i1	-	5266	5286	6	3	2	1	9	0	5	5	4	4	3	2	8	2	4	1	4	3	3	1	3	3	0	2	3	t37584790	7	3	2	1	10	0	6	5	4	5	3	2	9	2	4	1	4	3	4
P21_TR84332_c10_g3_i1_4_siR26	TR84332_c10_g3_i1	-	5308	5328	6	1	0	1	1	0	9	1	0	2	1	2	1	1	0	0	1	1	0	4	1	3	0	2	2	t12657561	87	10	5	15	10	4	120	15	4	21	7	27	10	10	6	3	7	14	2
P21_TR84332_c10_g3_i1_4_siR27	TR84332_c10_g3_i1	+	5331	5351	2	1	0	0	1	4	0	1	1	0	2	2	2	2	0	0	1	4	3	0	2	1	1	4	1	t20510040	2	1	0	0	1	5	0	1	1	0	2	2	2	2	0	0	1	5	4
P21_TR84332_c10_g3_i1_4_siR28	TR84332_c10_g3_i1	-	5329	5349	28	21	12	17	18	14	24	53	20	28	21	25	26	24	17	15	15	13	17	11	12	13	11	25	20	t7012170	32	24	14	19	21	16	28	54	22	31	23	29	30	27	19	17	17	15	19
P21_TR84332_c10_g3_i1_4_siR29	TR84332_c10_g3_i1	+	5352	5372	3	1	0	1	3	4	0	0	3	0	1	0	4	1	1	1	2	0	0	0	0	0	2	1	1	t11826609	3	1	0	1	3	4	0	0	3	0	1	0	4	1	1	1	2	0	0
P21_TR84332_c10_g3_i1_4_siR30	TR84332_c10_g3_i1	-	5350	5370	2	0	0	0	2	0	2	3	1	1	0	4	0	1	2	2	2	0	0	1	1	2	1	2	1	t27415154	2	0	0	0	2	0	2	3	1	1	0	5	0	1	2	2	2	0	0
P21_TR84332_c10_g3_i1_4_siR31	TR84332_c10_g3_i1	-	5371	5391	21	18	17	15	13	10	13	38	10	10	15	32	11	16	8	7	24	8	7	14	7	12	16	12	15	t12725224	24	20	20	17	15	11	15	39	11	11	17	37	13	18	9	8	26	9	8
P21_TR84332_c10_g3_i1_4_siR32	TR84332_c10_g3_i1	-	5392	5412	15	10	9	6	4	6	8	23	7	11	5	11	10	12	6	9	15	7	6	4	1	8	8	6	8	t13191057	17	11	10	7	4	7	9	23	8	12	5	13	11	14	7	10	16	8	7
P21_TR84332_c10_g3_i1_4_siR33	TR84332_c10_g3_i1	-	5413	5433	157	155	154	51	151	39	77	268	135	120	90	209	80	124	106	93	143	70	56	95	59	70	79	111	111	t42292248	179	175	176	58	172	44	88	272	145	134	100	239	91	142	118	106	157	80	64
[truncated: 1,006 more rows]
[truncated: 7 more columns]

## Sheet: Table_S5
Table S5.The 90 identified 24 nt PHAS loci in P. notoginseng.
[truncated: 91 more rows]

## Sheet: Table_S6
Table S6. The 24 nt phasiRNAs identified in P. notoginseng.
[truncated: 607 more rows]
[truncated: 7 more columns]

[truncated: 2 more sheets: Table_S7, Table_S8]
